# Supplementary material for: Genomics-Based Identification of Microorganisms in Human Ocular Body Fluid
Source: Sci Rep. 2018 Mar 7;8:4126. doi: 10.1038/s41598-018-22416-4 (PMC5841358; doi:10.1038/s41598-018-22416-4)
Supplement: Supplementary file 2 — Table S1 [file 41598_2018_22416_MOESM2_ESM.xlsx]

## Sheet: Sheet1
Sample id	Patient sex	Patient age	Sample	Postoperative endophthalmitis (yes/no)	Sample group	1st surgery	2nd surgery	Time between 1st and 2nd surgery (days)	Visual outcome (Snellen visual acuity measurements*)
I1	m	71	vitreous body	yes	Endo-pos	Intravitreal injection	Pars plana vitrectomy	3	0.4
I2	m	78	vitreous body	yes	Endo-pos	Intravitreal injection	Pars plana vitrectomy	2	0.5
I3	f	83	vitreous body	yes	Endo-pos	Intravitreal injection	Pars plana vitrectomy	4	minus light perception
I4	m	66	vitreous body	yes	Endo-pos	Intravitreal injection	Pars plana vitrectomy	3	0.5
I5	f	91	vitreous body	yes	Endo-pos	Intravitreal injection	Pars plana vitrectomy	6	0.15
I6	f	78	vitreous body	yes	Endo-pos	Intravitreal injection	Pars plana vitrectomy	3	0.1
I7	f	60	vitreous body	yes	Endo-pos	Intravitreal injection	Pars plana vitrectomy	6	0.1
C1	m	55	vitreous body	yes	Endo-pos	Cataract surgery	Pars plana vitrectomy	2	1
C2	f	59	vitreous body	yes	Endo-pos	Cataract surgery	Pars plana vitrectomy	4	Not available (The patient was flown back to Greenland directly after surgery)
C3	f	74	vitreous body	yes	Endo-pos	Cataract surgery	Pars plana vitrectomy	6	0.8
C4	m	83	vitreous body	yes	Endo-pos	Cataract surgery	Pars plana vitrectomy	5	light perception
C5	f	73	vitreous body	yes	Endo-pos	Cataract surgery	Pars plana vitrectomy	2	1
C6	f	77	vitreous body	yes	Endo-pos	Cataract surgery	Pars plana vitrectomy	8	0.1
C7	m	77	vitreous body	yes	Endo-pos	Cataract surgery	Pars plana vitrectomy	5	0.6
N1	f	77	vitreous body	no	Endo-neg	Macula hole surgery	N/R	N/R	N/R
N2	m	59	vitreous body	no	Endo-neg	Macula hole surgery	N/R	N/R	N/R
N3	m	75	vitreous body	no	Endo-neg	Macula hole surgery	N/R	N/R	N/R
N4	f	62	vitreous body	no	Endo-neg	Macula hole surgery	N/R	N/R	N/R
N5	m	78	vitreous body	no	Endo-neg	Macula hole surgery	N/R	N/R	N/R
N6	f	77	vitreous body	no	Endo-neg	Macula hole surgery	N/R	N/R	N/R
N7	f	70	vitreous body	no	Endo-neg	Macula hole surgery	N/R	N/R	N/R
BB1	N/R	N/R	Balanced salt solution (bottle)	N/R	BSS-B	N/R	N/R	N/R	N/R
BB2	N/R	N/R	Balanced salt solution (bottle)	N/R	BSS-B	N/R	N/R	N/R	N/R
BB3	N/R	N/R	Balanced salt solution (bottle)	N/R	BSS-B	N/R	N/R	N/R	N/R
BS1	N/R	N/R	Balanced salt solution (vitrectomy surgical system)	N/R	BSS-S	N/R	N/R	N/R	N/R
BS2	N/R	N/R	Balanced salt solution (vitrectomy surgical system)	N/R	BSS-S	N/R	N/R	N/R	N/R
BS3	N/R	N/R	Balanced salt solution (vitrectomy surgical system)	N/R	BSS-S	N/R	N/R	N/R	N/R
N/R=Not relevant; f=female; m=male
* 0.1 equals 6/60 on a Snellen visual acuity chart (https://www.nidek-intl.com/visual_acuity.html)
