# Supplementary material for: Genomics-Based Identification of Microorganisms in Human Ocular Body Fluid
Source: Sci Rep. 2018 Mar 7;8:4126. doi: 10.1038/s41598-018-22416-4 (PMC5841358; doi:10.1038/s41598-018-22416-4)
Supplement: Supplementary file 3 — Table S2 [file 41598_2018_22416_MOESM3_ESM.xlsx]

## Sheet: Sheet1
id	DNA isolation from vitreous using QIAamp DNA Mini Kit (QIA)						DNA isolation from vitreous using QIAamp UCP Pathogen Mini kit (UCP)						DNA extraction time point (day)	Sequencing run	id
	QIA: raw read-pairs	QIA: read-pairs after QC	QIA: human read-pairs	QIA: non human read-pairs	QIA: classified read-pairs	QIA: unclassified read-pairs	UCP: raw read-pairs	UCP: read-pairs after QC	UCP: human read-pairs	UCP: non human read-pairs	UCP: classified read-pairs	UCP: unclassified read-pairs
I1	4317910	3436044	3431860	4184	536	3648	3228462	2543188	2542467	721	372	349	A	1	I1
I2	4633576	3744490	3743522	968	297	671	4493361	3651334	3650073	1261	426	835	A	1	I2
I3	2873927	2261361	2260264	1097	353	744	2540235	1959200	1958605	595	299	296	A	1	I3
I4	3087374	2463442	2219967	243475	236907	6568	3296607	2692529	2358838	333691	322563	11128	A	1	I4
I5	2222926	1867189	1866695	494	256	238	2682826	2203086	2201731	1355	1018	337	A	2	I5
I6	106	30	29	1	1	0	2230219	1824312	1824068	244	115	129	B	3	I6
I7	2008890	1651730	1648340	3390	178	3212	2556901	2150161	2148903	1258	288	970	B	3	I7
C1	4423762	3566005	3565161	844	240	604	3581426	2893912	2893178	734	144	590	A	1	C1
C2	2563379	2133061	2132523	538	265	273	1992162	1670883	1670001	882	647	235	A	2	C2
C3	1878671	1554685	1548179	6506	6109	397	2481466	2109680	2091786	17894	17209	685	A	2	C3
C4	2325368	1953544	1952399	1145	191	954	3226515	2774444	2773428	1016	467	549	A	2, 3	C4
C5	1954030	1611562	1604368	7194	479	6715	711886	596107	589459	6648	5198	1450	B	2, 3	C5
C6	2855206	2353688	2341210	12478	10742	1736	3418835	2767156	2719860	47296	41050	6246	B	3	C6
C7	1777323	1401686	1388827	12859	12435	424	2988240	2483714	2445086	38628	37360	1268	B	3	C7
N1	242230	194000	130487	63513	4757	58756	32958	26626	17535	9091	2854	6237	C	2	N1
N2	1977165	1663903	1626994	36909	2818	34091	796445	671110	668694	2416	1438	978	C	2	N2
N3	1345445	1131453	1111213	20240	1511	18729	1382181	1187337	1185431	1906	1058	848	C	2	N3
N4	115318	84848	15053	69795	4804	64991	15368	11766	9576	2190	1091	1099	C	2	N4
N5	676342	559162	521224	37938	3819	34119	1667551	1406990	1405395	1595	929	666	C	2	N5
N6	168848	136250	98871	37379	2843	34536	49964	41395	39240	2155	1346	809	C	3	N6
N7	3818077	3229182	3213088	16094	2389	13705	1312535	1130562	1127685	2877	1621	1256	C	3	N7
BB1	67627	49041	873	48168	3641	44527	10445	7341	1442	5899	4019	1880	C	2	BB1
BB2	71431	48371	1114	47257	5259	41998	6751	5073	2912	2161	1226	935	C	2	BB2
BB3	105498	75879	1525	74354	5485	68869	10066	6542	1790	4752	2944	1808	C	3	BB3
BS1	95752	66760	1649	65111	6495	58616	9747	7367	3629	3738	2179	1559	C	2	BS1
BS2	93050	66452	1189	65263	4604	60659	12592	7985	1847	6138	3617	2521	C	3	BS2
BS3	14887	10892	272	10620	890	9730	2748	2097	896	1201	684	517	C	3	BS3
EC1*	13047	7452	1163	6289	599	5690	5543	2350	1333	1017	458	559	A	1	EC1
EC2*	28043	17944	1101	16843	827	16016	5164	2914	1510	1404	321	1083	A	2	EC2
EC3	25173	17219	1169	16050	764	15286	3915	2217	1350	867	216	651	B	3	EC3
EC4	57210	41112	1369	39743	3198	36545	8954	5056	1453	3603	1973	1630	C	3	EC4
*EC1 and EC2 originate from the same DNA extraction control, respectively. EC1 was sequenced in 2015, and EC2 in 2016.

## Sheet: Sheet2
3432857	3187	3436044				2542720	468	2543188				C1	QIA	22	3565409	3565431	3565431			C1	QIA	844
3743791	699	3744490				3650370	964	3651334				C2	QIA	9	2132709	2132718	2132718			C2	QIA	538
2260589	772	2261361				1958860	340	1959200				C3	QIA	6	1552109	1552115	1552115			C3	QIA	6506
2380432	83010	2463442				2572484	120045	2692529				C4	QIA	15	1952657	1952672	1952672			C4	QIA	1145
1866909	280	1867189				2202354	732	2203086				C5	QIA	8	1605967	1605975	1605975			C5	QIA	7194
30	0	30				1824153	159	1824312				C6	QIA	9	2347902	2347911	2347911			C6	QIA	12478
1649099	2631	1651730				2149123	1038	2150161				C7	QIA	0	1397011	1397011	1397011			C7	QIA	12859
3565409	596	3566005				2893500	412	2893912				E1	QIA	0	2593	2593	2593			E1	QIA	6289
2132709	352	2133061				1670422	461	1670883				E2	QIA	12	4637	4649	4649			E2	QIA	16843
1552109	2576	1554685				2102042	7638	2109680				E3	QIA	9	4713	4722	4722			E3	QIA	16050
1952657	887	1953544				2773732	712	2774444				E4	QIA	19	10227	10246	10246			E4	QIA	39743
1605967	5595	1611562				590657	5450	596107				I1	QIA	27	3432857	3432884	3432884			I1	QIA	4184
2347902	5786	2353688				2743915	23241	2767156				I2	QIA	15	3743791	3743806	3743806			I2	QIA	968
1397011	4675	1401686				2467150	16564	2483714				I3	QIA	7	2260589	2260596	2260596			I3	QIA	1097
143901	50099	194000				18815	7811	26626				I4	QIA	12	2380432	2380444	2380444			I4	QIA	243475
1634947	28956	1663903				669189	1921	671110				I5	QIA	6	1866909	1866915	1866915			I5	QIA	494
1115634	15819	1131453				1185868	1469	1187337				I6	QIA	0	30	30	30			I6	QIA	1
29074	55774	84848				9998	1768	11766				I7	QIA	7	1649099	1649106	1649106			I7	QIA	3390
526043	33119	559162				1405746	1244	1406990				N1	QIA	27	143901	143928	143928			N1	QIA	63513
107230	29020	136250				39654	1741	41395				N2	QIA	26	1634947	1634973	1634973			N2	QIA	36909
3216405	12777	3229182				1128172	2390	1130562				N3	QIA	12	1115634	1115646	1115646			N3	QIA	20240
11085	37956	49041				2484	4857	7341				N4	QIA	28	29074	29102	29102			N4	QIA	69795
10056	38315	48371				3503	1570	5073				N5	QIA	9	526043	526052	526052			N5	QIA	37938
16654	59225	75879				2578	3964	6542				N6	QIA	39	107230	107269	107269			N6	QIA	37379
18099	48661	66760				4183	3184	7367				N7	QIA	23	3216405	3216428	3216428			N7	QIA	16094
15755	50697	66452				2700	5285	7985				WB1	QIA	14	11085	11099	11099			WB1	QIA	48168
2129	8763	10892				1062	1035	2097				WB2	QIA	12	10056	10068	10068			WB2	QIA	47257
2593	4859	7452				1565	785	2350				WB3	QIA	16	16654	16670	16670			WB3	QIA	74354
4637	13307	17944				1782	1132	2914				WS1	QIA	42	18099	18141	18141			WS1	QIA	65111
4713	12506	17219				1536	681	2217				WS2	QIA	21	15755	15776	15776			WS2	QIA	65263
10227	30885	41112				1964	3092	5056				WS3	QIA	0	2129	2129	2129			WS3	QIA	10620
												C1	UCP	36	2893500	2893536	2893536			C1	UCP	734
												C2	UCP	8	1670422	1670430	1670430			C2	UCP	882
												C3	UCP	10	2102042	2102052	2102052			C3	UCP	17894
												C4	UCP	12	2773732	2773744	2773744			C4	UCP	1016
												C5	UCP	0	590657	590657	590657			C5	UCP	6648
												C6	UCP	9	2743915	2743924	2743924			C6	UCP	47296
												C7	UCP	0	2467150	2467150	2467150			C7	UCP	38628
												E1	UCP	0	1565	1565	1565			E1	UCP	1017
												E2	UCP	0	1782	1782	1782			E2	UCP	1404
												E3	UCP	0	1536	1536	1536			E3	UCP	867
												E4	UCP	0	1964	1964	1964			E4	UCP	3603
												I1	UCP	7	2542720	2542727	2542727			I1	UCP	721
												I2	UCP	12	3650370	3650382	3650382			I2	UCP	1261
												I3	UCP	0	1958860	1958860	1958860			I3	UCP	595
												I4	UCP	12	2572484	2572496	2572496			I4	UCP	333691
												I5	UCP	5	2202354	2202359	2202359			I5	UCP	1355
												I6	UCP	5	1824153	1824158	1824158			I6	UCP	244
												I7	UCP	13	2149123	2149136	2149136			I7	UCP	1258
												N1	UCP	0	18815	18815	18815			N1	UCP	9091
												N2	UCP	10	669189	669199	669199			N2	UCP	2416
												N3	UCP	20	1185868	1185888	1185888			N3	UCP	1906
												N4	UCP	0	9998	9998	9998			N4	UCP	2190
												N5	UCP	7	1405746	1405753	1405753			N5	UCP	1595
												N6	UCP	0	39654	39654	39654			N6	UCP	2155
												N7	UCP	7	1128172	1128179	1128179			N7	UCP	2877
												WB1	UCP	5	2484	2489	2489			WB1	UCP	5899
												WB2	UCP	0	3503	3503	3503			WB2	UCP	2161
												WB3	UCP	5	2578	2583	2583			WB3	UCP	4752
												WS1	UCP	0	4183	4183	4183			WS1	UCP	3738
												WS2	UCP	0	2700	2700	2700			WS2	UCP	6138
												WS3	UCP	0	1062	1062	1062			WS3	UCP	1201

## Sheet: Sheet3
id	QIA: raw read	QIA: reads after QC	QIA: human reads	QIA:human bracken	QIA: non human reads	QIA: classified reads	QIA: unclassified reads	kit
	0	0	0	0	0	0	0
I2	4633576	3744490	3743522	15	968	165	803	qia
I2	4493361	3651334	3650073	12	1261	273	988	ucp
C1	4423762	3566005	3565161	22	844	110	734	qia
I1	4317910	3436044	3431860	27	4184	316	3868	qia
N7	3818077	3229182	3213088	23	16094	1481	14613	qia
C1	3581426	2893912	2893178	36	734	84	650	ucp
C4	3226515	2774444	2773428	12	1016	397	619	ucp
C6	3418835	2767156	2719860	9	47296	40903	6393	ucp
I4	3296607	2692529	2358838	12	333691	322315	11376	ucp
I1	3228462	2543188	2542467	7	721	300	421	ucp
C7	2988240	2483714	2445086	0	38628	37298	1330	ucp
I4	3087374	2463442	2219967	12	243475	236698	6777	qia
C6	2855206	2353688	2341210	9	12478	10669	1809	qia
I3	2873927	2261361	2260264	7	1097	237	860	qia
I5	2682826	2203086	2201731	5	1355	983	372	ucp
I7	2556901	2150161	2148903	13	1258	135	1123	ucp
C2	2563379	2133061	2132523	9	538	243	295	qia
C3	2481466	2109680	2091786	10	17894	17159	735	ucp
I3	2540235	1959200	1958605	0	595	219	376	ucp
C4	2325368	1953544	1952399	15	1145	149	996	qia
I5	2222926	1867189	1866695	6	494	230	264	qia
I6	2230219	1824312	1824068	5	244	99	145	ucp
C2	1992162	1670883	1670001	8	882	629	253	ucp
N2	1977165	1663903	1626994	26	36909	1322	35587	qia
I7	2008890	1651730	1648340	7	3390	28	3362	qia
C5	1954030	1611562	1604368	8	7194	149	7045	qia
C3	1878671	1554685	1548179	6	6506	6052	454	qia
N5	1667551	1406990	1405395	7	1595	821	774	ucp
C7	1777323	1401686	1388827	0	12859	12369	490	qia
N3	1382181	1187337	1185431	20	1906	888	1018	ucp
N3	1345445	1131453	1111213	12	20240	550	19690	qia
N7	1312535	1130562	1127685	7	2877	1396	1481	ucp
N2	796445	671110	668694	10	2416	1296	1120	ucp
C5	711886	596107	589459	0	6648	4994	1654	ucp
N5	676342	559162	521224	9	37938	1914	36024	qia
N1	242230	194000	130487	27	63513	2647	60866	qia
N6	168848	136250	98871	39	37379	1330	36049	qia
N4	115318	84848	15053	28	69795	2712	67083	qia
WB3	105498	75879	1525	16	74354	3229	71125	qia
WS1	95752	66760	1649	42	65111	4471	60640	qia
WS2	93050	66452	1189	21	65263	2598	62665	qia
WB1	67627	49041	873	14	48168	1858	46310	qia
WB2	71431	48371	1114	12	47257	2765	44492	qia
N6	49964	41395	39240	0	2155	1234	921	ucp
EC4	57210	41112	1369	19	39743	1661	38082	qia
N1	32958	26626	17535	0	9091	2094	6997	ucp
EC2	28043	17944	1101	12	16843	347	16496	qia
EC3	25173	17219	1169	9	16050	284	15766	qia
N4	15368	11766	9576	0	2190	934	1256	ucp
WS3	14887	10892	272	0	10620	266	10354	qia
WS2	12592	7985	1847	0	6138	3492	2646	ucp
EC1	13047	7452	1163	0	6289	236	6053	qia
WS1	9747	7367	3629	0	3738	1963	1775	ucp
WB1	10445	7341	1442	5	5899	3801	2098	ucp
WB3	10066	6542	1790	5	4752	2764	1988	ucp
WB2	6751	5073	2912	0	2161	1042	1119	ucp
EC4	8954	5056	1453	0	3603	1841	1762	ucp
EC2	5164	2914	1510	0	1404	176	1228	ucp
EC1	5543	2350	1333	0	1017	282	735	ucp
EC3	3915	2217	1350	0	867	110	757	ucp
WS3	2748	2097	896	0	1201	581	620	ucp
I6	106	30	29	0	1	0	1	qia
