# Supplementary material for: Genomics-Based Identification of Microorganisms in Human Ocular Body Fluid
Source: Sci Rep. 2018 Mar 7;8:4126. doi: 10.1038/s41598-018-22416-4 (PMC5841358; doi:10.1038/s41598-018-22416-4)
Supplement: Supplementary file 4 — Table S3 [file 41598_2018_22416_MOESM4_ESM.xlsx]

## Sheet: Sheet1
id (contig, scaffold)	length	Species	taxon id	nt blast hits
NZ_LMSB01000071.1	1412	Arthrobacter sp. Soil736	1736395	Human
NZ_LMSB01000070.1	1110	Arthrobacter sp. Soil737	1736395	Human
NZ_AMRJ01000081.1	927	Alcanivorax hongdengensis	519051	Human
NZ_AMRJ01000061.1	2984	Alcanivorax hongdengensis	519051	Human
NZ_AMRJ01000068.1	1667	Alcanivorax hongdengensis	519051	Human
NZ_AMRJ01000070.1	1382	Alcanivorax hongdengensis	519051	Human
NZ_AMRJ01000086.1	682	Alcanivorax hongdengensis	519051	Human
NZ_AMRJ01000089.1	628	Alcanivorax hongdengensis	519051	Human
NW_017384091.1	690	Toxoplasma gondii	5811	Human
NW_017384622.1	511	Toxoplasma gondii	5811	Human
NW_017385066.1	442	Toxoplasma gondii	5811	Human
NW_017384750.1	442	Toxoplasma gondii	5811	Human
NW_017384541.1	424	Toxoplasma gondii	5811	Human
NW_017384026.1	499	Toxoplasma gondii	5811	Human
NW_017383938.1	395	Toxoplasma gondii	5811	Human
NW_017384921.1	567	Toxoplasma gondii	5811	Human
NW_017384238.1	599	Toxoplasma gondii	5811	Human
NW_017384151.1	417	Toxoplasma gondii	5811	Human
NW_017384910.1	411	Toxoplasma gondii	5811	Human
NW_017385017.1	498	Toxoplasma gondii	5811	Human
NW_017384545.1	754	Toxoplasma gondii	5811	Human
NW_017384808.1	359	Toxoplasma gondii	5811	Human
NW_017384196.1	502	Toxoplasma gondii	5811	Human
NW_017385061.1	646	Toxoplasma gondii	5811	Human
NW_017384568.1	520	Toxoplasma gondii	5811	Human
NW_017384912.1	944	Toxoplasma gondii	5811	Human
NW_017384152.1	606	Toxoplasma gondii	5811	Human
NW_017384721.1	645	Toxoplasma gondii	5811	Human
NW_017384305.1	740	Toxoplasma gondii	5811	Human
NW_017385060.1	940	Toxoplasma gondii	5811	Human
NW_017383990.1	966	Toxoplasma gondii	5811	No hit
NW_017385119.1	216	Toxoplasma gondii	5811	Human
NW_017384086.1	880	Toxoplasma gondii	5811	Human
NW_017384828.1	474	Toxoplasma gondii	5811	Human
NW_017384071.1	458	Toxoplasma gondii	5811	Human
NW_017384791.1	579	Toxoplasma gondii	5811	No hit
NW_017384035.1	603	Toxoplasma gondii	5811	Human
NW_017384317.1	277	Toxoplasma gondii	5811	Human
NW_017383939.1	335	Toxoplasma gondii	5811	Human
NW_017384217.1	805	Toxoplasma gondii	5811	Human
NW_017384228.1	351	Toxoplasma gondii	5811	Human
NW_017384818.1	685	Toxoplasma gondii	5811	No hit
NW_017384316.1	901	Toxoplasma gondii	5811	Spirometra erinaceieuropaei genome assembly S_erinaceieuropaei, scaffold SPER_scaffold0247908
NW_017384782.1	696	Toxoplasma gondii	5811	Human
NW_017384970.1	608	Toxoplasma gondii	5811	Human
NW_017384798.1	222	Toxoplasma gondii	5811	Human
NW_017384815.1	890	Toxoplasma gondii	5811	Human
NW_017385053.1	284	Toxoplasma gondii	5811	Human
NW_017385031.1	781	Toxoplasma gondii	5811	No hit
NW_017384551.1	918	Toxoplasma gondii	5811	Human
NW_017383974.1	855	Toxoplasma gondii	5811	Human
NW_017384648.1	842	Toxoplasma gondii	5811	Human
NW_017384677.1	775	Toxoplasma gondii	5811	No hit
NW_017385057.1	880	Toxoplasma gondii	5811	Human
NW_017384408.1	717	Toxoplasma gondii	5811	Human
NW_017384659.1	877	Toxoplasma gondii	5811	Human
NW_017384918.1	843	Toxoplasma gondii	5811	Human
NW_017384302.1	506	Toxoplasma gondii	5811	Human
NW_017384397.1	925	Toxoplasma gondii	5811	Human
NW_017384123.1	810	Toxoplasma gondii	5811	Human
NW_017385008.1	254	Toxoplasma gondii	5811	Human
NW_017384168.1	243	Toxoplasma gondii	5811	Human
NW_017384495.1	707	Toxoplasma gondii	5811	Human
NW_017384585.1	614	Toxoplasma gondii	5811	Human
NW_017384962.1	1557	Toxoplasma gondii	5811	Human
NW_017384002.1	939	Toxoplasma gondii	5811	Human
NW_017384531.1	672	Toxoplasma gondii	5811	Human
NW_017384998.1	959	Toxoplasma gondii	5811	Human
NW_017384120.1	636	Toxoplasma gondii	5811	Human
NW_017384510.1	607	Toxoplasma gondii	5811	Human
NW_017384728.1	774	Toxoplasma gondii	5811	Human
NW_017383487.1	1734	Toxoplasma gondii	5811	Brugia pahangi genome assembly B_pahangi_Glasgow, scaffold BPAG_contig0005708
NW_017383942.1	558	Toxoplasma gondii	5811	Human
NW_017384242.1	629	Toxoplasma gondii	5811	Human
NW_017384311.1	809	Toxoplasma gondii	5811	Human
NW_017384621.1	935	Toxoplasma gondii	5811	Human
NW_017384891.1	981	Toxoplasma gondii	5811	Human
NW_017384517.1	899	Toxoplasma gondii	5811	Human
NW_017384569.1	772	Toxoplasma gondii	5811	Human
NW_017384800.1	447	Toxoplasma gondii	5811	Human
NW_017383146.1	1494	Toxoplasma gondii	5811	No hit
NW_017384169.1	504	Toxoplasma gondii	5811	Human
NW_017384997.1	733	Toxoplasma gondii	5811	Human
NW_017385136.1	926	Toxoplasma gondii	5811	Human
NW_017384283.1	972	Toxoplasma gondii	5811	Human
NW_017384348.1	678	Toxoplasma gondii	5811	No hit
NW_017384523.1	939	Toxoplasma gondii	5811	Human
NW_017384557.1	424	Toxoplasma gondii	5811	Human
NW_017384940.1	290	Toxoplasma gondii	5811	Human
NW_017383967.1	506	Toxoplasma gondii	5811	Human
NW_017384013.1	816	Toxoplasma gondii	5811	Human
NW_017384282.1	718	Toxoplasma gondii	5811	Human
NW_017384634.1	779	Toxoplasma gondii	5811	Human
NW_017384879.1	721	Toxoplasma gondii	5811	Human
NW_017383361.1	1949	Toxoplasma gondii	5811	No hit
NW_017383945.1	519	Toxoplasma gondii	5811	Human
NW_017384020.1	601	Toxoplasma gondii	5811	Human
NW_017384643.1	619	Toxoplasma gondii	5811	Human
NW_017383987.1	520	Toxoplasma gondii	5811	Human
NW_017384558.1	431	Toxoplasma gondii	5811	Human
NW_017384658.1	507	Toxoplasma gondii	5811	Human
NW_017384707.1	1051	Toxoplasma gondii	5811	Human
NW_017384886.1	481	Toxoplasma gondii	5811	Human
NW_017385064.1	1227	Toxoplasma gondii	5811	Human
NW_017383156.1	1439	Toxoplasma gondii	5811	Brugia timori genome assembly B_timori_Indonesia_v1_0_4, scaffold BTMF_contig0010365
NW_017385137.1	851	Toxoplasma gondii	5811	Human
NW_017385138.1	442	Toxoplasma gondii	5811	Human
NW_017383953.1	866	Toxoplasma gondii	5811	Human
NW_017384119.1	416	Toxoplasma gondii	5811	Human
NW_017384121.1	288	Toxoplasma gondii	5811	Human
NW_017384328.1	961	Toxoplasma gondii	5811	Human
NW_017384351.1	790	Toxoplasma gondii	5811	No hit
NW_017384694.1	829	Toxoplasma gondii	5811	Human
NW_017384733.1	574	Toxoplasma gondii	5811	Human
NW_017385144.1	400	Toxoplasma gondii	5811	Human
NW_017384088.1	423	Toxoplasma gondii	5811	No hit
NW_017384101.1	719	Toxoplasma gondii	5811	Human
NW_017384134.1	472	Toxoplasma gondii	5811	Human
NW_017384223.1	485	Toxoplasma gondii	5811	Human
NW_017384705.1	941	Toxoplasma gondii	5811	No hit
NW_017384741.1	684	Toxoplasma gondii	5811	Human
NW_017384775.1	445	Toxoplasma gondii	5811	Human
NW_017384807.1	519	Toxoplasma gondii	5811	Human
NW_017384842.1	819	Toxoplasma gondii	5811	Human
NW_017384964.1	449	Toxoplasma gondii	5811	Human
NW_017385167.1	791	Toxoplasma gondii	5811	No hit
NW_017384056.1	746	Toxoplasma gondii	5811	Human
NW_017384098.1	433	Toxoplasma gondii	5811	Human
NW_017384153.1	295	Toxoplasma gondii	5811	Human
NW_017384186.1	796	Toxoplasma gondii	5811	Human
NW_017384208.1	517	Toxoplasma gondii	5811	Human
NW_017384310.1	1438	Toxoplasma gondii	5811	Human
NW_017384507.1	518	Toxoplasma gondii	5811	Human
NW_017384565.1	676	Toxoplasma gondii	5811	Human
NW_017384742.1	233	Toxoplasma gondii	5811	Human
NW_017385033.1	482	Toxoplasma gondii	5811	Human
NW_017385073.1	336	Toxoplasma gondii	5811	Human
NW_017383973.1	419	Toxoplasma gondii	5811	Human
NW_017383979.1	777	Toxoplasma gondii	5811	Human
NW_017384293.1	924	Toxoplasma gondii	5811	Human
NW_017384588.1	543	Toxoplasma gondii	5811	Human
NW_017384597.1	474	Toxoplasma gondii	5811	Human
NW_017384744.1	490	Toxoplasma gondii	5811	Human
NW_017385025.1	473	Toxoplasma gondii	5811	Human
NW_017385082.1	665	Toxoplasma gondii	5811	Human
NW_017385096.1	451	Toxoplasma gondii	5811	Human
NW_017384016.1	672	Toxoplasma gondii	5811	Human
NW_017384059.1	718	Toxoplasma gondii	5811	Human
NW_017384172.1	968	Toxoplasma gondii	5811	Human
NW_017384173.1	516	Toxoplasma gondii	5811	Human
NW_017384312.1	464	Toxoplasma gondii	5811	Human
NW_017384393.1	507	Toxoplasma gondii	5811	Human
NW_017384404.1	702	Toxoplasma gondii	5811	Human
NW_017384440.1	207	Toxoplasma gondii	5811	Human
NW_017384521.1	489	Toxoplasma gondii	5811	No hit
NW_017384583.1	1047	Toxoplasma gondii	5811	Human
NW_017384633.1	808	Toxoplasma gondii	5811	No hit
NW_017385009.1	523	Toxoplasma gondii	5811	Human
NW_017385131.1	470	Toxoplasma gondii	5811	Human
NW_017384369.1	533	Toxoplasma gondii	5811	Human
NW_017384534.1	800	Toxoplasma gondii	5811	No hit
NW_017384268.1	988	Toxoplasma gondii	5811	Human
NW_017384446.1	534	Toxoplasma gondii	5811	Human
NW_017384380.1	508	Toxoplasma gondii	5811	Human
NW_017384327.1	487	Toxoplasma gondii	5811	Human
NW_017384725.1	533	Toxoplasma gondii	5811	No hit
NW_017384924.1	380	Toxoplasma gondii	5811	Human
NW_017384329.1	558	Toxoplasma gondii	5811	Human
NW_017384399.1	439	Toxoplasma gondii	5811	Human
NW_017384647.1	499	Toxoplasma gondii	5811	Human
NW_017384163.1	734	Toxoplasma gondii	5811	Human
NW_017384278.1	694	Toxoplasma gondii	5811	Human
NW_017384701.1	514	Toxoplasma gondii	5811	No hit
NW_017384974.1	880	Toxoplasma gondii	5811	No hit
NW_017385068.1	506	Toxoplasma gondii	5811	Human
NW_017385076.1	767	Toxoplasma gondii	5811	Human
NW_017384259.1	515	Toxoplasma gondii	5811	Human
NW_017384514.1	779	Toxoplasma gondii	5811	Human
NW_017384589.1	429	Toxoplasma gondii	5811	Human
NW_017384832.1	457	Toxoplasma gondii	5811	Human
NW_017385153.1	393	Toxoplasma gondii	5811	Human
NW_017383491.1	1213	Toxoplasma gondii	5811	Brugia pahangi genome assembly B_pahangi_Glasgow, scaffold BPAG_scaffold0000087
NW_017383992.1	530	Toxoplasma gondii	5811	Human
NW_017384022.1	523	Toxoplasma gondii	5811	No hit
NW_017384314.1	844	Toxoplasma gondii	5811	Human
NW_017384378.1	697	Toxoplasma gondii	5811	Human
NW_017384795.1	530	Toxoplasma gondii	5811	Human
NW_017384963.1	585	Toxoplasma gondii	5811	Human
NW_017384008.1	452	Toxoplasma gondii	5811	Human
NW_017384914.1	381	Toxoplasma gondii	5811	Human
NW_017384953.1	791	Toxoplasma gondii	5811	No hit
NW_017384977.1	378	Toxoplasma gondii	5811	Human
NW_017383495.1	1555	Toxoplasma gondii	5811	Mus musculus/Human
NW_017384082.1	581	Toxoplasma gondii	5811	Human
NW_017384666.1	411	Toxoplasma gondii	5811	Human
NW_017384693.1	491	Toxoplasma gondii	5811	Human
NW_017384792.1	792	Toxoplasma gondii	5811	No hit
NW_017385115.1	830	Toxoplasma gondii	5811	No hit
NW_017384519.1	450	Toxoplasma gondii	5811	Human
NW_017384559.1	891	Toxoplasma gondii	5811	No hit
NW_017384961.1	466	Toxoplasma gondii	5811	Human
NW_017385139.1	604	Toxoplasma gondii	5811	Human
NW_017384032.1	581	Toxoplasma gondii	5811	No hit
NW_017384232.1	796	Toxoplasma gondii	5811	Human
NW_017384481.1	533	Toxoplasma gondii	5811	Human
NW_017384602.1	447	Toxoplasma gondii	5811	Human
NW_017384683.1	483	Toxoplasma gondii	5811	Human
NW_017385114.1	445	Toxoplasma gondii	5811	Human
NW_017383496.1	1032	Toxoplasma gondii	5811	Brugia timori genome assembly B_timori_Indonesia_v1_0_4, scaffold BTMF_contig0008934
NW_017383981.1	575	Toxoplasma gondii	5811	Human
NW_017384058.1	384	Toxoplasma gondii	5811	Human
NW_017384270.1	232	Toxoplasma gondii	5811	Human
NW_017384482.1	700	Toxoplasma gondii	5811	Human
NW_017384553.1	288	Toxoplasma gondii	5811	Human
NW_017384678.1	709	Toxoplasma gondii	5811	Human
NW_017384916.1	811	Toxoplasma gondii	5811	No hit
NW_017384957.1	323	Toxoplasma gondii	5811	Human
NW_017384000.1	667	Toxoplasma gondii	5811	No hit
NW_017384156.1	335	Toxoplasma gondii	5811	Human
NW_017384625.1	307	Toxoplasma gondii	5811	Human
NW_017384889.1	446	Toxoplasma gondii	5811	Human
NW_017384898.1	641	Toxoplasma gondii	5811	Human
NW_017384984.1	449	Toxoplasma gondii	5811	Human
NW_017383116.1	2186	Toxoplasma gondii	5811	Brugia timori genome assembly B_timori_Indonesia_v1_0_4, scaffold BTMF_scaffold0000037
NW_017383991.1	783	Toxoplasma gondii	5811	Human
NW_017384220.1	584	Toxoplasma gondii	5811	Human
NW_017384263.1	505	Toxoplasma gondii	5811	Human
NW_017384269.1	777	Toxoplasma gondii	5811	Human
NW_017384518.1	458	Toxoplasma gondii	5811	Human
NW_017384603.1	242	Toxoplasma gondii	5811	Human
NW_017384932.1	474	Toxoplasma gondii	5811	Human
NW_017385130.1	677	Toxoplasma gondii	5811	Human
NW_008644893.1	312	Hammondia hammondi	99158	Human
NW_008638406.1	1306	Hammondia hammondi	99158	Human
NW_008644853.1	365	Hammondia hammondi	99158	Human
NW_008643499.1	555	Hammondia hammondi	99158	No hit
NW_008638607.1	1925	Hammondia hammondi	99158	Bradyrhizobium erythrophlei strain GAS242 genome assembly, chromosome: I
NW_008634287.1	2571	Hammondia hammondi	99158	Bradyrhizobium diazoefficiens USDA 110, complete genome
NW_008634515.1	225	Hammondia hammondi	99158	Human
NW_008634253.1	4108	Hammondia hammondi	99158	Bradyrhizobium sp. BTAi1, complete genome
NW_008647528.1	237	Hammondia hammondi	99158	No hit
NW_008634528.1	1340	Hammondia hammondi	99158	Bradyrhizobium sp. G22 genome assembly, chromosome: I
NW_008637236.1	1084	Hammondia hammondi	99158	Bradyrhizobium sp. S23321 DNA, complete genome
NW_008638333.1	1504	Hammondia hammondi	99158	No hit
NW_008639526.1	632	Hammondia hammondi	99158	Human
NW_008635729.1	496	Hammondia hammondi	99158	Bradyrhizobium erythrophlei strain GAS138 genome assembly, chromosome: I
NW_008647192.1	746	Hammondia hammondi	99158	Bradyrhizobium japonicum SEMIA 5079 genome
NW_008634290.1	2764	Hammondia hammondi	99158	Bradyrhizobium japonicum strain J5, complete genome
NW_008637390.1	1203	Hammondia hammondi	99158	Bradyrhizobium lablabi strain MT34 genome assembly, chromosome: I
NW_008637489.1	378	Hammondia hammondi	99158	Human
NW_008646306.1	623	Hammondia hammondi	99158	Bradyrhizobium sp. S23321 DNA, complete genome
NW_008648190.1	846	Hammondia hammondi	99158	Bradyrhizobium sp. G22 genome assembly, chromosome: I
NW_008648564.1	975	Hammondia hammondi	99158	Bradyrhizobium japonicum strain J5, complete genome
NW_008640175.1	457	Hammondia hammondi	99158	Bradyrhizobium lablabi strain MT34 genome assembly, chromosome: I
NW_008641769.1	472	Hammondia hammondi	99158	No hit
NW_008635474.1	471	Hammondia hammondi	99158	Bradyrhizobium lablabi strain MT34 genome assembly, chromosome: I
NW_008635858.1	391	Hammondia hammondi	99158	Bradyrhizobium diazoefficiens USDA 110, complete genome
NW_008635951.1	354	Hammondia hammondi	99158	Bradyrhizobium diazoefficiens DNA, complete genome, strain: NK6
NW_008636095.1	1266	Hammondia hammondi	99158	Rhodopseudomonas palustris HaA2, complete genome
NW_008636907.1	816	Hammondia hammondi	99158	Bradyrhizobium japonicum strain J5, complete genome
NW_008637280.1	335	Hammondia hammondi	99158	Human
NW_008637593.1	244	Hammondia hammondi	99158	No hit
NW_008638203.1	495	Hammondia hammondi	99158	Bradyrhizobium sp. BF49 genome assembly, chromosome: I
NW_008638421.1	879	Hammondia hammondi	99158	Bradyrhizobium icense strain LMTR 13, complete genome
NW_008638734.1	837	Hammondia hammondi	99158	Bradyrhizobium japonicum strain J5, complete genome
NW_008642092.1	506	Hammondia hammondi	99158	Bradyrhizobium lablabi strain MT34 genome assembly, chromosome: I
NW_008642226.1	544	Hammondia hammondi	99158	Bradyrhizobium erythrophlei strain GAS242 genome assembly, chromosome: I
NW_008642435.1	883	Hammondia hammondi	99158	Bradyrhizobium sp. S23321 DNA, complete genome
NW_008643356.1	283	Hammondia hammondi	99158	Bradyrhizobium lablabi strain GAS499 genome assembly, chromosome: I
NW_008647229.1	725	Hammondia hammondi	99158	Bradyrhizobium sp. S23321 DNA, complete genome
NW_008648601.1	802	Hammondia hammondi	99158	No hit
NW_008648865.1	208	Hammondia hammondi	99158	No hit
NW_008637196.1	216	Hammondia hammondi	99158	Bradyrhizobium diazoefficiens USDA 110, complete genome
NW_008637513.1	479	Hammondia hammondi	99158	Bradyrhizobium sp. ORS278,complete sequence
NW_008639279.1	425	Hammondia hammondi	99158	Bradyrhizobium lablabi strain MT34 genome assembly, chromosome: I
NW_008640419.1	760	Hammondia hammondi	99158	No hit
NW_008642492.1	614	Hammondia hammondi	99158	Bradyrhizobium lablabi strain GAS499 genome assembly, chromosome: I
NW_008643990.1	1068	Hammondia hammondi	99158	No hit
NW_008644865.1	629	Hammondia hammondi	99158	No hit
NW_008645738.1	226	Hammondia hammondi	99158	No hit
NW_008647758.1	676	Hammondia hammondi	99158	Bradyrhizobium erythrophlei strain GAS242 genome assembly, chromosome: I
NW_008648276.1	521	Hammondia hammondi	99158	No hit
NW_008634255.1	3800	Hammondia hammondi	99158	TPA: Toxoplasma gondii VEG, chromosome chrX, complete genome
NW_008634450.1	448	Hammondia hammondi	99158	No hit
NW_008634520.1	222	Hammondia hammondi	99158	No hit
NW_008634768.1	649	Hammondia hammondi	99158	Bradyrhizobium sp. ORS278,complete sequence
NW_008634822.1	294	Hammondia hammondi	99158	Bradyrhizobium japonicum strain J5, complete genome
NW_008635373.1	745	Hammondia hammondi	99158	No hit
NW_008635380.1	212	Hammondia hammondi	99158	Sorangium cellulosum So0157-2, complete genome
NW_008635546.1	711	Hammondia hammondi	99158	Bradyrhizobium oligotrophicum S58 DNA, complete genome
NW_008635645.1	452	Hammondia hammondi	99158	Bradyrhizobium diazoefficiens USDA 110, complete genome
NW_008635842.1	766	Hammondia hammondi	99158	No hit
NW_008635897.1	371	Hammondia hammondi	99158	No hit
NW_008636060.1	1065	Hammondia hammondi	99158	Rhodopseudomonas palustris TIE-1, complete genome
NW_008636526.1	443	Hammondia hammondi	99158	Bradyrhizobium canariense strain GAS369 genome assembly, chromosome: I
NW_008636558.1	233	Hammondia hammondi	99158	No hit
NW_008637056.1	388	Hammondia hammondi	99158	Bradyrhizobium japonicum strain J5, complete genome
NW_008637267.1	278	Hammondia hammondi	99158	No hit
NW_008637560.1	296	Hammondia hammondi	99158	Burkholderia ubonensis strain MSMB1471WGS chromosome 1, complete sequence
NW_008637564.1	982	Hammondia hammondi	99158	Bradyrhizobium sp. S23321 DNA, complete genome
NW_008637667.1	548	Hammondia hammondi	99158	Bradyrhizobium sp. S23321 DNA, complete genome
NW_008637673.1	392	Hammondia hammondi	99158	No hit
NW_008638008.1	796	Hammondia hammondi	99158	Bradyrhizobium ottawaense strain GAS524 genome assembly, chromosome: I
NW_008638073.1	515	Hammondia hammondi	99158	No hit
NW_008638184.1	275	Hammondia hammondi	99158	No hit
NW_008638435.1	421	Hammondia hammondi	99158	Bradyrhizobium sp. CCGE-LA001, complete genome
NW_008638566.1	1042	Hammondia hammondi	99158	Bradyrhizobium lablabi strain MT34 genome assembly, chromosome: I
NW_008638779.1	663	Hammondia hammondi	99158	No hit
NW_008638830.1	343	Hammondia hammondi	99158	No hit
NW_008638970.1	770	Hammondia hammondi	99158	Bradyrhizobium sp. BF49 genome assembly, chromosome: I
NW_008639884.1	410	Hammondia hammondi	99158	Bradyrhizobium icense strain LMTR 13, complete genome
NW_008639924.1	296	Hammondia hammondi	99158	No hit
NW_008640073.1	380	Hammondia hammondi	99158	Bradyrhizobium lablabi strain MT34 genome assembly, chromosome: I
NW_008640114.1	931	Hammondia hammondi	99158	Bradyrhizobium lablabi strain MT34 genome assembly, chromosome: I
NW_008640341.1	376	Hammondia hammondi	99158	No hit
NW_008640388.1	868	Hammondia hammondi	99158	Bradyrhizobium lablabi strain MT34 genome assembly, chromosome: I
NW_008640432.1	752	Hammondia hammondi	99158	Bradyrhizobium icense strain LMTR 13, complete genome
NW_008640841.1	410	Hammondia hammondi	99158	Rhodopseudomonas palustris BisB5, complete genome
NW_008640876.1	869	Hammondia hammondi	99158	Bradyrhizobium japonicum strain J5, complete genome
NW_008641176.1	589	Hammondia hammondi	99158	Bradyrhizobium sp. CCGE-LA001, complete genome
NW_008641329.1	634	Hammondia hammondi	99158	Escherichia coli strain S43, complete genome
NW_008641355.1	1076	Hammondia hammondi	99158	No hit
NW_008641501.1	505	Hammondia hammondi	99158	Afipia sp. GAS231 genome assembly, chromosome: I (Family: Bradyrhizobiacea)
NW_008641698.1	538	Hammondia hammondi	99158	Bradyrhizobium sp. ORS278,complete sequence
NW_008641788.1	589	Hammondia hammondi	99158	Bradyrhizobium icense strain LMTR 13, complete genome
NW_008641978.1	460	Hammondia hammondi	99158	No hit
NW_008642015.1	209	Hammondia hammondi	99158	No hit
NW_008642075.1	610	Hammondia hammondi	99158	Bradyrhizobium sp. S23321 DNA, complete genome
NW_008642143.1	209	Hammondia hammondi	99158	Bradyrhizobium sp. G22 genome assembly, chromosome: I
NW_008642147.1	347	Hammondia hammondi	99158	Bradyrhizobium sp. BF49 genome assembly, chromosome: I
NW_008642218.1	305	Hammondia hammondi	99158	No hit
NW_008642391.1	474	Hammondia hammondi	99158	No hit
NW_008642610.1	520	Hammondia hammondi	99158	Bradyrhizobium sp. G22 genome assembly, chromosome: I
NW_008642708.1	638	Hammondia hammondi	99158	Bradyrhizobium lablabi strain MT34 genome assembly, chromosome: I
NW_008642789.1	784	Hammondia hammondi	99158	Bradyrhizobium lablabi strain MT34 genome assembly, chromosome: I
NW_008643259.1	294	Hammondia hammondi	99158	Bradyrhizobium sp. S23321 DNA, complete genome
NW_008643375.1	449	Hammondia hammondi	99158	No hit
NW_008643915.1	813	Hammondia hammondi	99158	No hit
NW_008644060.1	525	Hammondia hammondi	99158	No hit
NW_008644384.1	764	Hammondia hammondi	99158	No hit
NW_008644501.1	357	Hammondia hammondi	99158	No hit
NW_008644517.1	411	Hammondia hammondi	99158	Bradyrhizobium lablabi strain MT34 genome assembly, chromosome: I
NW_008644757.1	395	Hammondia hammondi	99158	No hit
NW_008644831.1	453	Hammondia hammondi	99158	Bradyrhizobium diazoefficiens strain USDA 122, complete genome
NW_008644908.1	984	Hammondia hammondi	99158	Bradyrhizobium diazoefficiens strain USDA 122, complete genome
NW_008645294.1	689	Hammondia hammondi	99158	Bradyrhizobium diazoefficiens strain USDA 122, complete genome
NW_008645313.1	676	Hammondia hammondi	99158	No hit
NW_008645328.1	847	Hammondia hammondi	99158	No hit
NW_008645359.1	373	Hammondia hammondi	99158	Bradyrhizobium sp. G22 genome assembly, chromosome: I
NW_008645472.1	587	Hammondia hammondi	99158	No hit
NW_008645498.1	617	Hammondia hammondi	99158	Bradyrhizobium japonicum strain J5, complete genome
NW_008645573.1	452	Hammondia hammondi	99158	Bradyrhizobium diazoefficiens USDA 110, complete genome
NW_008645579.1	399	Hammondia hammondi	99158	Bradyrhizobium sp. BTAi1, complete genome
NW_008645838.1	370	Hammondia hammondi	99158	No hit
NW_008645905.1	374	Hammondia hammondi	99158	No hit
NW_008646171.1	274	Hammondia hammondi	99158	No hit
NW_008646236.1	623	Hammondia hammondi	99158	Bradyrhizobium sp. CCGE-LA001, complete genome
NW_008646240.1	825	Hammondia hammondi	99158	No hit
NW_008646313.1	348	Hammondia hammondi	99158	Bradyrhizobium icense strain LMTR 13, complete genome
NW_008646456.1	387	Hammondia hammondi	99158	Bradyrhizobium icense strain LMTR 13, complete genome
NW_008646480.1	384	Hammondia hammondi	99158	Bradyrhizobium icense strain LMTR 13, complete genome
NW_008646513.1	544	Hammondia hammondi	99158	Bradyrhizobium diazoefficiens strain USDA 122, complete genome
NW_008646690.1	407	Hammondia hammondi	99158	Bradyrhizobium sp. G22 genome assembly, chromosome: I
NW_008646693.1	540	Hammondia hammondi	99158	Hydrogenophaga sp. RAC07, complete genome
NW_008646897.1	569	Hammondia hammondi	99158	No hit
NW_008647233.1	272	Hammondia hammondi	99158	No hit
NW_008647408.1	894	Hammondia hammondi	99158	Bradyrhizobium sp. CCGE-LA001, complete genome
NW_008647410.1	300	Hammondia hammondi	99158	Bradyrhizobium canariense strain GAS369 genome assembly, chromosome: I
NW_008647433.1	562	Hammondia hammondi	99158	Bradyrhizobium japonicum strain E109, complete genome
NW_008647764.1	434	Hammondia hammondi	99158	Bradyrhizobium sp. CCGE-LA001, complete genome
NW_008648772.1	600	Hammondia hammondi	99158	Bradyrhizobium lablabi strain MT34 genome assembly, chromosome: I
NW_008648829.1	473	Hammondia hammondi	99158	No hit
NW_008648888.1	421	Hammondia hammondi	99158	No hit
NZ_HF570958.1|kraken:taxid|1194083:4829897-4830920	1023	Tetrasphaera japonica	99481	Human

## Sheet: Info
Program			blastn
Word size			28
Expect value			10
Hitlist size			100
Match/Mismatch scores			1,-2
Gapcosts			0
Low Complexity Filter			Yes
Filter string			L;m;
Genetic Code			1
Database
Posted date			Feb 19, 2017 6:20 AM
Number of letters			140,119,577,872
Number of sequences			41,501,967
Entrez query			none
