# Supplementary material for: Genomics-Based Identification of Microorganisms in Human Ocular Body Fluid
Source: Sci Rep. 2018 Mar 7;8:4126. doi: 10.1038/s41598-018-22416-4 (PMC5841358; doi:10.1038/s41598-018-22416-4)
Supplement: Supplementary file 5 — Table S4 [file 41598_2018_22416_MOESM5_ESM.xlsx]

## Sheet: overview
name	count
Archaea	251
Bacteria	5166
Fungi	225
Protozoa	73
Viruses	39
Human	1
	5755	sum

## Sheet: archaea
assembly_accession	bioproject	biosample	wgs_master	refseq_category	taxid	species_taxid	organism_name	infraspecific_name	isolate	version_status	assembly_level	release_type	genome_rep	seq_rel_date	asm_name	submitter	gbrs_paired_asm	paired_asm_comp	ftp_path	excluded_from_refseq
GCF_000302455.1	PRJNA224116	SAMN02471940	AMPO00000000.1	representative genome	1204725	2162	Methanobacterium formicicum DSM 3637	strain=DSM 3637		latest	Contig	Major	Full	2012-10-02	ASM30245v1	Deparment of Genetics, University of Seville, Spain	GCA_000302455.1	identical	ftp://ftp.ncbi.nlm.nih.gov/genomes/all/GCF/000/302/455/GCF_000302455.1_ASM30245v1
GCF_000762265.1	PRJNA224116	SAMN03085433		representative genome	2162	2162	Methanobacterium formicicum	strain=BRM9		latest	Complete Genome	Major	Full	2014-10-02	ASM76226v1	PGgRc	GCA_000762265.1	identical	ftp://ftp.ncbi.nlm.nih.gov/genomes/all/GCF/000/762/265/GCF_000762265.1_ASM76226v1
GCF_000016525.1	PRJNA224116	SAMN02604313		representative genome	420247	2173	Methanobrevibacter smithii ATCC 35061	strain=ATCC 35061; PS; DSMZ 861		latest	Complete Genome	Major	Full	2007-06-04	ASM1652v1	Washington University Center for Genome Sciences	GCA_000016525.1	identical	ftp://ftp.ncbi.nlm.nih.gov/genomes/all/GCF/000/016/525/GCF_000016525.1_ASM1652v1
GCF_000025865.1	PRJNA224116	SAMN02598474		representative genome	547558	2176	Methanohalophilus mahii DSM 5219	strain=DSM 5219		latest	Complete Genome	Major	Full	2010-03-31	ASM2586v1	US DOE Joint Genome Institute (JGI-PGF)	GCA_000025865.1	identical	ftp://ftp.ncbi.nlm.nih.gov/genomes/all/GCF/000/025/865/GCF_000025865.1_ASM2586v1
GCF_000166095.1	PRJNA224116	SAMN02232040		representative genome	523846	2180	Methanothermus fervidus DSM 2088	strain=DSM 2088		latest	Complete Genome	Major	Full	2010-11-05	ASM16609v1	US DOE Joint Genome Institute (JGI-PGF)	GCA_000166095.1	identical	ftp://ftp.ncbi.nlm.nih.gov/genomes/all/GCF/000/166/095/GCF_000166095.1_ASM16609v1
GCF_000376965.1	PRJNA224116	SAMN02440415	AQXV00000000.1	representative genome	523845	2186	Methanothermococcus thermolithotrophicus DSM 2095	strain=DSM 2095		latest	Contig	Major	Full	2013-04-22	ASM37696v1	DOE Joint Genome Institute	GCA_000376965.1	identical	ftp://ftp.ncbi.nlm.nih.gov/genomes/all/GCF/000/376/965/GCF_000376965.1_ASM37696v1
GCF_000017165.1	PRJNA224116	SAMN02598403		representative genome	406327	2187	Methanococcus vannielii SB	strain=SB		latest	Complete Genome	Major	Full	2007-06-29	ASM1716v1	US DOE Joint Genome Institute (JGI-PGF)	GCA_000017165.1	identical	ftp://ftp.ncbi.nlm.nih.gov/genomes/all/GCF/000/017/165/GCF_000017165.1_ASM1716v1
GCF_000006175.1	PRJNA224116	SAMN00000040		representative genome	456320	2188	Methanococcus voltae A3	strain=A3		latest	Complete Genome	Major	Full	2010-06-03	ASM617v2	US DOE Joint Genome Institute (JGI-PGF)	GCA_000006175.2	identical	ftp://ftp.ncbi.nlm.nih.gov/genomes/all/GCF/000/006/175/GCF_000006175.1_ASM617v2
GCF_000214415.1	PRJNA224116	SAMN00713627		representative genome	880724	2189	Methanotorris igneus Kol 5	strain=Kol 5		latest	Complete Genome	Major	Full	2011-05-23	ASM21441v1	US DOE Joint Genome Institute	GCA_000214415.1	identical	ftp://ftp.ncbi.nlm.nih.gov/genomes/all/GCF/000/214/415/GCF_000214415.1_ASM21441v1
GCF_001315945.1	PRJNA224116	SAMD00000408	BBBG00000000.1	representative genome	1293041	2197	Methanogenium cariaci JCM 10550	strain=JCM 10550		latest	Contig	Major	Full	2015-10-01	ASM131594v1	The University of Tokyo	GCA_001315945.1	identical	ftp://ftp.ncbi.nlm.nih.gov/genomes/all/GCF/001/315/945/GCF_001315945.1_ASM131594v1
GCF_000015825.1	PRJNA224116	SAMN02598365		representative genome	368407	2198	Methanoculleus marisnigri JR1	strain=JR1		latest	Complete Genome	Major	Full	2007-02-16	ASM1582v1	DOE Joint Genome Institute	GCA_000015825.1	identical	ftp://ftp.ncbi.nlm.nih.gov/genomes/all/GCF/000/015/825/GCF_000015825.1_ASM1582v1
GCF_000275865.1	PRJNA224116	SAMN02256542	AGCO00000000.1	representative genome	28892	2201	Methanofollis liminatans DSM 4140	strain=DSM 4140		latest	Chromosome	Major	Full	2012-07-13	ASM27586v1	DOE Joint Genome Institute	GCA_000275865.1	identical	ftp://ftp.ncbi.nlm.nih.gov/genomes/all/GCF/000/275/865/GCF_000275865.1_ASM27586v1
GCF_000013445.1	PRJNA224116	SAMN02598287		representative genome	323259	2203	Methanospirillum hungatei JF-1	strain=JF-1		latest	Complete Genome	Major	Full	2006-02-17	ASM1344v1	DOE Joint Genome Institute	GCA_000013445.1	identical	ftp://ftp.ncbi.nlm.nih.gov/genomes/all/GCF/000/013/445/GCF_000013445.1_ASM1344v1
GCF_000711215.1	PRJNA224116	SAMN02745537	JOMF00000000.1	representative genome	694440	2205	Methanomicrobium mobile BP	strain=BP		latest	Contig	Major	Full	2014-06-24	ASM71121v1	DOE Joint Genome Institute	GCA_000711215.1	identical	ftp://ftp.ncbi.nlm.nih.gov/genomes/all/GCF/000/711/215/GCF_000711215.1_ASM71121v1
GCF_000970025.1	PRJNA224116	SAMN03074575		representative genome	1434108	2208	Methanosarcina barkeri MS	strain=MS		latest	Complete Genome	Major	Full	2015-04-07	ASM97002v1	University of Illinois at Urbana-Champaign	GCA_000970025.1	identical	ftp://ftp.ncbi.nlm.nih.gov/genomes/all/GCF/000/970/025/GCF_000970025.1_ASM97002v1
GCF_000970305.1	PRJNA224116	SAMN03074574		representative genome	1434107	2208	Methanosarcina barkeri 3	strain=3		latest	Complete Genome	Major	Full	2015-04-07	ASM97030v1	University of Illinois at Urbana-Champaign	GCA_000970305.1	identical	ftp://ftp.ncbi.nlm.nih.gov/genomes/all/GCF/000/970/305/GCF_000970305.1_ASM97030v1
GCF_000970205.1	PRJNA224116	SAMN03074583		representative genome	213585	2209	Methanosarcina mazei S-6	strain=S-6		latest	Complete Genome	Major	Full	2015-04-07	ASM97020v1	University of Illinois at Urbana-Champaign	GCA_000970205.1	identical	ftp://ftp.ncbi.nlm.nih.gov/genomes/all/GCF/000/970/205/GCF_000970205.1_ASM97020v1
GCF_000969885.1	PRJNA224116	SAMN03074597		representative genome	523844	2210	Methanosarcina thermophila TM-1	strain=TM-1		latest	Complete Genome	Major	Full	2015-04-07	ASM96988v1	University of Illinois at Urbana-Champaign	GCA_000969885.1	identical	ftp://ftp.ncbi.nlm.nih.gov/genomes/all/GCF/000/969/885/GCF_000969885.1_ASM96988v1
GCF_000007345.1	PRJNA224116	SAMN03081414		representative genome	188937	2214	Methanosarcina acetivorans C2A	strain=C2A		latest	Complete Genome	Major	Full	2002-04-03	ASM734v1	Broad Institute	GCA_000007345.1	identical	ftp://ftp.ncbi.nlm.nih.gov/genomes/all/GCF/000/007/345/GCF_000007345.1_ASM734v1
GCF_000969905.1	PRJNA224116	SAMN03074598		representative genome	1434123	2215	Methanosarcina vacuolata Z-761	strain=Z-761		latest	Complete Genome	Major	Full	2015-04-07	ASM96990v1	University of Illinois at Urbana-Champaign	GCA_000969905.1	identical	ftp://ftp.ncbi.nlm.nih.gov/genomes/all/GCF/000/969/905/GCF_000969905.1_ASM96990v1
GCF_000504205.1	PRJNA224116	SAMN02597164	AZAJ00000000.1	representative genome	1090322	2221	Methanolobus tindarius DSM 2278	strain=DSM 2278		latest	Contig	Major	Full	2013-12-05	ASM50420v1	JGI	GCA_000504205.1	identical	ftp://ftp.ncbi.nlm.nih.gov/genomes/all/GCF/000/504/205/GCF_000504205.1_ASM50420v1
GCF_000204415.1	PRJNA224116	SAMN02604263		representative genome	990316	2223	Methanosaeta concilii GP6	strain=GP6		latest	Complete Genome	Major	Full	2011-04-15	ASM20441v1	University of Wisconsin-Parkside	GCA_000204415.1	identical	ftp://ftp.ncbi.nlm.nih.gov/genomes/all/GCF/000/204/415/GCF_000204415.1_ASM20441v1
GCF_000765475.1	PRJNA224116	SAMN03067868	JRHO00000000.1	representative genome	2226	2226	Methanococcoides methylutens	strain=DSM 2657		latest	Contig	Major	Full	2014-10-10	Mmet_Version1	King Abdullah University of Science and Technology (KAUST)	GCA_000765475.1	identical	ftp://ftp.ncbi.nlm.nih.gov/genomes/all/GCF/000/765/475/GCF_000765475.1_Mmet_Version1
GCF_000970325.1	PRJNA224116	SAMN03074571		representative genome	1434104	2226	Methanococcoides methylutens MM1	strain=MM1		latest	Complete Genome	Major	Full	2015-04-07	ASM97032v1	University of Illinois at Urbana-Champaign	GCA_000970325.1	identical	ftp://ftp.ncbi.nlm.nih.gov/genomes/all/GCF/000/970/325/GCF_000970325.1_ASM97032v1
GCF_000008665.1	PRJNA224116	SAMN02603985		representative genome	224325	2234	Archaeoglobus fulgidus DSM 4304	strain=DSM 4304		latest	Complete Genome	Major	Full	1999-12-22	ASM866v1	TIGR	GCA_000008665.1	identical	ftp://ftp.ncbi.nlm.nih.gov/genomes/all/GCF/000/008/665/GCF_000008665.1_ASM866v1
GCF_000069025.1	PRJNA224116	SAMEA3138275		representative genome	478009	2242	Halobacterium salinarum R1	strain=DSM 671 = R1		latest	Complete Genome	Major	Full	2008-02-12	ASM6902v1	Max Planck Institute	GCA_000069025.1	identical	ftp://ftp.ncbi.nlm.nih.gov/genomes/all/GCF/000/069/025/GCF_000069025.1_ASM6902v1
GCF_000025685.1	PRJNA224116	SAMN02604027		representative genome	309800	2246	Haloferax volcanii DS2	strain=DS2		latest	Complete Genome	Major	Full	2010-03-23	ASM2568v1	TIGR	GCA_000025685.1	identical	ftp://ftp.ncbi.nlm.nih.gov/genomes/all/GCF/000/025/685/GCF_000025685.1_ASM2568v1
GCF_000022205.1	PRJNA224116	SAMN02598407		representative genome	416348	2247	Halorubrum lacusprofundi ATCC 49239	strain=ATCC 49239		latest	Complete Genome	Major	Full	2009-02-04	ASM2220v1	US DOE Joint Genome Institute (JGI-PGF)	GCA_000022205.1	identical	ftp://ftp.ncbi.nlm.nih.gov/genomes/all/GCF/000/022/205/GCF_000022205.1_ASM2220v1
GCF_000336695.1	PRJNA224116	SAMN02471675	AOMC00000000.1	representative genome	931277	2250	Halococcus morrhuae DSM 1307	strain=DSM 1307		latest	Contig	Major	Full	2013-02-04	ASM33669v1	University of California, Davis	GCA_000336695.1	identical	ftp://ftp.ncbi.nlm.nih.gov/genomes/all/GCF/000/336/695/GCF_000336695.1_ASM33669v1
GCF_000306765.2	PRJNA224116	SAMN02603397		representative genome	523841	2252	Haloferax mediterranei ATCC 33500	strain=CGMCC 1.2087		latest	Complete Genome	Major	Full	2014-05-27	ASM30676v2	Institute of Microbiology, Chinese Academy of Sciences	GCA_000306765.2	identical	ftp://ftp.ncbi.nlm.nih.gov/genomes/all/GCF/000/306/765/GCF_000306765.2_ASM30676v2
GCF_000026045.1	PRJNA224116	SAMEA3138222		representative genome	348780	2257	Natronomonas pharaonis DSM 2160	strain=Gabara		latest	Complete Genome	Major	Full	2005-09-28	ASM2604v1	Max Planck Institute	GCA_000026045.1	identical	ftp://ftp.ncbi.nlm.nih.gov/genomes/all/GCF/000/026/045/GCF_000026045.1_ASM2604v1
GCF_000007305.1	PRJNA224116	SAMN02604284		representative genome	186497	2261	Pyrococcus furiosus DSM 3638	strain=DSM 3638		latest	Complete Genome	Major	Full	2002-02-27	ASM730v1	Utah Genome Center	GCA_000007305.1	identical	ftp://ftp.ncbi.nlm.nih.gov/genomes/all/GCF/000/007/305/GCF_000007305.1_ASM730v1
GCF_000246985.2	PRJNA224116	SAMN02603679		representative genome	523849	2265	Thermococcus litoralis DSM 5473	strain=DSM 5473		latest	Complete Genome	Major	Full	2013-08-13	ASM24698v3	New England Biolabs, Inc.	GCA_000246985.3	identical	ftp://ftp.ncbi.nlm.nih.gov/genomes/all/GCF/000/246/985/GCF_000246985.2_ASM24698v3
GCF_000015225.1	PRJNA224116	SAMN02598366		representative genome	368408	2269	Thermofilum pendens Hrk 5	strain=Hrk 5		latest	Complete Genome	Major	Full	2006-12-18	ASM1522v1	DOE Joint Genome Institute	GCA_000015225.1	identical	ftp://ftp.ncbi.nlm.nih.gov/genomes/all/GCF/000/015/225/GCF_000015225.1_ASM1522v1
GCF_000253055.1	PRJNA224116	SAMEA2272453		representative genome	768679	2271	Thermoproteus tenax Kra 1	strain=Kra 1		latest	Complete Genome	Major	Full	2011-10-06	ASM25305v1	University of Duisburg-Essen, Faculty of Chemistry, Molecular Enzyme Technology and Biochemistry	GCA_000253055.1	identical	ftp://ftp.ncbi.nlm.nih.gov/genomes/all/GCF/000/253/055/GCF_000253055.1_ASM25305v1
GCF_000186365.1	PRJNA224116	SAMN00103627		representative genome	765177	2275	Desulfurococcus mucosus DSM 2162	strain=DSM 2162		latest	Complete Genome	Major	Full	2011-01-20	ASM18636v1	US DOE Joint Genome Institute (JGI-PGF)	GCA_000186365.1	identical	ftp://ftp.ncbi.nlm.nih.gov/genomes/all/GCF/000/186/365/GCF_000186365.1_ASM18636v1
GCF_000015205.1	PRJNA224116	SAMN02598374		representative genome	384616	2277	Pyrobaculum islandicum DSM 4184	strain=DSM 4184		latest	Complete Genome	Major	Full	2006-12-20	ASM1520v1	DOE Joint Genome Institute	GCA_000015205.1	identical	ftp://ftp.ncbi.nlm.nih.gov/genomes/all/GCF/000/015/205/GCF_000015205.1_ASM1520v1
GCF_000015945.1	PRJNA224116	SAMN02598390		representative genome	399550	2280	Staphylothermus marinus F1	strain=F1		latest	Complete Genome	Major	Full	2007-02-21	ASM1594v1	US DOE Joint Genome Institute	GCA_000015945.1	identical	ftp://ftp.ncbi.nlm.nih.gov/genomes/all/GCF/000/015/945/GCF_000015945.1_ASM1594v1
GCF_000012285.1	PRJNA224116	SAMN02603173		representative genome	330779	2285	Sulfolobus acidocaldarius DSM 639	strain=DSM 639		latest	Complete Genome	Major	Full	2005-07-05	ASM1228v1	Danish Archaea Centre	GCA_000012285.1	identical	ftp://ftp.ncbi.nlm.nih.gov/genomes/all/GCF/000/012/285/GCF_000012285.1_ASM1228v1
GCF_000007005.1	PRJNA224116	SAMN02603227		representative genome	273057	2287	Sulfolobus solfataricus P2	strain=P2		latest	Complete Genome	Major	Full	2002-11-25	ASM700v1	European/Canadian Consortium	GCA_000007005.1	identical	ftp://ftp.ncbi.nlm.nih.gov/genomes/all/GCF/000/007/005/GCF_000007005.1_ASM700v1
GCF_000195915.1	PRJNA224116	SAMEA3138325		representative genome	273075	2303	Thermoplasma acidophilum DSM 1728	strain=DSM1728		latest	Complete Genome	Major	Full	2003-05-06	ASM19591v1	Max-Plank-Institute	GCA_000195915.1	identical	ftp://ftp.ncbi.nlm.nih.gov/genomes/all/GCF/000/195/915/GCF_000195915.1_ASM19591v1
GCF_001462395.1	PRJNA224116	SAMN03154506	LNTB00000000.1	representative genome	2309	2309	Pyrodictium occultum	strain=PL-19		latest	Contig	Major	Full	2015-12-08	ASM146239v1	Oak Ridge National Laboratory	GCA_001462395.1	identical	ftp://ftp.ncbi.nlm.nih.gov/genomes/all/GCF/001/462/395/GCF_001462395.1_ASM146239v1
GCF_000243255.1	PRJNA224116	SAMN02261391	AHKP00000000.1	representative genome	937775	2315	Methanoplanus limicola DSM 2279	strain=DSM 2279		latest	Chromosome	Major	Full	2012-01-24	ASM24325v1	JGI	GCA_000243255.1	identical	ftp://ftp.ncbi.nlm.nih.gov/genomes/all/GCF/000/243/255/GCF_000243255.1_ASM24325v1
GCF_000012545.1	PRJNA224116	SAMN02604180		representative genome	339860	2317	Methanosphaera stadtmanae DSM 3091	strain=DSM 3091		latest	Complete Genome	Major	Full	2006-01-05	ASM1254v1	University of Goettingen	GCA_000012545.1	identical	ftp://ftp.ncbi.nlm.nih.gov/genomes/all/GCF/000/012/545/GCF_000012545.1_ASM1254v1
GCF_000196655.1	PRJNA224116	SAMN00015125		representative genome	644295	2322	Methanohalobium evestigatum Z-7303	strain=Z-7303		latest	Complete Genome	Major	Full	2010-06-15	ASM19665v1	US DOE Joint Genome Institute	GCA_000196655.1	identical	ftp://ftp.ncbi.nlm.nih.gov/genomes/all/GCF/000/196/655/GCF_000196655.1_ASM19665v1
GCF_000025625.1	PRJNA224116	SAMN02598473		representative genome	547559	13769	Natrialba magadii ATCC 43099	strain=ATCC 43099		latest	Complete Genome	Major	Full	2010-02-24	ASM2562v1	US DOE Joint Genome Institute (JGI-PGF)	GCA_000025625.1	identical	ftp://ftp.ncbi.nlm.nih.gov/genomes/all/GCF/000/025/625/GCF_000025625.1_ASM2562v1
GCF_000337775.1	PRJNA224116	SAMN02471656	AOLQ00000000.1	representative genome	662477	28442	Haloarcula vallismortis ATCC 29715	strain=ATCC 29715		latest	Contig	Major	Full	2013-02-04	ASM33777v1	University of California, Davis	GCA_000337775.1	identical	ftp://ftp.ncbi.nlm.nih.gov/genomes/all/GCF/000/337/775/GCF_000337775.1_ASM33777v1
GCF_000328685.1	PRJNA224116	SAMN02261263		representative genome	694430	29288	Natronococcus occultus SP4	strain=SP4		latest	Complete Genome	Major	Full	2012-12-28	ASM32868v1	JGI	GCA_000328685.1	identical	ftp://ftp.ncbi.nlm.nih.gov/genomes/all/GCF/000/328/685/GCF_000328685.1_ASM32868v1
GCF_000013725.1	PRJNA224116	SAMN02598545		representative genome	259564	29291	Methanococcoides burtonii DSM 6242	strain=DSM 6242		latest	Complete Genome	Major	Full	2006-04-10	ASM1372v1	DOE Joint Genome Institute	GCA_000013725.1	identical	ftp://ftp.ncbi.nlm.nih.gov/genomes/all/GCF/000/013/725/GCF_000013725.1_ASM1372v1
GCF_000195935.2	PRJNA224116	SAMEA3283067		representative genome	272844	29292	Pyrococcus abyssi GE5			latest	Complete Genome	Major	Full	2003-05-06	ASM19593v1	Genoscope	GCA_000195935.2	identical	ftp://ftp.ncbi.nlm.nih.gov/genomes/all/GCF/000/195/935/GCF_000195935.2_ASM19593v1
GCF_000336935.1	PRJNA224116	SAMN02471636	AOME00000000.1	representative genome	1227456	36738	Halococcus salifodinae DSM 8989	strain=DSM 8989		latest	Contig	Major	Full	2013-02-04	ASM33693v1	University of California, Davis	GCA_000336935.1	identical	ftp://ftp.ncbi.nlm.nih.gov/genomes/all/GCF/000/336/935/GCF_000336935.1_ASM33693v1
GCF_000970085.1	PRJNA224116	SAMN03074589		representative genome	1434120	38027	Methanosarcina siciliae T4/M	strain=T4/M		latest	Complete Genome	Major	Full	2015-04-07	ASM97008v1	University of Illinois at Urbana-Champaign	GCA_000970085.1	identical	ftp://ftp.ncbi.nlm.nih.gov/genomes/all/GCF/000/970/085/GCF_000970085.1_ASM97008v1
GCF_000017225.1	PRJNA224116	SAMN00000031		representative genome	426368	39152	Methanococcus maripaludis C7	strain=C7		latest	Complete Genome	Major	Full	2007-06-29	ASM1722v1	US DOE Joint Genome Institute (JGI-PGF)	GCA_000017225.1	identical	ftp://ftp.ncbi.nlm.nih.gov/genomes/all/GCF/000/017/225/GCF_000017225.1_ASM1722v1
GCF_000220645.1	PRJNA224116	SAMN02603718		representative genome	1053692	39152	Methanococcus maripaludis X1	strain=X1		latest	Complete Genome	Major	Full	2011-07-14	ASM22064v1	Ecosystem Sciences, Commonwealth Scientific and Industrial Research Organisation	GCA_000220645.1	identical	ftp://ftp.ncbi.nlm.nih.gov/genomes/all/GCF/000/220/645/GCF_000220645.1_ASM22064v1
GCF_000513315.1	PRJNA224116	SAMEA3138839	CBVX000000000.1	representative genome	1401244	39441	Methanobrevibacter arboriphilus ANOR1	strain=ANOR1		latest	Scaffold	Major	Full	2013-12-19	ANOR1	URMITE	GCA_000513315.1	identical	ftp://ftp.ncbi.nlm.nih.gov/genomes/all/GCF/000/513/315/GCF_000513315.1_ANOR1
GCF_000217995.1	PRJNA224116	SAMN02232039		representative genome	679901	39669	Methanosalsum zhilinae DSM 4017	strain=DSM 4017		latest	Complete Genome	Major	Full	2011-06-13	ASM21799v1	US DOE Joint Genome Institute (JGI-PGF)	GCA_000217995.1	identical	ftp://ftp.ncbi.nlm.nih.gov/genomes/all/GCF/000/217/995/GCF_000217995.1_ASM21799v1
GCF_000017185.1	PRJNA224116	SAMN00623051		representative genome	419665	42879	Methanococcus aeolicus Nankai-3			latest	Complete Genome	Major	Full	2007-06-29	ASM1718v1	US DOE Joint Genome Institute (JGI-PGF)	GCA_000017185.1	identical	ftp://ftp.ncbi.nlm.nih.gov/genomes/all/GCF/000/017/185/GCF_000017185.1_ASM1718v1
GCF_000022385.1	PRJNA224116	SAMN02598420		representative genome	429572	43080	Sulfolobus islandicus L.S.2.15	strain=L.S.2.15		latest	Complete Genome	Major	Full	2009-04-24	ASM2238v1	US DOE Joint Genome Institute	GCA_000022385.1	identical	ftp://ftp.ncbi.nlm.nih.gov/genomes/all/GCF/000/022/385/GCF_000022385.1_ASM2238v1
GCF_000016605.1	PRJNA224116	SAMN02598389		representative genome	399549	43687	Metallosphaera sedula DSM 5348	strain=DSM 5348		latest	Complete Genome	Major	Full	2007-04-25	ASM1660v1	US DOE Joint Genome Institute	GCA_000016605.1	identical	ftp://ftp.ncbi.nlm.nih.gov/genomes/all/GCF/000/016/605/GCF_000016605.1_ASM1660v1
GCF_000337675.1	PRJNA224116	SAMN02471669	AOIB00000000.1	representative genome	1227497	44470	Natronococcus amylolyticus DSM 10524	strain=DSM 10524		latest	Contig	Major	Full	2013-02-04	ASM33767v1	University of California, Davis	GCA_000337675.1	identical	ftp://ftp.ncbi.nlm.nih.gov/genomes/all/GCF/000/337/675/GCF_000337675.1_ASM33767v1
GCF_000230715.2	PRJNA224116	SAMN02232042		representative genome	797304	44930	Natronobacterium gregoryi SP2	strain=SP2		latest	Complete Genome	Major	Full	2012-12-10	ASM23071v3	DOE Joint Genome Institute	GCA_000230715.3	identical	ftp://ftp.ncbi.nlm.nih.gov/genomes/all/GCF/000/230/715/GCF_000230715.2_ASM23071v3
GCF_001316045.1	PRJNA224116	SAMD00000478	BBBY00000000.1	representative genome	523847	47303	Sulfolobus metallicus DSM 6482 = JCM 9184	strain=JCM 9184		latest	Contig	Major	Full	2015-10-01	ASM131604v1	The University of Tokyo	GCA_001316045.1	identical	ftp://ftp.ncbi.nlm.nih.gov/genomes/all/GCF/001/316/045/GCF_001316045.1_ASM131604v1
GCF_000011185.1	PRJNA224116	SAMD00061089		representative genome	273116	50339	Thermoplasma volcanium GSS1	strain=GSS1		latest	Complete Genome	Major	Full	2004-05-11	ASM1118v1	National Institute of Advanced Industrial Science and Technology, Japan	GCA_000011185.1	identical	ftp://ftp.ncbi.nlm.nih.gov/genomes/all/GCF/000/011/185/GCF_000011185.1_ASM1118v1
GCF_000223905.1	PRJNA224116	SAMN02602960		representative genome	634497	51589	Haloarcula hispanica ATCC 33960	strain=CGMCC 1.2049		latest	Complete Genome	Major	Full	2011-08-17	ASM22390v1	Institute of Microbiology, Chinese Academy of Sciences	GCA_000223905.1	identical	ftp://ftp.ncbi.nlm.nih.gov/genomes/all/GCF/000/223/905/GCF_000223905.1_ASM22390v1
GCF_000011105.1	PRJNA224116	SAMD00061090		representative genome	70601	53953	Pyrococcus horikoshii OT3	strain=OT3		latest	Complete Genome	Major	Full	2004-05-11	ASM1110v1	NITE	GCA_000011105.1	identical	ftp://ftp.ncbi.nlm.nih.gov/genomes/all/GCF/000/011/105/GCF_000011105.1_ASM1110v1
GCF_000258515.1	PRJNA224116	SAMN02470188	AJLF00000000.1	representative genome	1151117	54076	Thermococcus zilligii AN1	strain=AN1		latest	Contig	Major	Full	2012-04-11	TheZil1.0	Korea Research Institute of Bioscience and Biotechnology	GCA_000258515.1	identical	ftp://ftp.ncbi.nlm.nih.gov/genomes/all/GCF/000/258/515/GCF_000258515.1_TheZil1.0
GCF_000147875.1	PRJNA224116	SAMN00017400		representative genome	679926	54120	Methanolacinia petrolearia DSM 11571			latest	Complete Genome	Major	Full	2010-09-17	ASM14787v1	US DOE Joint Genome Institute (JGI-PGF)	GCA_000147875.1	identical	ftp://ftp.ncbi.nlm.nih.gov/genomes/all/GCF/000/147/875/GCF_000147875.1_ASM14787v1
GCF_000015145.1	PRJNA224116	SAMN02604082		representative genome	415426	54248	Hyperthermus butylicus DSM 5456	strain=DSM 5456		latest	Complete Genome	Major	Full	2007-01-22	ASM1514v1	Univ. Copenhagen	GCA_000015145.1	identical	ftp://ftp.ncbi.nlm.nih.gov/genomes/all/GCF/000/015/145/GCF_000015145.1_ASM1514v1
GCF_000223395.1	PRJNA224116	SAMN02232047		representative genome	694429	54252	Pyrolobus fumarii 1A	strain=1A		latest	Complete Genome	Major	Full	2011-08-12	ASM22339v1	DOE Joint Genome Institute	GCA_000223395.1	identical	ftp://ftp.ncbi.nlm.nih.gov/genomes/all/GCF/000/223/395/GCF_000223395.1_ASM22339v1
GCF_000092185.1	PRJNA224116	SAMN02598509		representative genome	633148	54254	Thermosphaera aggregans DSM 11486	strain=DSM 11486		latest	Complete Genome	Major	Full	2010-05-17	ASM9218v1	US DOE Joint Genome Institute (JGI-PGF)	GCA_000092185.1	identical	ftp://ftp.ncbi.nlm.nih.gov/genomes/all/GCF/000/092/185/GCF_000092185.1_ASM9218v1
GCF_000025505.1	PRJNA224116	SAMN02598503		representative genome	589924	54261	Ferroglobus placidus DSM 10642	strain=DSM 10642		latest	Complete Genome	Major	Full	2010-02-16	ASM2550v1	US DOE Joint Genome Institute	GCA_000025505.1	identical	ftp://ftp.ncbi.nlm.nih.gov/genomes/all/GCF/000/025/505/GCF_000025505.1_ASM2550v1
GCF_000151105.2	PRJNA224116	SAMN02603625		representative genome	391623	55802	Thermococcus barophilus MP	strain=MP		latest	Complete Genome	Major	Full	2010-12-17	ASM15110v2	Moore Foundation	GCA_000151105.2	identical	ftp://ftp.ncbi.nlm.nih.gov/genomes/all/GCF/000/151/105/GCF_000151105.2_ASM15110v2
GCF_000023965.1	PRJNA224116	SAMN00002610		representative genome	485914	57705	Halomicrobium mukohataei DSM 12286	strain=DSM 12286		latest	Complete Genome	Major	Full	2009-09-03	ASM2396v1	US DOE Joint Genome Institute (JGI-PGF)	GCA_000023965.1	identical	ftp://ftp.ncbi.nlm.nih.gov/genomes/all/GCF/000/023/965/GCF_000023965.1_ASM2396v1
GCF_000194625.1	PRJNA224116	SAMN00713598		representative genome	693661	58290	Archaeoglobus veneficus SNP6	strain=SNP6		latest	Complete Genome	Major	Full	2011-03-31	ASM19462v1	US DOE Joint Genome Institute (JGI-PGF)	GCA_000194625.1	identical	ftp://ftp.ncbi.nlm.nih.gov/genomes/all/GCF/000/194/625/GCF_000194625.1_ASM19462v1
GCF_000172995.2	PRJNA224116	SAMN00002580		representative genome	469382	60847	Halogeometricum borinquense DSM 11551	strain=DSM 11551		latest	Complete Genome	Major	Full	2010-11-22	ASM17299v2	US DOE Joint Genome Institute (JGI-PGF)	GCA_000172995.2	identical	ftp://ftp.ncbi.nlm.nih.gov/genomes/all/GCF/000/172/995/GCF_000172995.2_ASM17299v2
GCF_000337715.1	PRJNA224116	SAMN02471622	AOHY00000000.1	representative genome	1227500	61858	Natronorubrum bangense JCM 10635	strain=JCM 10635		latest	Contig	Major	Full	2013-02-04	ASM33771v1	University of California, Davis	GCA_000337715.1	identical	ftp://ftp.ncbi.nlm.nih.gov/genomes/all/GCF/000/337/715/GCF_000337715.1_ASM33771v1
GCF_000336915.1	PRJNA224116	SAMN02471639	AOMD00000000.1	representative genome	1227455	62319	Halococcus saccharolyticus DSM 5350	strain=DSM 5350		latest	Contig	Major	Full	2013-02-04	ASM33691v1	University of California, Davis	GCA_000336915.1	identical	ftp://ftp.ncbi.nlm.nih.gov/genomes/all/GCF/000/336/915/GCF_000336915.1_ASM33691v1
GCF_000025325.1	PRJNA224116	SAMN02598471		representative genome	543526	62320	Haloterrigena turkmenica DSM 5511	strain=DSM 5511		latest	Complete Genome	Major	Full	2010-01-19	ASM2532v1	US DOE Joint Genome Institute (JGI-PGF)	GCA_000025325.1	identical	ftp://ftp.ncbi.nlm.nih.gov/genomes/all/GCF/000/025/325/GCF_000025325.1_ASM2532v1
GCF_000383975.1	PRJNA224116	SAMN02261315	ARPH00000000.1	representative genome	1114856	63128	Natronorubrum tibetense GA33	strain=GA33		latest	Scaffold	Major	Full	2013-04-26	ASM38397v1	JGI	GCA_000383975.1	identical	ftp://ftp.ncbi.nlm.nih.gov/genomes/all/GCF/000/383/975/GCF_000383975.1_ASM38397v1
GCF_000337555.1	PRJNA224116	SAMN02471653	AOIO00000000.1	representative genome	29540	64602	Natrialba asiatica DSM 12278	strain=DSM 12278		latest	Contig	Major	Full	2013-02-04	ASM33755v1	University of California, Davis	GCA_000337555.1	identical	ftp://ftp.ncbi.nlm.nih.gov/genomes/all/GCF/000/337/555/GCF_000337555.1_ASM33755v1
GCF_000337035.1	PRJNA224116	SAMN02471634	AOJL00000000.1	representative genome	1227466	64713	Halorubrum coriense DSM 10284	strain=DSM 10284		latest	Contig	Major	Full	2013-02-04	ASM33703v1	University of California, Davis	GCA_000337035.1	identical	ftp://ftp.ncbi.nlm.nih.gov/genomes/all/GCF/000/337/035/GCF_000337035.1_ASM33703v1
GCF_000529525.1	PRJNA224116	SAMEA3138857	CBWS000000000.1	representative genome	1415626	66851	Methanobrevibacter oralis JMR01	strain=JMR01		latest	Scaffold	Major	Full	2014-01-15	Methanobrevibacter oralis JMR01	URMITE	GCA_000529525.1	identical	ftp://ftp.ncbi.nlm.nih.gov/genomes/all/GCF/000/529/525/GCF_000529525.1_Methanobrevibacter_oralis_JMR01
GCF_000092305.1	PRJNA224116	SAMN00017484		representative genome	573063	67760	Methanocaldococcus infernus ME	strain=ME		latest	Complete Genome	Major	Full	2010-04-30	ASM9230v1	US DOE Joint Genome Institute (JGI-PGF)	GCA_000092305.1	identical	ftp://ftp.ncbi.nlm.nih.gov/genomes/all/GCF/000/092/305/GCF_000092305.1_ASM9230v1
GCF_000230735.2	PRJNA224116	SAMN02261373		representative genome	797303	69525	Natrinema pellirubrum DSM 15624	strain=DSM 15624		latest	Complete Genome	Major	Full	2012-12-27	ASM23073v3	JGI	GCA_000230735.3	identical	ftp://ftp.ncbi.nlm.nih.gov/genomes/all/GCF/000/230/735/GCF_000230735.2_ASM23073v3
GCF_000430905.1	PRJNA224116	SAMN02441137	AUMX00000000.1	representative genome	1122230	71518	Methanocorpusculum bavaricum DSM 4179	strain=DSM 4179		latest	Scaffold	Major	Full	2013-07-16	ASM43090v1	DOE Joint Genome Institute	GCA_000430905.1	identical	ftp://ftp.ncbi.nlm.nih.gov/genomes/all/GCF/000/430/905/GCF_000430905.1_ASM43090v1
GCF_000024625.1	PRJNA224116	SAMN02598493		representative genome	579137	73913	Methanocaldococcus vulcanius M7	strain=M7		latest	Complete Genome	Major	Full	2009-10-15	ASM2462v1	US DOE Joint Genome Institute (JGI-PGF)	GCA_000024625.1	identical	ftp://ftp.ncbi.nlm.nih.gov/genomes/all/GCF/000/024/625/GCF_000024625.1_ASM2462v1
GCF_000018305.1	PRJNA224116	SAMN00623034		representative genome	397948	76887	Caldivirga maquilingensis IC-167			latest	Complete Genome	Major	Full	2007-10-05	ASM1830v1	US DOE Joint Genome Institute (JGI-PGF)	GCA_000018305.1	identical	ftp://ftp.ncbi.nlm.nih.gov/genomes/all/GCF/000/018/305/GCF_000018305.1_ASM1830v1
GCF_000008265.1	PRJNA224116	SAMN02603345		representative genome	263820	82076	Picrophilus torridus DSM 9790	strain=DSM 9790		latest	Complete Genome	Major	Full	2004-06-08	ASM826v1	Institut of Microbiology and Genetics, University of Goettingen	GCA_000008265.1	identical	ftp://ftp.ncbi.nlm.nih.gov/genomes/all/GCF/000/008/265/GCF_000008265.1_ASM826v1
GCF_000023985.1	PRJNA224116	SAMN02598490		representative genome	573064	83171	Methanocaldococcus fervens AG86	strain=AG86		latest	Complete Genome	Major	Full	2009-08-28	ASM2398v1	US DOE Joint Genome Institute (JGI-PGF)	GCA_000023985.1	identical	ftp://ftp.ncbi.nlm.nih.gov/genomes/all/GCF/000/023/985/GCF_000023985.1_ASM2398v1
GCF_000024185.1	PRJNA224116	SAMN02603710		representative genome	634498	83816	Methanobrevibacter ruminantium M1	strain=M1		latest	Complete Genome	Major	Full	2010-02-05	ASM2418v1	Pastoral Greenhouse Gas Research Consortium	GCA_000024185.1	identical	ftp://ftp.ncbi.nlm.nih.gov/genomes/all/GCF/000/024/185/GCF_000024185.1_ASM2418v1
GCF_000966265.1	PRJNA224116	SAMN02744072	LANF00000000.1	representative genome	588319	83868	Palaeococcus ferrophilus DSM 13482	strain=DSM 13482		latest	Contig	Major	Full	2015-03-30	ASM96626v1	DOE Joint Genome Institute	GCA_000966265.1	identical	ftp://ftp.ncbi.nlm.nih.gov/genomes/all/GCF/000/966/265/GCF_000966265.1_ASM96626v1
GCF_000015765.1	PRJNA224116	SAMN00623052		representative genome	410358	83984	Methanocorpusculum labreanum Z			latest	Complete Genome	Major	Full	2007-02-01	ASM1576v1	DOE Joint Genome Institute	GCA_000015765.1	identical	ftp://ftp.ncbi.nlm.nih.gov/genomes/all/GCF/000/015/765/GCF_000015765.1_ASM1576v1
GCF_000304355.2	PRJNA224116	SAMEA2272323		representative genome	1201294	83986	Methanoculleus bourgensis MS2	strain=type strain:MS2		latest	Complete Genome	Major	Full	2014-02-04	Mb_MS2	irena.maus	GCA_000304355.2	identical	ftp://ftp.ncbi.nlm.nih.gov/genomes/all/GCF/000/304/355/GCF_000304355.2_Mb_MS2
GCF_000025285.1	PRJNA224116	SAMN00017459		representative genome	572546	84156	Archaeoglobus profundus DSM 5631	strain=DSM 5631		latest	Complete Genome	Major	Full	2010-01-19	ASM2528v1	US DOE Joint Genome Institute (JGI-PGF)	GCA_000025285.1	identical	ftp://ftp.ncbi.nlm.nih.gov/genomes/all/GCF/000/025/285/GCF_000025285.1_ASM2528v1
GCF_000092465.1	PRJNA224116	SAMN00002730		representative genome	591019	84599	Staphylothermus hellenicus DSM 12710	strain=DSM 12710		latest	Complete Genome	Major	Full	2010-06-01	ASM9246v1	US DOE Joint Genome Institute (JGI-PGF)	GCA_000092465.1	identical	ftp://ftp.ncbi.nlm.nih.gov/genomes/all/GCF/000/092/465/GCF_000092465.1_ASM9246v1
GCF_000337195.1	PRJNA224116	SAMN02471670	AOID00000000.1	representative genome	1227496	88724	Natrinema versiforme JCM 10478	strain=JCM 10478		latest	Contig	Major	Full	2013-02-04	ASM33719v1	University of California, Davis	GCA_000337195.1	identical	ftp://ftp.ncbi.nlm.nih.gov/genomes/all/GCF/000/337/195/GCF_000337195.1_ASM33719v1
GCF_000152265.2	PRJNA224116	SAMN02604346		representative genome	333146	97393	Ferroplasma acidarmanus fer1	strain=fer1		latest	Complete Genome	Major	Full	2013-06-26	ASM15226v2	DOE Joint Genome Institute	GCA_000152265.2	identical	ftp://ftp.ncbi.nlm.nih.gov/genomes/all/GCF/000/152/265/GCF_000152265.2_ASM15226v2
GCF_000328665.1	PRJNA224116	SAMN02261367		representative genome	867904	101192	Methanomethylovorans hollandica DSM 15978	strain=DSM 15978		latest	Complete Genome	Major	Full	2012-12-28	ASM32866v1	JGI	GCA_000328665.1	identical	ftp://ftp.ncbi.nlm.nih.gov/genomes/all/GCF/000/328/665/GCF_000328665.1_ASM32866v1
GCF_000011205.1	PRJNA224116	SAMD00061096		representative genome	273063	111955	Sulfolobus tokodaii str. 7	strain=7		latest	Complete Genome	Major	Full	2004-05-11	ASM1120v1	NITE	GCA_000011205.1	identical	ftp://ftp.ncbi.nlm.nih.gov/genomes/all/GCF/000/011/205/GCF_000011205.1_ASM1120v1
GCF_001006045.1	PRJNA224116	SAMN02988852		representative genome	113653	113653	Geoglobus ahangari	strain=234		latest	Complete Genome	Major	Full	2015-05-11	ASM100604v1	Michigan State University	GCA_001006045.1	identical	ftp://ftp.ncbi.nlm.nih.gov/genomes/all/GCF/001/006/045/GCF_001006045.1_ASM100604v1
GCF_000337415.1	PRJNA224116	SAMN02471631	AOJD00000000.1	representative genome	1227485	119434	Halorubrum tebenquichense DSM 14210	strain=DSM 14210		latest	Contig	Major	Full	2013-02-04	ASM33741v1	University of California, Davis	GCA_000337415.1	identical	ftp://ftp.ncbi.nlm.nih.gov/genomes/all/GCF/000/337/415/GCF_000337415.1_ASM33741v1
GCF_000337575.1	PRJNA224116	SAMN02471673	AOIM00000000.1	representative genome	1227493	123783	Natrialba hulunbeirensis JCM 10989	strain=JCM 10989		latest	Contig	Major	Full	2013-02-04	ASM33757v1	University of California, Davis	GCA_000337575.1	identical	ftp://ftp.ncbi.nlm.nih.gov/genomes/all/GCF/000/337/575/GCF_000337575.1_ASM33757v1
GCF_000337895.1	PRJNA224116	SAMN02471660	AOMA00000000.1	representative genome	1227454	130048	Halobiforma nitratireducens JCM 10879	strain=JCM 10879		latest	Contig	Major	Full	2013-02-04	ASM33789v1	University of California, Davis	GCA_000337895.1	identical	ftp://ftp.ncbi.nlm.nih.gov/genomes/all/GCF/000/337/895/GCF_000337895.1_ASM33789v1
GCF_000008645.1	PRJNA224116	SAMN02603244		representative genome	187420	145262	Methanothermobacter thermautotrophicus str. Delta H	strain=Delta H		latest	Complete Genome	Major	Full	1999-12-22	ASM864v1	Genome Therapeutics Corporation	GCA_000008645.1	identical	ftp://ftp.ncbi.nlm.nih.gov/genomes/all/GCF/000/008/645/GCF_000008645.1_ASM864v1
GCF_000145295.1	PRJNA224116	SAMN02603260		representative genome	79929	145263	Methanothermobacter marburgensis str. Marburg	strain=Marburg		latest	Complete Genome	Major	Full	2010-08-11	ASM14529v1	Georg-August-University Goettingen	GCA_000145295.1	identical	ftp://ftp.ncbi.nlm.nih.gov/genomes/all/GCF/000/145/295/GCF_000145295.1_ASM14529v1
GCF_000023945.1	PRJNA224116	SAMN00002611		representative genome	519442	146826	Halorhabdus utahensis DSM 12940	strain=DSM 12940		latest	Complete Genome	Major	Full	2009-08-27	ASM2394v1	US DOE Joint Genome Institute (JGI-PGF)	GCA_000023945.1	identical	ftp://ftp.ncbi.nlm.nih.gov/genomes/all/GCF/000/023/945/GCF_000023945.1_ASM2394v1
GCF_000179575.2	PRJNA224116	SAMN00100784		representative genome	647113	155863	Methanothermococcus okinawensis IH1	strain=IH1		latest	Complete Genome	Major	Full	2011-06-06	ASM17957v2	US DOE Joint Genome Institute (JGI-PGF)	GCA_000179575.2	identical	ftp://ftp.ncbi.nlm.nih.gov/genomes/all/GCF/000/179/575/GCF_000179575.2_ASM17957v2
GCF_000017945.1	PRJNA224116	SAMN02598324		representative genome	453591	160233	Ignicoccus hospitalis KIN4/I	strain=KIN4/I		latest	Complete Genome	Major	Full	2007-08-29	ASM1794v1	US DOE Joint Genome Institute	GCA_000017945.1	identical	ftp://ftp.ncbi.nlm.nih.gov/genomes/all/GCF/000/017/945/GCF_000017945.1_ASM1794v1
GCF_000265525.1	PRJNA224116	SAMN02603492		representative genome	163003	163003	Thermococcus cleftensis			latest	Complete Genome	Major	Full	2012-06-11	ASM26552v1	Kyung Hee University	GCA_000265525.1	identical	ftp://ftp.ncbi.nlm.nih.gov/genomes/all/GCF/000/265/525/GCF_000265525.1_ASM26552v1
GCF_000148385.1	PRJNA224116	SAMN00017002		representative genome	572478	164451	Vulcanisaeta distributa DSM 14429	strain=DSM 14429		latest	Complete Genome	Major	Full	2010-09-22	ASM14838v1	US DOE Joint Genome Institute (JGI-PGF)	GCA_000148385.1	identical	ftp://ftp.ncbi.nlm.nih.gov/genomes/all/GCF/000/148/385/GCF_000148385.1_ASM14838v1
GCF_001316025.1	PRJNA224116	SAMD00000417	BBBK00000000.1	representative genome	1293586	164452	Vulcanisaeta souniana JCM 11219	strain=JCM 11219		latest	Contig	Major	Full	2015-10-01	ASM131602v1	The University of Tokyo	GCA_001316025.1	identical	ftp://ftp.ncbi.nlm.nih.gov/genomes/all/GCF/001/316/025/GCF_001316025.1_ASM131602v1
GCF_000970265.1	PRJNA224116	SAMN03074579		representative genome	1434111	170861	Methanosarcina lacustris Z-7289	strain=Z-7289		latest	Complete Genome	Major	Full	2015-04-07	ASM97026v1	University of Illinois at Urbana-Champaign	GCA_000970265.1	identical	ftp://ftp.ncbi.nlm.nih.gov/genomes/all/GCF/000/970/265/GCF_000970265.1_ASM97026v1
GCF_000337455.1	PRJNA224116	SAMN02471654	AOIU00000000.1	representative genome	797114	171164	Halosimplex carlsbadense 2-9-1	strain=2-9-1		latest	Contig	Major	Full	2013-02-04	ASM33745v1	University of California, Davis	GCA_000337455.1	identical	ftp://ftp.ncbi.nlm.nih.gov/genomes/all/GCF/000/337/455/GCF_000337455.1_ASM33745v1
GCF_000022545.1	PRJNA224116	SAMN02603090		representative genome	604354	172049	Thermococcus sibiricus MM 739	strain=MM 739		latest	Complete Genome	Major	Full	2009-06-29	ASM2254v1	Centre	GCA_000022545.1	identical	ftp://ftp.ncbi.nlm.nih.gov/genomes/all/GCF/000/022/545/GCF_000022545.1_ASM2254v1
GCF_000193375.1	PRJNA224116	SAMN02603093		representative genome	999630	184117	Thermoproteus uzoniensis 768-20	strain=768-20		latest	Complete Genome	Major	Full	2011-03-28	ASM19337v1	Centre Bioengineering RAS	GCA_000193375.1	identical	ftp://ftp.ncbi.nlm.nih.gov/genomes/all/GCF/000/193/375/GCF_000193375.1_ASM19337v1
GCF_000022365.1	PRJNA224116	SAMN02603333		representative genome	593117	187878	Thermococcus gammatolerans EJ3	strain=EJ3; DSM 15229		latest	Complete Genome	Major	Full	2009-06-12	ASM2236v1	IGM/ Universit Paris-Sud, France	GCA_000022365.1	identical	ftp://ftp.ncbi.nlm.nih.gov/genomes/all/GCF/000/022/365/GCF_000022365.1_ASM2236v1
GCF_000621965.1	PRJNA224116	SAMN02744021	JHWX00000000.1	representative genome	1410664	190977	Methanobrevibacter wolinii SH	strain=SH		latest	Scaffold	Major	Full	2014-04-08	ASM62196v1	DOE Joint Genome Institute	GCA_000621965.1	identical	ftp://ftp.ncbi.nlm.nih.gov/genomes/all/GCF/000/621/965/GCF_000621965.1_ASM62196v1
GCF_000585495.1	PRJNA224116	SAMN03081537		representative genome	195522	195522	Thermococcus nautili	strain=30-1		latest	Complete Genome	Major	Full	2014-03-05	ASM58549v1	Institute de Genetique et Microbiologie	GCA_000585495.1	identical	ftp://ftp.ncbi.nlm.nih.gov/genomes/all/GCF/000/585/495/GCF_000585495.1_ASM58549v1
GCF_000317795.1	PRJNA224116	SAMN02261426		representative genome	1056495	200415	Caldisphaera lagunensis DSM 15908	strain=DSM 15908		latest	Complete Genome	Major	Full	2012-12-10	ASM31779v1	JGI	GCA_000317795.1	identical	ftp://ftp.ncbi.nlm.nih.gov/genomes/all/GCF/000/317/795/GCF_000317795.1_ASM31779v1
GCF_000243455.1	PRJNA224116	SAMN02261372	AGJL00000000.1	representative genome	647171	213185	Methanotorris formicicus Mc-S-70	strain=Mc-S-70		latest	Contig	Major	Full	2012-01-23	ASM24345v2	JGI	GCA_000243455.2	identical	ftp://ftp.ncbi.nlm.nih.gov/genomes/all/GCF/000/243/455/GCF_000243455.1_ASM24345v2
GCF_000731985.1	PRJNA224116	SAMN02800870	JNCS00000000.1	representative genome	222984	222984	Natrinema altunense	strain=AJ2		latest	Contig	Major	Full	2014-07-21	ASM73198v1	Zhejiang University	GCA_000731985.1	identical	ftp://ftp.ncbi.nlm.nih.gov/genomes/all/GCF/000/731/985/GCF_000731985.1_ASM73198v1
GCF_001484195.1	PRJNA224116	SAMN04166689	LLYW00000000.1	representative genome	227598	227598	Thermococcus celericrescens	strain=DSM 17994		latest	Contig	Major	Full	2016-01-04	ASM148419v1	Kyungpook National University, Shin's Lab.	GCA_001484195.1	identical	ftp://ftp.ncbi.nlm.nih.gov/genomes/all/GCF/001/484/195/GCF_001484195.1_ASM148419v1
GCF_000231015.2	PRJNA224116	SAMN02232017		representative genome	768672	228748	Desulfurococcus fermentans DSM 16532	strain=DSM 16532		latest	Complete Genome	Major	Full	2012-06-07	ASM23101v3	DOE Joint Genome Institute	GCA_000231015.3	identical	ftp://ftp.ncbi.nlm.nih.gov/genomes/all/GCF/000/231/015/GCF_000231015.2_ASM23101v3
GCF_000336655.1	PRJNA224116	SAMN02471659	AOLZ00000000.1	representative genome	358396	229731	Halobiforma lacisalsi AJ5	strain=AJ5		latest	Contig	Major	Full	2013-02-04	ASM33665v1	University of California, Davis	GCA_000336655.1	identical	ftp://ftp.ncbi.nlm.nih.gov/genomes/all/GCF/000/336/655/GCF_000336655.1_ASM33665v1
GCF_001316065.1	PRJNA224116	SAMD00000424	BBBZ00000000.1	representative genome	1198449	229980	Aeropyrum camini SY1 = JCM 12091	strain=JCM 12091		latest	Contig	Major	Full	2015-10-01	ASM131606v1	The University of Tokyo	GCA_001316065.1	identical	ftp://ftp.ncbi.nlm.nih.gov/genomes/all/GCF/001/316/065/GCF_001316065.1_ASM131606v1
GCF_001477655.1	PRJNA224116	SAMN03438115		representative genome	230361	230361	Methanobrevibacter millerae	strain=SM9		latest	Complete Genome	Major	Full	2015-12-22	ASM147765v1	PGgRc	GCA_001477655.1	identical	ftp://ftp.ncbi.nlm.nih.gov/genomes/all/GCF/001/477/655/GCF_001477655.1_ASM147765v1
GCF_000144915.1	PRJNA224116	SAMN02603091		representative genome	666510	242703	Acidilobus saccharovorans 345-15	strain=345-15		latest	Complete Genome	Major	Full	2010-08-06	ASM14491v1	Centre Bioengineering RAS	GCA_000144915.1	identical	ftp://ftp.ncbi.nlm.nih.gov/genomes/all/GCF/000/144/915/GCF_000144915.1_ASM14491v1
GCF_000151205.2	PRJNA224116	SAMN02603626		representative genome	246969	246969	Thermococcus sp. AM4	strain=AM4		latest	Complete Genome	Major	Full	2011-09-08	ASM15120v2	Moore Foundation	GCA_000151205.2	identical	ftp://ftp.ncbi.nlm.nih.gov/genomes/all/GCF/000/151/205/GCF_000151205.2_ASM15120v2
GCF_000337215.1	PRJNA224116	SAMN02471623	AOHZ00000000.1	representative genome	1227499	253107	Natronolimnobius innermongolicus JCM 12255	strain=JCM 12255		latest	Contig	Major	Full	2013-02-04	ASM33721v1	University of California, Davis	GCA_000337215.1	identical	ftp://ftp.ncbi.nlm.nih.gov/genomes/all/GCF/000/337/215/GCF_000337215.1_ASM33721v1
GCF_000235685.2	PRJNA224116	SAMN02261397	AGIY00000000.2	representative genome	882090	263906	Methanolinea tarda NOBI-1	strain=NOBI-1		latest	Chromosome	Major	Full	2014-01-13	ASM23568v3	JGI	GCA_000235685.3	identical	ftp://ftp.ncbi.nlm.nih.gov/genomes/all/GCF/000/235/685/GCF_000235685.2_ASM23568v3
GCF_001418715.1	PRJNA224116	SAMN04011897	LIXN00000000.1	representative genome	277988	277988	Thermococcus thioreducens	strain=DSM 14981		latest	Contig	Major	Full	2015-10-28	ASM141871v1	Kyungpook National University, Shin's Lab.	GCA_001418715.1	identical	ftp://ftp.ncbi.nlm.nih.gov/genomes/all/GCF/001/418/715/GCF_001418715.1_ASM141871v1
GCF_000237865.1	PRJNA224116	SAMEA2272799		representative genome	768065	293091	Haloquadratum walsbyi C23	strain=DSM 16854 = C23		latest	Complete Genome	Major	Full	2011-05-31	ASM23786v1	Max-Planck-Institute of Biochemistry	GCA_000237865.1	identical	ftp://ftp.ncbi.nlm.nih.gov/genomes/all/GCF/000/237/865/GCF_000237865.1_ASM23786v1
GCF_000235565.1	PRJNA224116	SAMN02603883		representative genome	1110509	301375	Methanosaeta harundinacea 6Ac	strain=6Ac		latest	Complete Genome	Major	Full	2011-11-16	ASM23556v1	State Key Laboratory of Microbial Resources, Institute of Microbiology, Chinese Academy of Sciences	GCA_000235565.1	identical	ftp://ftp.ncbi.nlm.nih.gov/genomes/all/GCF/000/235/565/GCF_000235565.1_ASM23556v1
GCF_000009965.1	PRJNA224116	SAMD00061071		representative genome	69014	311400	Thermococcus kodakarensis KOD1	strain=KOD1		latest	Complete Genome	Major	Full	2005-01-05	ASM996v1	Kyoto University, Japan	GCA_000009965.1	identical	ftp://ftp.ncbi.nlm.nih.gov/genomes/all/GCF/000/009/965/GCF_000009965.1_ASM996v1
GCF_000336675.1	PRJNA224116	SAMN02471661	AOMB00000000.1	representative genome	1132509	332168	Halococcus hamelinensis 100A6	strain=100A6		latest	Contig	Major	Full	2013-02-04	ASM33667v1	University of California, Davis	GCA_000336675.1	identical	ftp://ftp.ncbi.nlm.nih.gov/genomes/all/GCF/000/336/675/GCF_000336675.1_ASM33667v1
GCF_000337515.1	PRJNA224116	SAMN02471651	AOIQ00000000.1	representative genome	1227490	332953	Halovivax asiaticus JCM 14624	strain=JCM 14624		latest	Contig	Major	Full	2013-02-04	ASM33751v1	University of California, Davis	GCA_000337515.1	identical	ftp://ftp.ncbi.nlm.nih.gov/genomes/all/GCF/000/337/515/GCF_000337515.1_ASM33751v1
GCF_000336715.1	PRJNA224116	SAMN02471640	AOMF00000000.1	representative genome	1227457	335952	Halococcus thailandensis JCM 13552	strain=JCM 13552		latest	Contig	Major	Full	2013-02-04	ASM33671v1	University of California, Davis	GCA_000336715.1	identical	ftp://ftp.ncbi.nlm.nih.gov/genomes/all/GCF/000/336/715/GCF_000336715.1_ASM33671v1
GCF_000018365.1	PRJNA224116	SAMN02603476		representative genome	523850	342948	Thermococcus onnurineus NA1	strain=NA1		latest	Complete Genome	Major	Full	2008-11-06	ASM1836v1	Korea Ocean Research & Development Institute	GCA_000018365.1	identical	ftp://ftp.ncbi.nlm.nih.gov/genomes/all/GCF/000/018/365/GCF_000018365.1_ASM1836v1
GCF_000211475.1	PRJNA224116	SAMN02603477		representative genome	342949	342949	Pyrococcus sp. NA2	strain=NA2		latest	Complete Genome	Major	Full	2011-04-29	ASM21147v1	Korea Ocean Research and Development Institute	GCA_000211475.1	identical	ftp://ftp.ncbi.nlm.nih.gov/genomes/all/GCF/000/211/475/GCF_000211475.1_ASM21147v1
GCF_000517625.1	PRJNA224116	SAMN00117518		representative genome	797299	353800	Halostagnicola larsenii XH-48	strain=XH-48		latest	Complete Genome	Major	Full	2014-01-13	ASM51762v1	JGI	GCA_000517625.1	identical	ftp://ftp.ncbi.nlm.nih.gov/genomes/all/GCF/000/517/625/GCF_000517625.1_ASM51762v1
GCF_000017625.1	PRJNA224116	SAMN02598409		representative genome	456442	358766	Methanoregula boonei 6A8	strain=6A8		latest	Complete Genome	Major	Full	2007-07-26	ASM1762v1	US DOE Joint Genome Institute	GCA_000017625.1	identical	ftp://ftp.ncbi.nlm.nih.gov/genomes/all/GCF/000/017/625/GCF_000017625.1_ASM1762v1
GCF_000376445.1	PRJNA224116	SAMN02441396	AQXI00000000.1	representative genome	797209	367189	Haladaptatus paucihalophilus DX253	strain=DX253		latest	Contig	Major	Full	2013-04-20	ASM37644v1	DOE Joint Genome Institute	GCA_000376445.1	identical	ftp://ftp.ncbi.nlm.nih.gov/genomes/all/GCF/000/376/445/GCF_000376445.1_ASM37644v1
GCF_000336995.1	PRJNA224116	SAMN02471664	AOJI00000000.1	representative genome	1230454	368623	Halorubrum aidingense JCM 13560	strain=JCM 13560		latest	Contig	Major	Full	2013-02-04	ASM33699v1	University of California, Davis	GCA_000336995.1	identical	ftp://ftp.ncbi.nlm.nih.gov/genomes/all/GCF/000/336/995/GCF_000336995.1_ASM33699v1
GCF_000337375.1	PRJNA224116	SAMN02471632	AOJG00000000.1	representative genome	1227482	368624	Halorubrum lipolyticum DSM 21995	strain=DSM 21995		latest	Contig	Major	Full	2013-02-04	ASM33737v1	University of California, Davis	GCA_000337375.1	identical	ftp://ftp.ncbi.nlm.nih.gov/genomes/all/GCF/000/337/375/GCF_000337375.1_ASM33737v1
GCF_000337475.1	PRJNA224116	SAMN02471681	AOIT00000000.1	representative genome	1230457	370323	Haloterrigena limicola JCM 13563	strain=JCM 13563		latest	Contig	Major	Full	2013-02-04	ASM33747v1	University of California, Davis	GCA_000337475.1	identical	ftp://ftp.ncbi.nlm.nih.gov/genomes/all/GCF/000/337/475/GCF_000337475.1_ASM33747v1
GCF_000427685.1	PRJNA224116	SAMN02440896	ATYM00000000.1	representative genome	926690	376171	Haloplanus natans DSM 17983	strain=DSM 17983		latest	Scaffold	Major	Full	2013-07-15	ASM42768v1	JGI	GCA_000427685.1	identical	ftp://ftp.ncbi.nlm.nih.gov/genomes/all/GCF/000/427/685/GCF_000427685.1_ASM42768v1
GCF_000025665.1	PRJNA224116	SAMN02598523		representative genome	439481	379547	Aciduliprofundum boonei T469	strain=T469		latest	Complete Genome	Major	Full	2010-02-24	ASM2566v1	US DOE Joint Genome Institute	GCA_000025665.1	identical	ftp://ftp.ncbi.nlm.nih.gov/genomes/all/GCF/000/025/665/GCF_000025665.1_ASM2566v1
GCF_000217715.1	PRJNA224116	SAMN02232028		representative genome	797210	387343	Halopiger xanaduensis SH-6	strain=SH-6		latest	Complete Genome	Major	Full	2011-06-09	ASM21771v1	US DOE Joint Genome Institute	GCA_000217715.1	identical	ftp://ftp.ncbi.nlm.nih.gov/genomes/all/GCF/000/217/715/GCF_000217715.1_ASM21771v1
GCF_000337735.1	PRJNA224116	SAMN02471621	AOHX00000000.1	representative genome	1230460	388259	Natronorubrum sulfidifaciens JCM 14089	strain=JCM 14089		latest	Contig	Major	Full	2013-02-04	ASM33773v1	University of California, Davis	GCA_000337735.1	identical	ftp://ftp.ncbi.nlm.nih.gov/genomes/all/GCF/000/337/735/GCF_000337735.1_ASM33773v1
GCF_000337815.1	PRJNA224116	SAMN02471642	AOLN00000000.1	representative genome	662479	403181	Haloferax mucosum ATCC BAA-1512	strain=ATCC BAA-1512		latest	Contig	Major	Full	2013-02-04	ASM33781v1	University of California, Davis	GCA_000337815.1	identical	ftp://ftp.ncbi.nlm.nih.gov/genomes/all/GCF/000/337/815/GCF_000337815.1_ASM33781v1
GCF_000336755.1	PRJNA224116	SAMN02471641	AOLK00000000.1	representative genome	1230453	403191	Haloferax elongans ATCC BAA-1513	strain=ATCC BAA-1513		latest	Contig	Major	Full	2013-02-04	ASM33675v1	University of California, Davis	GCA_000336755.1	identical	ftp://ftp.ncbi.nlm.nih.gov/genomes/all/GCF/000/336/755/GCF_000336755.1_ASM33675v1
GCF_000745485.1	PRJNA224116	SAMN02910304	JQJK00000000.1	representative genome	408577	408577	Methanobacterium veterum	strain=MK4		latest	Scaffold	Major	Full	2014-08-28	ASM74548v1	DOE Joint Genome Institute	GCA_000745485.1	identical	ftp://ftp.ncbi.nlm.nih.gov/genomes/all/GCF/000/745/485/GCF_000745485.1_ASM74548v1
GCF_000337395.1	PRJNA224116	SAMN02471646	AOJF00000000.1	representative genome	1227483	409316	Halorubrum litoreum JCM 13561	strain=JCM 13561		latest	Contig	Major	Full	2013-02-04	ASM33739v1	University of California, Davis	GCA_000337395.1	identical	ftp://ftp.ncbi.nlm.nih.gov/genomes/all/GCF/000/337/395/GCF_000337395.1_ASM33739v1
GCF_000337095.1	PRJNA224116	SAMN02471630	AOIV00000000.1	representative genome	1227487	411361	Halogeometricum pallidum JCM 14848	strain=JCM 14848		latest	Contig	Major	Full	2013-02-04	ASM33709v1	University of California, Davis	GCA_000337095.1	identical	ftp://ftp.ncbi.nlm.nih.gov/genomes/all/GCF/000/337/095/GCF_000337095.1_ASM33709v1
GCF_000196895.1	PRJNA224116	SAMN02603490		representative genome	795797	413810	Halalkalicoccus jeotgali B3	strain=B3		latest	Complete Genome	Major	Full	2010-06-23	ASM19689v1	Kyung Hee University	GCA_000196895.1	identical	ftp://ftp.ncbi.nlm.nih.gov/genomes/all/GCF/000/196/895/GCF_000196895.1_ASM19689v1
GCF_000337695.1	PRJNA224116	SAMN02471624	AOIA00000000.1	representative genome	1227498	413812	Natronococcus jeotgali DSM 18795	strain=DSM 18795		latest	Contig	Major	Full	2013-02-04	ASM33769v1	University of California, Davis	GCA_000337695.1	identical	ftp://ftp.ncbi.nlm.nih.gov/genomes/all/GCF/000/337/695/GCF_000337695.1_ASM33769v1
GCF_000739595.1	PRJNA224116	SAMD00018745	BBJP00000000.1	representative genome	413816	413816	Halorubrum halophilum	strain=B8		latest	Contig	Major	Full	2014-07-31	ASM73959v1	Korea Basic Science Institute	GCA_000739595.1	identical	ftp://ftp.ncbi.nlm.nih.gov/genomes/all/GCF/000/739/595/GCF_000739595.1_ASM73959v1
GCF_000591055.1	PRJNA224116	SAMEA3138954		representative genome	268739	416273	Natronomonas moolapensis 8.8.11	strain=8.8.11		latest	Complete Genome	Major	Full	2013-02-21	ASM59105v1	Max-Planck-Institute of Biochemistry	GCA_000591055.1	identical	ftp://ftp.ncbi.nlm.nih.gov/genomes/all/GCF/000/591/055/GCF_000591055.1_ASM59105v1
GCF_000970285.1	PRJNA224116	SAMN03074578		representative genome	1434110	418008	Methanosarcina horonobensis HB-1 = JCM 15518	strain=HB-1		latest	Complete Genome	Major	Full	2015-04-07	ASM97028v1	University of Illinois at Urbana-Champaign	GCA_000970285.1	identical	ftp://ftp.ncbi.nlm.nih.gov/genomes/all/GCF/000/970/285/GCF_000970285.1_ASM97028v1
GCF_000306725.1	PRJNA224116	SAMN00739943		representative genome	1094980	420950	Methanolobus psychrophilus R15			latest	Complete Genome	Major	Full	2012-10-18	ASM30672v1	Beijing Institute of Genomics	GCA_000306725.1	identical	ftp://ftp.ncbi.nlm.nih.gov/genomes/all/GCF/000/306/725/GCF_000306725.1_ASM30672v1
GCF_000470655.1	PRJNA224116	SAMEA2271992		representative genome	1033806	430914	Halorhabdus tiamatea SARL4B	strain=type strain: SARL4B		latest	Complete Genome	Major	Full	2013-08-01	HATI1	MPI BREMEN	GCA_000470655.1	identical	ftp://ftp.ncbi.nlm.nih.gov/genomes/all/GCF/000/470/655/GCF_000470655.1_HATI1
GCF_000710615.1	PRJNA224116	SAMN02629026	JDTH00000000.1	representative genome	1455608	453847	Haladaptatus cibarius D43	strain=D43		latest	Contig	Major	Full	2014-06-20	HAPD43.1	Korea Basic Science Institute	GCA_000710615.1	identical	ftp://ftp.ncbi.nlm.nih.gov/genomes/all/GCF/000/710/615/GCF_000710615.1_HAPD43.1
GCF_000021965.1	PRJNA224116	SAMN00001866		representative genome	521011	475088	Methanosphaerula palustris E1-9c	strain=E1-9c		latest	Complete Genome	Major	Full	2009-01-05	ASM2196v1	US DOE Joint Genome Institute (JGI-PGF)	GCA_000021965.1	identical	ftp://ftp.ncbi.nlm.nih.gov/genomes/all/GCF/000/021/965/GCF_000021965.1_ASM2196v1
GCF_000020905.1	PRJNA224116	SAMN02603098		representative genome	490899	477693	Desulfurococcus kamchatkensis 1221n	strain=1221n		latest	Complete Genome	Major	Full	2008-12-24	ASM2090v1	Centre 'Bioengineering' RAS	GCA_000020905.1	identical	ftp://ftp.ncbi.nlm.nih.gov/genomes/all/GCF/000/020/905/GCF_000020905.1_ASM2090v1
GCF_000337355.1	PRJNA224116	SAMN02471633	AOJH00000000.1	representative genome	1230456	478441	Halorubrum kocurii JCM 14978	strain=JCM 14978		latest	Contig	Major	Full	2013-02-04	ASM33735v1	University of California, Davis	GCA_000337355.1	identical	ftp://ftp.ncbi.nlm.nih.gov/genomes/all/GCF/000/337/355/GCF_000337355.1_ASM33735v1
GCF_000474235.1	PRJNA224116	SAMD00036764	BATA00000000.1	representative genome	1261545	489138	Halarchaeum acidiphilum MH1-52-1	strain=JCM 16109		latest	Contig	Major	Full	2013-09-13	ASM47423v1	Japan Agency for Marine-Earth Science and Technology	GCA_000474235.1	identical	ftp://ftp.ncbi.nlm.nih.gov/genomes/all/GCF/000/474/235/GCF_000474235.1_ASM47423v1
GCF_000019605.1	PRJNA224116	SAMN02598368		representative genome	374847	498846	Candidatus Korarchaeum cryptofilum OPF8			latest	Complete Genome	Major	Full	2008-03-18	ASM1960v1	US DOE Joint Genome Institute	GCA_000019605.1	identical	ftp://ftp.ncbi.nlm.nih.gov/genomes/all/GCF/000/019/605/GCF_000019605.1_ASM1960v1
GCF_001402945.1	PRJNA224116	SAMN04087216	LKBG00000000.1	representative genome	507754	507754	Acidiplasma aeolicum	strain=VT		latest	Contig	Major	Full	2015-10-22	ASM140294v1	RIPCM	GCA_001402945.1	identical	ftp://ftp.ncbi.nlm.nih.gov/genomes/all/GCF/001/402/945/GCF_001402945.1_ASM140294v1
GCF_000213215.1	PRJNA224116	SAMN02602984		representative genome	933801	563177	Acidianus hospitalis W1	strain=W1		latest	Complete Genome	Major	Full	2011-05-12	ASM21321v1	Archaea Centre, Department of Biology, University of Copenhagen, Copenhagen 2200 N, Denmark	GCA_000213215.1	identical	ftp://ftp.ncbi.nlm.nih.gov/genomes/all/GCF/000/213/215/GCF_000213215.1_ASM21321v1
GCF_000789255.1	PRJNA224116	SAMN03070125		representative genome	565033	565033	Geoglobus acetivorans	strain=SBH6		latest	Complete Genome	Major	Full	2014-12-04	ASM78925v1	Centre Bioengineering RAS	GCA_000789255.1	identical	ftp://ftp.ncbi.nlm.nih.gov/genomes/all/GCF/000/789/255/GCF_000789255.1_ASM78925v1
GCF_000517445.1	PRJNA224116	SAMN03081513		representative genome	582419	582419	Thermococcus paralvinellae	strain=ES1		latest	Complete Genome	Major	Full	2014-01-10	ASM51744v1	Kyung Hee University	GCA_000517445.1	identical	ftp://ftp.ncbi.nlm.nih.gov/genomes/all/GCF/000/517/445/GCF_000517445.1_ASM51744v1
GCF_000025525.1	PRJNA224116	SAMN02598520		representative genome	644281	644281	Methanocaldococcus sp. FS406-22	strain=FS406-22		latest	Complete Genome	Major	Full	2010-02-17	ASM2552v1	US DOE Joint Genome Institute	GCA_000025525.1	identical	ftp://ftp.ncbi.nlm.nih.gov/genomes/all/GCF/000/025/525/GCF_000025525.1_ASM2552v1
GCF_000711905.1	PRJNA224116	SAMN02746094	JONQ00000000.1	representative genome	1122233	660064	Methermicoccus shengliensis DSM 18856	strain=DSM 18856		latest	Scaffold	Major	Full	2014-06-25	ASM71190v1	DOE Joint Genome Institute	GCA_000711905.1	identical	ftp://ftp.ncbi.nlm.nih.gov/genomes/all/GCF/000/711/905/GCF_000711905.1_ASM71190v1
GCF_000371805.1	PRJNA224116	SAMN02261307	AQUK00000000.1	representative genome	1069083	667126	Methanocaldococcus villosus KIN24-T80	strain=KIN24-T80		latest	Contig	Major	Full	2013-04-19	ASM37180v1	JGI	GCA_000371805.1	identical	ftp://ftp.ncbi.nlm.nih.gov/genomes/all/GCF/000/371/805/GCF_000371805.1_ASM37180v1
GCF_000327505.1	PRJNA224116	SAMN02261429		representative genome	673860	673860	Aciduliprofundum sp. MAR08-339	strain=MAR08-339		latest	Complete Genome	Major	Full	2012-12-21	ASM32750v1	JGI	GCA_000327505.1	identical	ftp://ftp.ncbi.nlm.nih.gov/genomes/all/GCF/000/327/505/GCF_000327505.1_ASM32750v1
GCF_000283335.1	PRJNA224116	SAMN02470186	ALJD00000000.1	representative genome	1210908	693851	Halogranum salarium B-1	strain=B-1		latest	Contig	Major	Full	2012-08-03	162.HSB1.1	Korea Research Institute of Bioscience and Biotechnology	GCA_000283335.1	identical	ftp://ftp.ncbi.nlm.nih.gov/genomes/all/GCF/000/283/335/GCF_000283335.1_162.HSB1.1
GCF_001307315.1	PRJNA224116	SAMN03287580	LGUC00000000.1	representative genome	699431	699431	Halolamina pelagica	strain=CDK2		latest	Contig	Major	Full	2015-10-06	Halpeg_cdk2_1	Indian Agricultural Research Institute, New Delhi	GCA_001307315.1	identical	ftp://ftp.ncbi.nlm.nih.gov/genomes/all/GCF/001/307/315/GCF_001307315.1_Halpeg_cdk2_1
GCF_000230955.2	PRJNA224116	SAMN02261380		representative genome	751944	751944	Halobacterium sp. DL1	strain=DL1		latest	Complete Genome	Major	Full	2014-01-13	ASM23095v3	JGI	GCA_000230955.3	identical	ftp://ftp.ncbi.nlm.nih.gov/genomes/all/GCF/000/230/955/GCF_000230955.2_ASM23095v3
GCF_000224475.1	PRJNA224116	SAMN02232027		representative genome	756883	756883	halophilic archaeon DL31	strain=DL31		latest	Complete Genome	Major	Full	2011-08-26	ASM22447v1	DOE Joint Genome Institute	GCA_000224475.1	identical	ftp://ftp.ncbi.nlm.nih.gov/genomes/all/GCF/000/224/475/GCF_000224475.1_ASM22447v1
GCF_000214725.1	PRJNA224116	SAMN00713630		representative genome	868131	868131	Methanobacterium paludis	strain=SWAN1		latest	Complete Genome	Major	Full	2011-05-24	ASM21472v1	US DOE Joint Genome Institute	GCA_000214725.1	identical	ftp://ftp.ncbi.nlm.nih.gov/genomes/all/GCF/000/214/725/GCF_000214725.1_ASM21472v1
GCF_000191585.1	PRJNA224116	SAMN02232037		representative genome	877455	877455	Methanobacterium lacus	strain=AL-21		latest	Complete Genome	Major	Full	2011-03-07	ASM19158v1	US DOE Joint Genome Institute	GCA_000191585.1	identical	ftp://ftp.ncbi.nlm.nih.gov/genomes/all/GCF/000/191/585/GCF_000191585.1_ASM19158v1
GCF_000327485.1	PRJNA224116	SAMN02232038		representative genome	593750	882104	Methanoregula formicica SMSP	strain=SMSP		latest	Complete Genome	Major	Full	2012-12-21	ASM32748v1	DOE Joint Genome Institute	GCA_000327485.1	identical	ftp://ftp.ncbi.nlm.nih.gov/genomes/all/GCF/000/327/485/GCF_000327485.1_ASM32748v1
GCF_000430485.1	PRJNA224116	SAMN00203929	AKID00000000.1	representative genome	913025	913025	Thermococcus sp. PK	strain=PK		latest	Scaffold	Major	Full	2013-07-16	ASM43048v1	JGI	GCA_000430485.1	identical	ftp://ftp.ncbi.nlm.nih.gov/genomes/all/GCF/000/430/485/GCF_000430485.1_ASM43048v1
GCF_000725425.1	PRJNA224116	SAMN03081469		representative genome	1343739	971279	Palaeococcus pacificus DY20341	strain=DY20341		latest	Complete Genome	Major	Full	2014-07-14	ASM72542v1	The third institute of oceanography of SOA,PRChina	GCA_000725425.1	identical	ftp://ftp.ncbi.nlm.nih.gov/genomes/all/GCF/000/725/425/GCF_000725425.1_ASM72542v1
GCF_000190315.1	PRJNA224116	SAMN02603092		representative genome	985053	985052	Vulcanisaeta moutnovskia 768-28	strain=768-28		latest	Complete Genome	Major	Full	2011-02-22	ASM19031v1	Centre Bioengineering RAS	GCA_000190315.1	identical	ftp://ftp.ncbi.nlm.nih.gov/genomes/all/GCF/000/190/315/GCF_000190315.1_ASM19031v1
GCF_000204925.1	PRJNA224116	SAMN02603221		representative genome	1006006	1006005	Metallosphaera cuprina Ar-4	strain=Ar-4		latest	Complete Genome	Major	Full	2011-04-19	ASM20492v1	Environmental Microbiology Research Center (EMRC)	GCA_000204925.1	identical	ftp://ftp.ncbi.nlm.nih.gov/genomes/all/GCF/000/204/925/GCF_000204925.1_ASM20492v1
GCF_000241145.1	PRJNA224116	SAMN00016663	AHJG00000000.1	representative genome	859192	1007084	Candidatus Nitrosoarchaeum limnia BG20	strain=BG20		latest	Contig	Major	Full	2012-01-04	ASM24114v2	Gordon and Betty Moore Foundation Marine Microbiology Initiative	GCA_000241145.2	identical	ftp://ftp.ncbi.nlm.nih.gov/genomes/all/GCF/000/241/145/GCF_000241145.1_ASM24114v2
GCF_000215995.1	PRJNA224116	SAMN02603867		representative genome	529709	1008460	Pyrococcus yayanosii CH1	strain=CH1		latest	Complete Genome	Major	Full	2011-06-07	ASM21599v1	Shanghai JiaoTong University	GCA_000215995.1	identical	ftp://ftp.ncbi.nlm.nih.gov/genomes/all/GCF/000/215/995/GCF_000215995.1_ASM21599v1
GCF_000328925.1	PRJNA224116	SAMN02469592	AJVJ00000000.1	representative genome	1027373	1027373	Nitrosopumilus sp. AR	strain=AR		latest	Contig	Major	Full	2012-12-31	NAR	Chungbuk National University	GCA_000328925.1	identical	ftp://ftp.ncbi.nlm.nih.gov/genomes/all/GCF/000/328/925/GCF_000328925.1_NAR
GCF_000328945.1	PRJNA224116	SAMN02469589	AJVI00000000.1	representative genome	1027374	1027374	Nitrosopumilus sp. SJ	strain=SJ		latest	Contig	Major	Full	2012-12-31	NSJ	Chungbuk National University	GCA_000328945.1	identical	ftp://ftp.ncbi.nlm.nih.gov/genomes/all/GCF/000/328/945/GCF_000328945.1_NSJ
GCF_000350305.1	PRJNA224116	SAMN02603168		representative genome	1054217	1054217	Thermoplasmatales archaeon BRNA1	strain=BRNA1		latest	Complete Genome	Major	Full	2013-04-02	ASM35030v1	CSIRO Livestock Industries	GCA_000350305.1	identical	ftp://ftp.ncbi.nlm.nih.gov/genomes/all/GCF/000/350/305/GCF_000350305.1_ASM35030v1
GCF_000447865.2	PRJNA224116	SAMN02469738	ATCR00000000.2	representative genome	1071085	1071085	haloarchaeon 3A1_DGR	strain=3A1_DGR		latest	Scaffold	Major	Full	2014-02-11	ASM44786v2	Directorate of Groundnut Research (Indian Council of Agricultural Research)	GCA_000447865.2	identical	ftp://ftp.ncbi.nlm.nih.gov/genomes/all/GCF/000/447/865/GCF_000447865.2_ASM44786v2
GCF_000308215.1	PRJNA224116	SAMEA3138426	CAJE00000000.1	representative genome	1175296	1080712	Methanomassiliicoccus luminyensis B10	strain=B10		latest	Contig	Major	Full	2012-06-06	ASM30821v1	URMITE	GCA_000308215.1	identical	ftp://ftp.ncbi.nlm.nih.gov/genomes/all/GCF/000/308/215/GCF_000308215.1_ASM30821v1
GCF_000220175.1	PRJNA224116	SAMN02470178	AFPU00000000.1	representative genome	1001994	1088740	Candidatus Nitrosoarchaeum koreensis MY1	strain=MY1		latest	Contig	Major	Full	2011-07-07	ASM22017v1	Korea Research Institute of Bioscience and Biotechnology	GCA_000220175.2	identical	ftp://ftp.ncbi.nlm.nih.gov/genomes/all/GCF/000/220/175/GCF_000220175.1_ASM22017v1
GCF_000243315.1	PRJNA224116	SAMN02261413	AHKJ00000000.1	representative genome	671065	1111107	Metallosphaera yellowstonensis MK1	strain=MK1		latest	Scaffold	Major	Full	2012-01-23	ASM24331v1	JGI	GCA_000243315.1	identical	ftp://ftp.ncbi.nlm.nih.gov/genomes/all/GCF/000/243/315/GCF_000243315.1_ASM24331v1
GCF_000632495.1	PRJNA224116	SAMN02679956	JFZT00000000.1	representative genome	1160895	1160895	Candidatus Acidianus copahuensis	strain=ALE1		latest	Contig	Major	Full	2014-04-15	AciCop1.0	INDEAR	GCA_000632495.1	identical	ftp://ftp.ncbi.nlm.nih.gov/genomes/all/GCF/000/632/495/GCF_000632495.1_AciCop1.0
GCF_000242875.2	PRJNA224116	SAMN00016669	AEXL00000000.2	representative genome	859350	1170320	Candidatus Nitrosopumilus salaria BD31	strain=BD31		latest	Contig	Major	Full	2012-05-09	ASM24287v3	Gordon and Betty Moore Foundation Marine Microbiology Initiative	GCA_000242875.3	identical	ftp://ftp.ncbi.nlm.nih.gov/genomes/all/GCF/000/242/875/GCF_000242875.2_ASM24287v3
GCF_000513435.1	PRJNA224116	SAMEA3138845	CBVY000000000.1	representative genome	1173487	1173487	Halorubrum sp. AJ67	strain=AJ67		latest	Scaffold	Major	Full	2013-12-24	HRSP_AJ67	FCEN-UBA	GCA_000513435.1	identical	ftp://ftp.ncbi.nlm.nih.gov/genomes/all/GCF/000/513/435/GCF_000513435.1_HRSP_AJ67
GCF_000251105.1	PRJNA224116	SAMN02603117		representative genome	1041930	1175444	Methanocella conradii HZ254	strain=HZ254		latest	Complete Genome	Major	Full	2012-03-07	ASM25110v1	China Agricultural University	GCA_000251105.1	identical	ftp://ftp.ncbi.nlm.nih.gov/genomes/all/GCF/000/251/105/GCF_000251105.1_ASM25110v1
GCF_000063445.1	PRJNA224116	SAMEA3138262		representative genome	351160	1175445	Methanocella arvoryzae MRE50	strain=MRE50		latest	Complete Genome	Major	Full	2006-10-12	ASM6344v1	Max Planck Institute	GCA_000063445.1	identical	ftp://ftp.ncbi.nlm.nih.gov/genomes/all/GCF/000/063/445/GCF_000063445.1_ASM6344v1
GCF_000263735.1	PRJNA224116	SAMN02603491		representative genome	1183377	1183377	Pyrococcus sp. ST04	strain=ST04		latest	Complete Genome	Major	Full	2012-05-22	ASM26373v1	Kyung Hee University	GCA_000263735.1	identical	ftp://ftp.ncbi.nlm.nih.gov/genomes/all/GCF/000/263/735/GCF_000263735.1_ASM26373v1
GCF_000296615.1	PRJNA224116	SAMN02470121	ALWQ00000000.1	representative genome	1194088	1194088	Halorubrum sp. T3	strain=T3		latest	Scaffold	Major	Full	2012-09-17	ASM29661v1	Kunming Institute of Botany, Chinese Academy of Sciences	GCA_000296615.1	identical	ftp://ftp.ncbi.nlm.nih.gov/genomes/all/GCF/000/296/615/GCF_000296615.1_ASM29661v1
GCF_000264495.1	PRJNA224116	SAMN02603096		representative genome	1184251	1200300	Thermogladius cellulolyticus 1633	strain=1633		latest	Complete Genome	Major	Full	2012-05-25	ASM26449v1	Centre Bioengineering RAS	GCA_000264495.1	identical	ftp://ftp.ncbi.nlm.nih.gov/genomes/all/GCF/000/264/495/GCF_000264495.1_ASM26449v1
GCF_000784335.1	PRJNA224116	SAMN03077632	JROF00000000.1	representative genome	1202768	1202768	Halopiger salifodinae	strain=KCY07-B2		latest	Contig	Major	Full	2014-11-17	ASM78433v1	Zhejiang University	GCA_000784335.1	identical	ftp://ftp.ncbi.nlm.nih.gov/genomes/all/GCF/000/784/335/GCF_000784335.1_ASM78433v1
GCF_000299395.1	PRJNA224116	SAMN02603138		representative genome	1229909	1229909	Candidatus Nitrosopumilus sp. AR2	strain=AR2		latest	Complete Genome	Major	Full	2012-09-27	ASM29939v1	Chungbuk National University	GCA_000299395.1	identical	ftp://ftp.ncbi.nlm.nih.gov/genomes/all/GCF/000/299/395/GCF_000299395.1_ASM29939v1
GCF_000334895.1	PRJNA224116	SAMD00011631	BAFM00000000.1	representative genome	1232219	1232219	Halococcus agarilyticus	strain=197A		latest	Contig	Major	Full	2013-01-29	ASM33489v1	Japan Agency for Marine-Earth Science and Technology	GCA_000334895.1	identical	ftp://ftp.ncbi.nlm.nih.gov/genomes/all/GCF/000/334/895/GCF_000334895.1_ASM33489v1
GCF_000755245.1	PRJNA224116	SAMD00019895	BBMP00000000.1	representative genome	1264579	1264579	Halococcus sediminicola	strain=CBA1101		latest	Contig	Major	Full	2014-09-11	ASM75524v1	Korea Basic Science Institute	GCA_000755245.1	identical	ftp://ftp.ncbi.nlm.nih.gov/genomes/all/GCF/000/755/245/GCF_000755245.1_ASM75524v1
GCF_001412615.1	PRJNA224116	SAMN03223811		representative genome	1273541	1273541	Pyrodictium delaneyi	strain=Su06		latest	Complete Genome	Major	Full	2015-10-26	ASM141261v1	Kyung Hee University	GCA_001412615.1	identical	ftp://ftp.ncbi.nlm.nih.gov/genomes/all/GCF/001/412/615/GCF_001412615.1_ASM141261v1
GCF_000300255.2	PRJNA224116	SAMN03081445		representative genome	1236689	1291540	Candidatus Methanomethylophilus alvus Mx1201	strain=Mx1201		latest	Complete Genome	Major	Full	2013-04-09	ASM30025v2	Université d'Auvergne	GCA_000300255.2	identical	ftp://ftp.ncbi.nlm.nih.gov/genomes/all/GCF/000/300/255/GCF_000300255.2_ASM30025v2
GCF_000455365.1	PRJNA224116	SAMEA2272053	CBMA000000000.1	representative genome	1293047	1293047	Halopiger djelfamassiliensis	strain=IIH2		latest	Scaffold	Major	Full	2013-08-20	HdjelfamassiliensisIIH2	ebi	GCA_000455365.1	identical	ftp://ftp.ncbi.nlm.nih.gov/genomes/all/GCF/000/455/365/GCF_000455365.1_HdjelfamassiliensisIIH2
GCF_000455345.1	PRJNA224116	SAMEA2272090	CBMB000000000.1	representative genome	1293048	1293048	Halopiger goleamassiliensis	strain=IIH3		latest	Scaffold	Major	Full	2013-08-20	Halgo	ebi	GCA_000455345.1	identical	ftp://ftp.ncbi.nlm.nih.gov/genomes/all/GCF/000/455/345/GCF_000455345.1_Halgo
GCF_001316085.1	PRJNA224116	SAMD00000537	BBCL00000000.1	representative genome	1294262	1294262	Sulfolobus sp. JCM 16833	strain=JCM 16833		latest	Contig	Major	Full	2015-10-01	ASM131608v1	The University of Tokyo	GCA_001316085.1	identical	ftp://ftp.ncbi.nlm.nih.gov/genomes/all/GCF/001/316/085/GCF_001316085.1_ASM131608v1
GCF_001316245.1	PRJNA224116	SAMD00000523	BBDM00000000.1	representative genome	1295370	1295370	Vulcanisaeta sp. JCM 14467	strain=JCM 14467		latest	Contig	Major	Full	2015-10-01	ASM131624v1	The University of Tokyo	GCA_001316245.1	identical	ftp://ftp.ncbi.nlm.nih.gov/genomes/all/GCF/001/316/245/GCF_001316245.1_ASM131624v1
GCF_001316265.1	PRJNA224116	SAMD00000531	BBDN00000000.1	representative genome	1295371	1295371	Vulcanisaeta sp. JCM 16159	strain=JCM 16159		latest	Contig	Major	Full	2015-10-01	ASM131626v1	The University of Tokyo	GCA_001316265.1	identical	ftp://ftp.ncbi.nlm.nih.gov/genomes/all/GCF/001/316/265/GCF_001316265.1_ASM131626v1
GCF_001316285.1	PRJNA224116	SAMD00000532	BBDO00000000.1	representative genome	1295372	1295372	Vulcanisaeta sp. JCM 16161	strain=JCM 16161		latest	Contig	Major	Full	2015-10-01	ASM131628v1	The University of Tokyo	GCA_001316285.1	identical	ftp://ftp.ncbi.nlm.nih.gov/genomes/all/GCF/001/316/285/GCF_001316285.1_ASM131628v1
GCF_000739065.1	PRJNA224116	SAMN02951366		representative genome	1301915	1301915	Methanocaldococcus bathoardescens	strain=JH146		latest	Complete Genome	Major	Full	2014-08-12	ASM73906v1	Kyung Hee University	GCA_000739065.1	identical	ftp://ftp.ncbi.nlm.nih.gov/genomes/all/GCF/000/739/065/GCF_000739065.1_ASM73906v1
GCF_000385565.1	PRJNA224116	SAMN02028569		representative genome	387631	1316941	Archaeoglobus sulfaticallidus PM70-1	strain=PM70-1		latest	Complete Genome	Major	Full	2013-04-30	ASM38556v1	University of Bergen, Centre for Geobiology, Department of Biology	GCA_000385565.1	identical	ftp://ftp.ncbi.nlm.nih.gov/genomes/all/GCF/000/385/565/GCF_000385565.1_ASM38556v1
GCF_000403645.1	PRJNA224116	SAMN02602994		representative genome	1333523	1333523	Salinarchaeum sp. Harcht-Bsk1	strain=Harcht-Bsk1		latest	Complete Genome	Major	Full	2013-05-30	ASM40364v1	Baltic Federal University	GCA_000403645.1	identical	ftp://ftp.ncbi.nlm.nih.gov/genomes/all/GCF/000/403/645/GCF_000403645.1_ASM40364v1
GCF_000320505.1	PRJNA224116		BAGX00000000.2	representative genome	1214066	1348249	Methanobrevibacter boviskoreani JH1	strain=JH1		latest	Contig	Major	Full	2012-10-03	ASM32050v2	Korea Research Institute of Bioscience and Biotechnology	GCA_000320505.2	identical	ftp://ftp.ncbi.nlm.nih.gov/genomes/all/GCF/000/320/505/GCF_000320505.1_ASM32050v2
GCF_000685395.1	PRJNA224116	SAMN02767256	AVSQ00000000.1	representative genome	1353246	1353246	Thaumarchaeota archaeon MY2	strain=MY2		latest	Contig	Major	Full	2014-05-07	NKMY2	Chungbuk National University	GCA_000685395.1	identical	ftp://ftp.ncbi.nlm.nih.gov/genomes/all/GCF/000/685/395/GCF_000685395.1_NKMY2
GCF_000499765.1	PRJNA224116	SAMEA3138830		representative genome	1379702	1379702	Methanobacterium sp. MB1			latest	Complete Genome	Major	Full	2013-11-14	Methanobacterium	irena.maus	GCA_000499765.1	identical	ftp://ftp.ncbi.nlm.nih.gov/genomes/all/GCF/000/499/765/GCF_000499765.1_Methanobacterium
GCF_000685155.1	PRJNA224116	SAMN02713514	JMIY00000000.1	representative genome	1392998	1392998	Candidatus Methanoperedens nitroreducens	strain=ANME-2d		latest	Scaffold	Major	Full	2014-05-06	ANME2D V10	University of Queensland	GCA_000685155.1	identical	ftp://ftp.ncbi.nlm.nih.gov/genomes/all/GCF/000/685/155/GCF_000685155.1_ANME2D_V10
GCF_000404225.1	PRJNA224116	SAMN03081468		representative genome	1295009	1406512	Candidatus Methanomassiliicoccus intestinalis Issoire-Mx1	strain=Issoire-Mx1		latest	Complete Genome	Major	Full	2013-06-03	ASM40422v1	Universite d'Auvergne	GCA_000404225.1	identical	ftp://ftp.ncbi.nlm.nih.gov/genomes/all/GCF/000/404/225/GCF_000404225.1_ASM40422v1
GCF_000723185.1	PRJNA224116	SAMEA3139018	CBTY000000000.1	representative genome	1407055	1407055	Thaumarchaeota archaeon N4	strain=N4		latest	Contig	Major	Full	2013-12-05	APF_1883_PRJEB4650	Genoscope CEA	GCA_000723185.1	identical	ftp://ftp.ncbi.nlm.nih.gov/genomes/all/GCF/000/723/185/GCF_000723185.1_APF_1883_PRJEB4650
GCF_001488575.1	PRJNA224116	SAMEA3305703		representative genome	1407499	1407499	Halobacterium hubeiense	strain=JI20-1		latest	Complete Genome	Major	Full	2015-12-17	Halobacterium hubeiense JI20-1	UH	GCA_001488575.1	identical	ftp://ftp.ncbi.nlm.nih.gov/genomes/all/GCF/001/488/575/GCF_001488575.1_Halobacterium_hubeiense_JI20-1
GCF_000812185.1	PRJNA224116	SAMN03273964		representative genome	1410606	1410606	Candidatus Nitrosopelagicus brevis	strain=V2		latest	Complete Genome	Major	Full	2014-12-31	ASM81218v1	J. Craig Venter Institute	GCA_000812185.1	identical	ftp://ftp.ncbi.nlm.nih.gov/genomes/all/GCF/000/812/185/GCF_000812185.1_ASM81218v1
GCF_000495475.1	PRJNA224116	SAMN02471691	ASGZ00000000.1	representative genome	1324957	1431545	Candidatus Halobonum tyrrellensis G22	strain=G22		latest	Contig	Major	Full	2013-11-05	Htyrrel1.0	Scripps Institution of Oceanography, UC San Diego	GCA_000495475.1	identical	ftp://ftp.ncbi.nlm.nih.gov/genomes/all/GCF/000/495/475/GCF_000495475.1_Htyrrel1.0
GCF_000970045.1	PRJNA224116	SAMN03074591		representative genome	1434100	1434100	Methanosarcina sp. MTP4	strain=MTP4		latest	Complete Genome	Major	Full	2015-04-07	ASM97004v1	University of Illinois at Urbana-Champaign	GCA_000970045.1	identical	ftp://ftp.ncbi.nlm.nih.gov/genomes/all/GCF/000/970/045/GCF_000970045.1_ASM97004v1
GCF_000969965.1	PRJNA224116	SAMN03074594		representative genome	1434103	1434103	Methanosarcina sp. WWM596	strain=WWM596		latest	Complete Genome	Major	Full	2015-04-07	ASM96996v1	University of Illinois at Urbana-Champaign	GCA_000969965.1	identical	ftp://ftp.ncbi.nlm.nih.gov/genomes/all/GCF/000/969/965/GCF_000969965.1_ASM96996v1
GCF_000739575.1	PRJNA224116	SAMD00018744	BBJO00000000.1	representative genome	1448860	1448860	Halobellus rufus	strain=CBA1103		latest	Contig	Major	Full	2014-07-31	ASM73957v1	Korea Basic Science Institute	GCA_000739575.1	identical	ftp://ftp.ncbi.nlm.nih.gov/genomes/all/GCF/000/739/575/GCF_000739575.1_ASM73957v1
GCF_000755225.1	PRJNA224116	SAMD00019894	BBMO00000000.1	representative genome	1457250	1457250	Halapricum salinum	strain=CBA1105		latest	Contig	Major	Full	2014-09-11	ASM75522v1	Korea Basic Science Institute	GCA_000755225.1	identical	ftp://ftp.ncbi.nlm.nih.gov/genomes/all/GCF/000/755/225/GCF_000755225.1_ASM75522v1
GCF_001282785.1	PRJNA224116	SAMEA3451356	CVUA00000000.1	representative genome	1480675	1480675	Halolamina sediminis	strain=halo7		latest	Contig	Major	Full	2015-08-17	halo7	JEJU NATIONAL UNIVERSITY	GCA_001282785.1	identical	ftp://ftp.ncbi.nlm.nih.gov/genomes/all/GCF/001/282/785/GCF_001282785.1_halo7
GCF_000813245.1	PRJNA224116	SAMN03274240		representative genome	697581	1483572	Thermofilum carboxyditrophus 1505	strain=1505		latest	Complete Genome	Major	Full	2015-01-02	ASM81324v1	Centre Bioengineering RAS	GCA_000813245.1	identical	ftp://ftp.ncbi.nlm.nih.gov/genomes/all/GCF/000/813/245/GCF_000813245.1_ASM81324v1
GCF_000979455.1	PRJNA224116	SAMN02708991	JJOY00000000.1	representative genome	1483599	1483599	Methanosarcina sp. 2.H.T.1A.6	strain=2.H.T.1A.6		latest	Scaffold	Major	Full	2015-04-23	gtlEnvA5udCFS	University of Illinois at Urbana-Champaign	GCA_000979455.1	identical	ftp://ftp.ncbi.nlm.nih.gov/genomes/all/GCF/000/979/455/GCF_000979455.1_gtlEnvA5udCFS
GCF_000691505.1	PRJNA224116	SAMN02739884	JMIP00000000.2	representative genome	1495067	1495067	Halostagnicola sp. A56	strain=A56		latest	Contig	Major	Full	2015-07-07	ASM69150v2	Agharkar Research Institute	GCA_000691505.2	identical	ftp://ftp.ncbi.nlm.nih.gov/genomes/all/GCF/000/691/505/GCF_000691505.1_ASM69150v2
GCF_000691865.1	PRJNA224116	SAMN02738432	JMIO00000000.1	representative genome	1495314	1495314	Methanoculleus sp. MH98A	strain=MH98A		latest	Contig	Major	Full	2014-05-15	MethMaris1.0	Agharkar Research Institute	GCA_000691865.1	identical	ftp://ftp.ncbi.nlm.nih.gov/genomes/all/GCF/000/691/865/GCF_000691865.1_MethMaris1.0
GCF_000744455.1	PRJNA224116	SAMN02745846	JQLY00000000.1	representative genome	1495336	1495336	Methanobacterium sp. SMA-27	strain=SMA-27		latest	Contig	Major	Full	2014-08-28	ASM74445v1	DOE Joint Genome Institute	GCA_000744455.1	identical	ftp://ftp.ncbi.nlm.nih.gov/genomes/all/GCF/000/744/455/GCF_000744455.1_ASM74445v1
GCF_000746205.1	PRJNA224116	SAMN02787129	JQKV00000000.1	representative genome	1498500	1498500	Halorubrum sp. BV1	strain=BV1		latest	Scaffold	Major	Full	2014-08-28	ASM74620v1	DOE Joint Genome Institute	GCA_000746205.1	identical	ftp://ftp.ncbi.nlm.nih.gov/genomes/all/GCF/000/746/205/GCF_000746205.1_ASM74620v1
GCF_000769655.1	PRJNA224116	SAMN02838508		representative genome	1505907	1505907	Thermococcus eurythermalis	strain=A501		latest	Complete Genome	Major	Full	2014-10-28	ASM76965v1	Laboratory of Marine Oceanography	GCA_000769655.1	identical	ftp://ftp.ncbi.nlm.nih.gov/genomes/all/GCF/000/769/655/GCF_000769655.1_ASM76965v1
GCF_001469955.1	PRJNA224116	SAMN04318426	LOPU00000000.1	representative genome	1514971	1514971	Haloprofundus marisrubri	strain=SB9		latest	Contig	Major	Full	2015-12-18	ASM146995v1	Red Sea Research Center, Saudi Arabia	GCA_001469955.1	identical	ftp://ftp.ncbi.nlm.nih.gov/genomes/all/GCF/001/469/955/GCF_001469955.1_ASM146995v1
GCF_001469865.1	PRJNA224116	SAMN04318427	LOPV00000000.1	representative genome	1544718	1544718	Haloferax sp. SB29	strain=SB29		latest	Contig	Major	Full	2015-12-18	ASM146986v1	Red Sea Research Center, Saudi Arabia	GCA_001469865.1	identical	ftp://ftp.ncbi.nlm.nih.gov/genomes/all/GCF/001/469/865/GCF_001469865.1_ASM146986v1
GCF_000993805.1	PRJNA224116	SAMN03083278		representative genome	1550241	1550241	Thermofilum sp. 1807-2	strain=1807-2		latest	Complete Genome	Major	Full	2015-05-07	ASM99380v1	Immanuel Kant Baltic Federal University	GCA_000993805.1	identical	ftp://ftp.ncbi.nlm.nih.gov/genomes/all/GCF/000/993/805/GCF_000993805.1_ASM99380v1
GCF_001017125.1	PRJNA224116	SAMN03288802	JXOJ00000000.1	representative genome	1550566	1550566	Methanoculleus sediminis	strain=S3Fa		latest	Scaffold	Major	Full	2015-06-01	ASM101712v1	National Chung Hsing University	GCA_001017125.1	identical	ftp://ftp.ncbi.nlm.nih.gov/genomes/all/GCF/001/017/125/GCF_001017125.1_ASM101712v1
GCF_000800805.1	PRJNA224116	SAMN03224143		representative genome	1577791	1577791	Candidatus Methanoplasma termitum	strain=MpT1		latest	Complete Genome	Major	Full	2014-12-11	ASM80080v1	Georg-August-University Goettingen, Genomic and Applied Microbiology, Goettingen Genomics Laboratory	GCA_000800805.1	identical	ftp://ftp.ncbi.nlm.nih.gov/genomes/all/GCF/000/800/805/GCF_000800805.1_ASM80080v1
GCF_001317345.1	PRJNA224116	SAMN03274361	JXCG00000000.1	representative genome	1591054	1591054	Thermococcus sp. EP1	strain=EP1		latest	Contig	Major	Full	2015-10-16	ASM131734v1	Third Institute of Oceanography, State Oceanic Administration	GCA_001317345.1	identical	ftp://ftp.ncbi.nlm.nih.gov/genomes/all/GCF/001/317/345/GCF_001317345.1_ASM131734v1
GCF_000955905.1	PRJNA224116	SAMN03286947		representative genome	1603555	1603555	Candidatus Nitrosotenuis cloacae	strain=SAT1		latest	Complete Genome	Major	Full	2015-04-20	ASM95590v3	Tsinghua University	GCA_000955905.3	identical	ftp://ftp.ncbi.nlm.nih.gov/genomes/all/GCF/000/955/905/GCF_000955905.1_ASM95590v3
GCF_001305655.1	PRJNA224116	SAMN03701450		representative genome	1604004	1604004	Halanaeroarchaeum sulfurireducens	strain=M27-SA2		latest	Complete Genome	Major	Full	2015-10-02	ASM130565v1	C.N.R. - Institute for Coastal Marine Environment (IAMC)	GCA_001305655.1	identical	ftp://ftp.ncbi.nlm.nih.gov/genomes/all/GCF/001/305/655/GCF_001305655.1_ASM130565v1
GCF_001280455.1	PRJNA224116	SAMN04009067	LIST00000000.1	representative genome	1705389	1705389	Halorubrum sp. 5	strain=5		latest	Contig	Major	Full	2015-09-09	ASM128045v1	UPR- Mayaguez	GCA_001280455.1	identical	ftp://ftp.ncbi.nlm.nih.gov/genomes/all/GCF/001/280/455/GCF_001280455.1_ASM128045v1
GCF_001462205.1	PRJNA224116	SAMN04018174	LKIR00000000.1	representative genome	1708091	1708091	Halopenitus sp. DYS4	strain=DYS4		latest	Scaffold	Major	Full	2015-12-08	HalopeDYS1.0	Institute of Microbiology, Chinese Academy of Sciences	GCA_001462205.1	identical	ftp://ftp.ncbi.nlm.nih.gov/genomes/all/GCF/001/462/205/GCF_001462205.1_HalopeDYS1.0
GCF_001304615.1	PRJNA224116	SAMN04074913	LKAZ00000000.1	representative genome	1715806	1715806	Methanosarcina flavescens	strain=E03.2		latest	Contig	Major	Full	2015-09-30	ASM130461v1	BioPara	GCA_001304615.1	identical	ftp://ftp.ncbi.nlm.nih.gov/genomes/all/GCF/001/304/615/GCF_001304615.1_ASM130461v1
GCF_001481295.1	PRJNA224116	SAMN04326629	LOPS00000000.1	representative genome	1769296	1769296	Candidatus Methanomethylophilus sp. 1R26	strain=1R26		latest	Contig	Major	Full	2015-12-22	ASM148129v1	Aarhus University	GCA_001481295.1	identical	ftp://ftp.ncbi.nlm.nih.gov/genomes/all/GCF/001/481/295/GCF_001481295.1_ASM148129v1

## Sheet: bacteria
assembly_accession	bioproject	biosample	wgs_master	refseq_category	taxid	species_taxid	organism_name	infraspecific_name	isolate	version_status	assembly_level	release_type	genome_rep	seq_rel_date	asm_name	submitter	gbrs_paired_asm	paired_asm_comp	ftp_path	excluded_from_refseq
GCF_000010525.1	PRJNA224116	SAMD00060925		representative genome	438753	7	Azorhizobium caulinodans ORS 571	strain=ORS 571		latest	Complete Genome	Major	Full	2007-10-16	ASM1052v1	University of Tokyo	GCA_000010525.1	identical	ftp://ftp.ncbi.nlm.nih.gov/genomes/all/GCF/000/010/525/GCF_000010525.1_ASM1052v1
GCF_000007365.1	PRJNA224116	SAMN02604269		representative genome	198804	9	Buchnera aphidicola str. Sg (Schizaphis graminum)	strain=Sg		latest	Complete Genome	Major	Full	2002-07-02	ASM736v1	Uppsala Univ.	GCA_000007365.1	identical	ftp://ftp.ncbi.nlm.nih.gov/genomes/all/GCF/000/007/365/GCF_000007365.1_ASM736v1
GCF_000007725.1	PRJNA224116	SAMN02604289		representative genome	224915	9	Buchnera aphidicola str. Bp (Baizongia pistaciae)	strain=Bp (Baizongia pistaciae)		latest	Complete Genome	Major	Full	2003-01-29	ASM772v1	Valencia Univ.	GCA_000007725.1	identical	ftp://ftp.ncbi.nlm.nih.gov/genomes/all/GCF/000/007/725/GCF_000007725.1_ASM772v1
GCF_000009605.1	PRJNA57805	SAMD00061095		reference genome	107806	9	Buchnera aphidicola str. APS (Acyrthosiphon pisum)	strain=APS	Tokyo1998	latest	Complete Genome	Major	Full	2004-05-11	ASM960v1	Rikken GSC	GCA_000009605.1	identical	ftp://ftp.ncbi.nlm.nih.gov/genomes/all/GCF/000/009/605/GCF_000009605.1_ASM960v1
GCF_000090965.1	PRJNA224116	SAMN02604290		representative genome	372461	9	Buchnera aphidicola BCc	strain=BCc		latest	Complete Genome	Major	Full	2006-10-18	ASM9096v1	Valencia Univ.	GCA_000090965.1	identical	ftp://ftp.ncbi.nlm.nih.gov/genomes/all/GCF/000/090/965/GCF_000090965.1_ASM9096v1
GCF_000217635.1	PRJNA224116	SAMN02603413		representative genome	261317	9	Buchnera aphidicola (Cinara tujafilina)			latest	Complete Genome	Major	Full	2011-06-09	ASM21763v1	Instituto Cavanilles Biodiversidad y Biologia evolutiva.Universidad Valencia	GCA_000217635.1	identical	ftp://ftp.ncbi.nlm.nih.gov/genomes/all/GCF/000/217/635/GCF_000217635.1_ASM21763v1
GCF_000225445.1	PRJNA224116	SAMN02604329		representative genome	1005090	9	Buchnera aphidicola str. Ak (Acyrthosiphon kondoi)	strain=Ak		latest	Complete Genome	Major	Full	2011-09-07	ASM22544v1	Yale University	GCA_000225445.1	identical	ftp://ftp.ncbi.nlm.nih.gov/genomes/all/GCF/000/225/445/GCF_000225445.1_ASM22544v1
GCF_000225465.1	PRJNA224116	SAMN02604330		representative genome	1005057	9	Buchnera aphidicola str. Ua (Uroleucon ambrosiae)	strain=Ua		latest	Complete Genome	Major	Full	2011-09-07	ASM22546v1	Yale University	GCA_000225465.1	identical	ftp://ftp.ncbi.nlm.nih.gov/genomes/all/GCF/000/225/465/GCF_000225465.1_ASM22546v1
GCF_000521565.1	PRJNA224116	SAMN02641631		representative genome	1009858	9	Buchnera aphidicola str. G002 (Myzus persicae)	strain=G002		latest	Complete Genome	Major	Full	2014-01-22	ASM52156v1	University of Miami	GCA_000521565.1	identical	ftp://ftp.ncbi.nlm.nih.gov/genomes/all/GCF/000/521/565/GCF_000521565.1_ASM52156v1
GCF_001280225.1	PRJNA224116	SAMN02937542		representative genome	1265350	9	Buchnera aphidicola (Aphis glycines)	strain=BAg		latest	Complete Genome	Major	Full	2015-09-08	ASM128022v1	The Ohio State University	GCA_001280225.1	identical	ftp://ftp.ncbi.nlm.nih.gov/genomes/all/GCF/001/280/225/GCF_001280225.1_ASM128022v1
GCF_000218545.1	PRJNA224116	SAMN02232005		representative genome	593907	11	Cellulomonas gilvus ATCC 13127	strain=ATCC 13127		latest	Complete Genome	Major	Full	2011-06-15	ASM21854v1	US DOE Joint Genome Institute	GCA_000218545.1	identical	ftp://ftp.ncbi.nlm.nih.gov/genomes/all/GCF/000/218/545/GCF_000218545.1_ASM21854v1
GCF_000020965.1	PRJNA224116	SAMN02603928		representative genome	309799	14	Dictyoglomus thermophilum H-6-12	strain=H-6-12; ATCC 35947		latest	Complete Genome	Major	Full	2008-09-26	ASM2096v1	The J. Craig Venter Institute	GCA_000020965.1	identical	ftp://ftp.ncbi.nlm.nih.gov/genomes/all/GCF/000/020/965/GCF_000020965.1_ASM2096v1
GCF_000378225.1	PRJNA224116	SAMN02440991	ARJW00000000.1	representative genome	1122236	17	Methylophilus methylotrophus DSM 46235 = ATCC 53528	strain=ATCC 53528		latest	Scaffold	Major	Full	2013-04-23	ASM37822v1	DOE Joint Genome Institute	GCA_000378225.1	identical	ftp://ftp.ncbi.nlm.nih.gov/genomes/all/GCF/000/378/225/GCF_000378225.1_ASM37822v1
GCF_000012885.1	PRJNA224116	SAMN02598295		representative genome	338963	19	Pelobacter carbinolicus DSM 2380	strain=DSM 2380		latest	Complete Genome	Major	Full	2006-03-30	ASM1288v1	DOE Joint Genome Institute	GCA_000012885.1	identical	ftp://ftp.ncbi.nlm.nih.gov/genomes/all/GCF/000/012/885/GCF_000012885.1_ASM1288v1
GCF_000518705.1	PRJNA224116	SAMN02584968	JAEC00000000.1	representative genome	1336240	23	Shewanella colwelliana ATCC 39565	strain=ATCC 39565		latest	Scaffold	Major	Full	2014-01-13	ASM51870v1	DOE Joint Genome Institute	GCA_000518705.1	identical	ftp://ftp.ncbi.nlm.nih.gov/genomes/all/GCF/000/518/705/GCF_000518705.1_ASM51870v1
GCF_000219105.1	PRJNA224116	SAMN02603152		representative genome	483219	33	Myxococcus fulvus HW-1	strain=HW-1		latest	Complete Genome	Major	Full	2011-06-22	ASM21910v1	College of Life Science, Shandong University	GCA_000219105.1	identical	ftp://ftp.ncbi.nlm.nih.gov/genomes/all/GCF/000/219/105/GCF_000219105.1_ASM21910v1
GCF_000012685.1	PRJNA224116	SAMN02604018		representative genome	246197	34	Myxococcus xanthus DK 1622	strain=DK 1622		latest	Complete Genome	Major	Full	2006-06-07	ASM1268v1	TIGR	GCA_000012685.1	identical	ftp://ftp.ncbi.nlm.nih.gov/genomes/all/GCF/000/012/685/GCF_000012685.1_ASM1268v1
GCF_000165485.1	PRJNA224116	SAMN02603592		representative genome	378806	41	Stigmatella aurantiaca DW4/3-1	strain=DW4/3-1		latest	Complete Genome	Major	Full	2010-10-21	ASM16548v1	Max Planck Institute for Terrestrial Microbiology	GCA_000165485.1	identical	ftp://ftp.ncbi.nlm.nih.gov/genomes/all/GCF/000/165/485/GCF_000165485.1_ASM16548v1
GCF_000335475.2	PRJNA224116	SAMN02470006	ANAH00000000.2	representative genome	1242864	43	Cystobacter fuscus DSM 2262	strain=DSM 2262		latest	Contig	Major	Full	2013-07-30	ASM33547v2	IMTECH-CSIR	GCA_000335475.2	identical	ftp://ftp.ncbi.nlm.nih.gov/genomes/all/GCF/000/335/475/GCF_000335475.2_ASM33547v2
GCF_001027285.1	PRJNA224116	SAMN03704078		representative genome	48	48	Archangium gephyra	strain=DSM 2261		latest	Complete Genome	Major	Full	2015-06-03	ASM102728v1	Dr. Srikrishna Subramanian, Protein Science and Engineering, Institute of Microbial Technology, Chandigarh, India	GCA_001027285.1	identical	ftp://ftp.ncbi.nlm.nih.gov/genomes/all/GCF/001/027/285/GCF_001027285.1_ASM102728v1
GCF_000601485.1	PRJNA224116	SAMN02952950	ASRX00000000.1	representative genome	1192034	51	Chondromyces apiculatus DSM 436	strain=DSM 436		latest	Contig	Major	Full	2014-03-27	Chondromyces apiculatus DSM 436 genome assembly	IMTECH-CSIR	GCA_000601485.1	identical	ftp://ftp.ncbi.nlm.nih.gov/genomes/all/GCF/000/601/485/GCF_000601485.1_Chondromyces_apiculatus_DSM_436_genome_assembly
GCF_001189295.1	PRJNA224116	SAMN03651481		representative genome	52	52	Chondromyces crocatus	strain=Cm c5		latest	Complete Genome	Major	Full	2015-07-30	ASM118929v1	Helmholtz Centre for Infection Research	GCA_001189295.1	identical	ftp://ftp.ncbi.nlm.nih.gov/genomes/all/GCF/001/189/295/GCF_001189295.1_ASM118929v1
GCF_000067165.1	PRJNA224116	SAMEA3138271		representative genome	448385	56	Sorangium cellulosum So ce56	strain=So ce 56		latest	Complete Genome	Major	Full	2007-11-27	ASM6716v1	Bielefeld Univ	GCA_000067165.1	identical	ftp://ftp.ncbi.nlm.nih.gov/genomes/all/GCF/000/067/165/GCF_000067165.1_ASM6716v1
GCF_000382305.1	PRJNA224116	SAMN02441651	ARNN00000000.1	representative genome	1123499	61	Vitreoscilla stercoraria DSM 513	strain=DSM 513		latest	Scaffold	Major	Full	2013-04-24	ASM38230v1	DOE Joint Genome Institute	GCA_000382305.1	identical	ftp://ftp.ncbi.nlm.nih.gov/genomes/all/GCF/000/382/305/GCF_000382305.1_ASM38230v1
GCF_001442515.1	PRJNA224116	SAMN04158597		representative genome	69	69	Lysobacter enzymogenes	strain=C3		latest	Chromosome	Major	Full	2015-11-12	ASM144251v1	Rutgers, The State University of New Jersey	GCA_001442515.1	identical	ftp://ftp.ncbi.nlm.nih.gov/genomes/all/GCF/001/442/515/GCF_001442515.1_ASM144251v1
GCF_000163775.2	PRJNA224116	SAMN02463833	ADCY00000000.2	representative genome	641147	72	Simonsiella muelleri ATCC 29453	strain=ATCC 29453		latest	Scaffold	Major	Full	2012-09-19	Simo_muel_ATCC_29453_V2	Broad Institute	GCA_000163775.2	identical	ftp://ftp.ncbi.nlm.nih.gov/genomes/all/GCF/000/163/775/GCF_000163775.2_Simo_muel_ATCC_29453_V2
GCF_000685215.1	PRJNA224116	SAMN02746699	ARYJ00000000.1	representative genome	1280952	86	Hyphomonas jannaschiana VP2	strain=VP2		latest	Contig	Major	Full	2014-05-06	SOAPdenovo v1.05	The Third Institute of State Oceanic Administration (SOA)	GCA_000685215.1	identical	ftp://ftp.ncbi.nlm.nih.gov/genomes/all/GCF/000/685/215/GCF_000685215.1_SOAPdenovo_v1.05
GCF_000427405.1	PRJNA224116	SAMN00262208	ATXY00000000.1	representative genome	929703	103	Flectobacillus major DSM 103	strain=DSM 103		latest	Scaffold	Major	Full	2013-07-15	ASM42740v1	DOE Joint Genome Institute	GCA_000427405.1	identical	ftp://ftp.ncbi.nlm.nih.gov/genomes/all/GCF/000/427/405/GCF_000427405.1_ASM42740v1
GCF_000222485.1	PRJNA224116	SAMN02261369		representative genome	880070	104	Cyclobacterium marinum DSM 745	strain=DSM 745		latest	Complete Genome	Major	Full	2011-08-03	ASM22248v1	JGI	GCA_000222485.1	identical	ftp://ftp.ncbi.nlm.nih.gov/genomes/all/GCF/000/222/485/GCF_000222485.1_ASM22248v1
GCF_000218895.1	PRJNA224116	SAMN02232050		representative genome	761193	106	Runella slithyformis DSM 19594	strain=DSM 19594		latest	Complete Genome	Major	Full	2011-06-17	ASM21889v1	US DOE Joint Genome Institute (JGI-PGF)	GCA_000218895.1	identical	ftp://ftp.ncbi.nlm.nih.gov/genomes/all/GCF/000/218/895/GCF_000218895.1_ASM21889v1
GCF_000171775.1	PRJNA224116	SAMN02436172	ABGO00000000.1	representative genome	214688	114	Gemmata obscuriglobus UQM 2246	strain=UQM 2246		latest	Contig	Major	Full	2007-10-23	ASM17177v1	J. Craig Venter Institute	GCA_000171775.1	identical	ftp://ftp.ncbi.nlm.nih.gov/genomes/all/GCF/000/171/775/GCF_000171775.1_ASM17177v1
GCF_000165715.2	PRJNA224116	SAMN00103628		representative genome	756272	119	Rubinisphaera brasiliensis DSM 5305	strain=DSM 5305		latest	Complete Genome	Major	Full	2011-03-01	ASM16571v3	US DOE Joint Genome Institute (JGI-PGF)	GCA_000165715.3	identical	ftp://ftp.ncbi.nlm.nih.gov/genomes/all/GCF/000/165/715/GCF_000165715.2_ASM16571v3
GCF_000092105.1	PRJNA224116	SAMN02598463		representative genome	521674	120	Planctopirus limnophila DSM 3776	strain=DSM 3776		latest	Complete Genome	Major	Full	2010-05-13	ASM9210v1	US DOE Joint Genome Institute (JGI-PGF)	GCA_000092105.1	identical	ftp://ftp.ncbi.nlm.nih.gov/genomes/all/GCF/000/092/105/GCF_000092105.1_ASM9210v1
GCF_000181475.1	PRJNA224116	SAMN02436120	ABCE00000000.1	representative genome	344747	122	Gimesia maris DSM 8797	strain=DSM 8797		latest	Contig	Major	Full	2007-06-15	ASM18147v1	Gordon and Betty Moore Foundation Marine Microbiology Initiative	GCA_000181475.1	identical	ftp://ftp.ncbi.nlm.nih.gov/genomes/all/GCF/000/181/475/GCF_000181475.1_ASM18147v1
GCF_000153105.1	PRJNA224116	SAMN02436112	AANZ00000000.1	representative genome	314230	124	Blastopirellula marina DSM 3645	strain=DSM 3645		latest	Scaffold	Major	Full	2006-04-03	ASM15310v1	The Gordon and Betty Moore Foundation Marine Microbiology Initiative	GCA_000153105.1	identical	ftp://ftp.ncbi.nlm.nih.gov/genomes/all/GCF/000/153/105/GCF_000153105.1_ASM15310v1
GCF_000025185.1	PRJNA224116	SAMN00120219		representative genome	530564	125	Pirellula staleyi DSM 6068	strain=DSM 6068		latest	Complete Genome	Major	Full	2010-01-07	ASM2518v1	US DOE Joint Genome Institute (JGI-PGF)	GCA_000025185.1	identical	ftp://ftp.ncbi.nlm.nih.gov/genomes/all/GCF/000/025/185/GCF_000025185.1_ASM2518v1
GCF_000186345.1	PRJNA224116	SAMN00138929		representative genome	575540	128	Isosphaera pallida ATCC 43644	strain=ATCC 43644		latest	Complete Genome	Major	Full	2011-01-20	ASM18634v1	US DOE Joint Genome Institute (JGI-PGF)	GCA_000186345.1	identical	ftp://ftp.ncbi.nlm.nih.gov/genomes/all/GCF/000/186/345/GCF_000186345.1_ASM18634v1
GCF_000283235.1	PRJNA224116	SAMN02469457	AJTV00000000.1	representative genome	1134912	134	Methylocystis parvus OBBP	strain=OBBP		latest	Contig	Major	Full	2012-07-31	MetPar_1.0	CIB-CSIC	GCA_000283235.1	identical	ftp://ftp.ncbi.nlm.nih.gov/genomes/all/GCF/000/283/235/GCF_000283235.1_MetPar_1.0
GCF_000008685.2	PRJNA57581	SAMN02603966		reference genome	224326	139	Borrelia burgdorferi B31	strain=B31		latest	Complete Genome	Major	Full	2011-11-09	ASM868v2	TIGR	GCA_000008685.2	identical	ftp://ftp.ncbi.nlm.nih.gov/genomes/all/GCF/000/008/685/GCF_000008685.2_ASM868v2
GCF_000012065.2	PRJNA224116	SAMN02641559		representative genome	314723	140	Borrelia hermsii DAH	strain=DAH		latest	Chromosome	Major	Full	2012-05-10	ASM1206v2	Rocky Mountain Laboratories, NIAID, NIH	GCA_000012065.2	identical	ftp://ftp.ncbi.nlm.nih.gov/genomes/all/GCF/000/012/065/GCF_000012065.2_ASM1206v2
GCF_000568735.2	PRJNA224116	SAMN03081465		representative genome	1313294	141	Borrelia parkeri SLO	strain=SLO		latest	Chromosome	Minor	Full	2016-10-06	ASM56873v2	Integrated Genomics	GCA_000568735.2	identical	ftp://ftp.ncbi.nlm.nih.gov/genomes/all/GCF/000/568/735/GCF_000568735.2_ASM56873v2
GCF_000568755.1	PRJNA224116	SAMN03081463		representative genome	1313292	144	Borrelia coriaceae Co53	strain=Co53		latest	Chromosome	Major	Full	2014-01-27	ASM56875v1	Integrated Genomics	GCA_000568755.1	identical	ftp://ftp.ncbi.nlm.nih.gov/genomes/all/GCF/000/568/755/GCF_000568755.1_ASM56875v1
GCF_000184345.1	PRJNA224116	SAMN00191235		representative genome	869211	154	Spirochaeta thermophila DSM 6578	strain=DSM 6578		latest	Complete Genome	Major	Full	2011-07-06	ASM18434v2	US DOE Joint Genome Institute (JGI-PGF)	GCA_000184345.2	identical	ftp://ftp.ncbi.nlm.nih.gov/genomes/all/GCF/000/184/345/GCF_000184345.1_ASM18434v2
GCF_000008185.1	PRJNA57583	SAMN02603967		reference genome	243275	158	Treponema denticola ATCC 35405	strain=ATCC 35405		latest	Complete Genome	Major	Full	2004-02-03	ASM818v1	TIGR	GCA_000008185.1	identical	ftp://ftp.ncbi.nlm.nih.gov/genomes/all/GCF/000/008/185/GCF_000008185.1_ASM818v1
GCF_000022105.1	PRJNA224116	SAMN02603102		representative genome	565034	159	Brachyspira hyodysenteriae WA1	strain=WA1; ATCC 49526		latest	Complete Genome	Major	Full	2009-03-18	ASM2210v1	Centre for Comparative Genomics	GCA_000022105.1	identical	ftp://ftp.ncbi.nlm.nih.gov/genomes/all/GCF/000/022/105/GCF_000022105.1_ASM2210v1
GCF_000008605.1	PRJNA224116	SAMN02604348		representative genome	243276	160	Treponema pallidum subsp. pallidum str. Nichols	strain=Nichols		latest	Complete Genome	Major	Full	1999-12-22	ASM860v1	US DOE Joint Genome Institute (JGI-PGF)	GCA_000008605.1	identical	ftp://ftp.ncbi.nlm.nih.gov/genomes/all/GCF/000/008/605/GCF_000008605.1_ASM860v1
GCF_000513775.1	PRJNA224116	SAMN01983889	AQCF00000000.1	representative genome	1306407	162	Treponema phagedenis 4A	strain=4A		latest	Contig	Major	Full	2014-01-07	ASM51377v1	USDA-ARS	GCA_000513775.1	identical	ftp://ftp.ncbi.nlm.nih.gov/genomes/all/GCF/000/513/775/GCF_000513775.1_ASM51377v1
GCF_000421345.1	PRJNA224116	SAMN02441227	ATWV00000000.1	representative genome	877418	163	Treponema bryantii NK4A124	strain=NK4A124		latest	Contig	Major	Full	2013-07-09	ASM42134v1	DOE Joint Genome Institute	GCA_000421345.1	identical	ftp://ftp.ncbi.nlm.nih.gov/genomes/all/GCF/000/421/345/GCF_000421345.1_ASM42134v1
GCF_000255555.1	PRJNA224116	SAMN02261376	AGRW00000000.1	representative genome	907348	165	Treponema saccharophilum DSM 2985	strain=DSM 2985		latest	Contig	Major	Full	2012-03-21	ASM25555v2	JGI	GCA_000255555.2	identical	ftp://ftp.ncbi.nlm.nih.gov/genomes/all/GCF/000/255/555/GCF_000255555.1_ASM25555v2
GCF_000195275.1	PRJNA224116	SAMN00713601		representative genome	869209	167	Treponema succinifaciens DSM 2489	strain=DSM 2489		latest	Complete Genome	Major	Full	2011-04-07	ASM19527v1	US DOE Joint Genome Institute (JGI-PGF)	GCA_000195275.1	identical	ftp://ftp.ncbi.nlm.nih.gov/genomes/all/GCF/000/195/275/GCF_000195275.1_ASM19527v1
GCF_000017685.1	PRJNA224116	SAMN02603347		representative genome	456481	172	Leptospira biflexa serovar Patoc strain 'Patoc 1 (Paris)'	strain='Patoc 1 (Paris)		latest	Complete Genome	Major	Full	2008-02-13	ASM1768v1	Institut Pasteur	GCA_000017685.1	identical	ftp://ftp.ncbi.nlm.nih.gov/genomes/all/GCF/000/017/685/GCF_000017685.1_ASM1768v1
GCF_000092565.1	PRJNA57881	SAMN02603127		reference genome	189518	173	Leptospira interrogans serovar Lai str. 56601	strain=56601		latest	Complete Genome	Major	Full	2010-04-06	ASM9256v1	Chinese National HGC, Shanghai	GCA_000092565.1	identical	ftp://ftp.ncbi.nlm.nih.gov/genomes/all/GCF/000/092/565/GCF_000092565.1_ASM9256v1
GCF_000013945.1	PRJNA224116	SAMN02603615		representative genome	355276	174	Leptospira borgpetersenii serovar Hardjo-bovis str. L550	strain=L550		latest	Complete Genome	Major	Full	2006-10-13	ASM1394v1	Monash University	GCA_000013945.1	identical	ftp://ftp.ncbi.nlm.nih.gov/genomes/all/GCF/000/013/945/GCF_000013945.1_ASM1394v1
GCF_000284315.1	PRJNA224116	SAMD00061058		representative genome	1162668	180	Leptospirillum ferrooxidans C2-3	strain=C2-3		latest	Complete Genome	Major	Full	2012-03-30	ASM28431v1	Ibaraki University, college of agriculture	GCA_000284315.1	identical	ftp://ftp.ncbi.nlm.nih.gov/genomes/all/GCF/000/284/315/GCF_000284315.1_ASM28431v1
GCF_000243335.1	PRJNA224116	SAMN02256522	AHKT00000000.1	representative genome	929563	183	Leptonema illini DSM 21528	strain=DSM 21528		latest	Scaffold	Major	Full	2012-01-24	ASM24333v1	DOE Joint Genome Institute	GCA_000243335.1	identical	ftp://ftp.ncbi.nlm.nih.gov/genomes/all/GCF/000/243/335/GCF_000243335.1_ASM24333v1
GCF_000381985.1	PRJNA224116	SAMN02441318	ARMX00000000.1	representative genome	1279038	189	Novispirillum itersonii subsp. itersonii ATCC 12639	strain=ATCC 12639		latest	Scaffold	Major	Full	2013-04-24	ASM38198v1	DOE Joint Genome Institute	GCA_000381985.1	identical	ftp://ftp.ncbi.nlm.nih.gov/genomes/all/GCF/000/381/985/GCF_000381985.1_ASM38198v1
GCF_000420525.1	PRJNA224116	SAMN02440573	ATVC00000000.1	representative genome	1121004	190	Aquaspirillum serpens DSM 68	strain=DSM 68		latest	Contig	Major	Full	2013-07-09	ASM42052v1	DOE Joint Genome Institute	GCA_000420525.1	identical	ftp://ftp.ncbi.nlm.nih.gov/genomes/all/GCF/000/420/525/GCF_000420525.1_ASM42052v1
GCF_001315015.1	PRJNA224116	SAMN04005082		representative genome	192	192	Azospirillum brasilense	strain=Sp 7		latest	Complete Genome	Major	Full	2015-10-15	ASM131501v1	Kyungpook National University	GCA_001315015.1	identical	ftp://ftp.ncbi.nlm.nih.gov/genomes/all/GCF/001/315/015/GCF_001315015.1_ASM131501v1
GCF_000283655.1	PRJNA224116	SAMEA2272642		representative genome	862719	193	Azospirillum lipoferum 4B	strain=4B		latest	Complete Genome	Major	Full	2011-11-16	ASM28365v1	Laboratoire d'Ecologie Microbienne UMR-CNRS 5557	GCA_000283655.1	identical	ftp://ftp.ncbi.nlm.nih.gov/genomes/all/GCF/000/283/655/GCF_000283655.1_ASM28365v1
GCF_001483845.1	PRJNA224116	SAMN04271271		representative genome	195	195	Campylobacter coli	strain=OR12		latest	Complete Genome	Major	Full	2016-01-04	ASM148384v1	University of Nottingham	GCA_001483845.1	identical	ftp://ftp.ncbi.nlm.nih.gov/genomes/all/GCF/001/483/845/GCF_001483845.1_ASM148384v1
GCF_000495505.1	PRJNA224116	SAMN02604287		representative genome	1244528	196	Campylobacter fetus subsp. testudinum 03-427	strain=03-427		latest	Complete Genome	Major	Full	2013-11-05	ASM49550v1	Utrecht University	GCA_000495505.1	identical	ftp://ftp.ncbi.nlm.nih.gov/genomes/all/GCF/000/495/505/GCF_000495505.1_ASM49550v1
GCF_001486865.1	PRJNA224116	SAMEA3403191	FAUT00000000.1	representative genome	32019	196	Campylobacter fetus subsp. fetus	strain=006A-0196		latest	Scaffold	Major	Full	2015-12-15	17059_2#3	SC	GCA_001486865.1	identical	ftp://ftp.ncbi.nlm.nih.gov/genomes/all/GCF/001/486/865/GCF_001486865.1_17059_2_3
GCF_000009085.1	PRJNA57587	SAMEA1705929		reference genome	192222	197	Campylobacter jejuni subsp. jejuni NCTC 11168 = ATCC 700819	strain=NCTC 11168		latest	Complete Genome	Major	Full	2003-05-06	ASM908v1	Sanger Institute	GCA_000009085.1	identical	ftp://ftp.ncbi.nlm.nih.gov/genomes/all/GCF/000/009/085/GCF_000009085.1_ASM908v1
GCF_001298465.1	PRJNA224116	SAMN03342362		representative genome	199	199	Campylobacter concisus	strain=ATCC 33237		latest	Complete Genome	Major	Full	2015-09-24	ASM129846v1	Olivier Vandenberg	GCA_001298465.1	identical	ftp://ftp.ncbi.nlm.nih.gov/genomes/all/GCF/001/298/465/GCF_001298465.1_ASM129846v1
GCF_000017465.2	PRJNA224116	SAMN02604055		representative genome	360105	200	Campylobacter curvus 525.92	strain=525.92		latest	Complete Genome	Major	Full	2016-09-09	ASM1746v2	TIGR	GCA_000017465.2	identical	ftp://ftp.ncbi.nlm.nih.gov/genomes/all/GCF/000/017/465/GCF_000017465.2_ASM1746v2
GCF_000019205.1	PRJNA224116	SAMN02604025		representative genome	306263	201	Campylobacter lari RM2100	strain=RM2100; ATCC BAA-1060D		latest	Complete Genome	Major	Full	2009-02-05	ASM1920v1	TIGR	GCA_000019205.1	identical	ftp://ftp.ncbi.nlm.nih.gov/genomes/all/GCF/000/019/205/GCF_000019205.1_ASM1920v1
GCF_000705255.1	PRJNA224116	SAMN02690697	JHQQ00000000.1	representative genome	202	202	Campylobacter mucosalis	strain=DSM 21682		latest	Contig	Major	Full	2014-06-12	Campylobacter 9 barcode	National Center for Biotechnology	GCA_000705255.1	identical	ftp://ftp.ncbi.nlm.nih.gov/genomes/all/GCF/000/705/255/GCF_000705255.1_Campylobacter_9_barcode
GCF_000313615.1	PRJNA224116	SAMN01806160	AMZQ00000000.1	representative genome	1244083	204	Campylobacter showae CSUNSWCD	strain=CSUNSWCD		latest	Contig	Major	Full	2012-11-19	Velvet assembly of Campylobacter showae CSUNSWCD	University of New South Wales	GCA_000313615.1	identical	ftp://ftp.ncbi.nlm.nih.gov/genomes/all/GCF/000/313/615/GCF_000313615.1_Velvet_assembly_of_Campylobacter_showae_CSUNSWCD
GCF_000788295.1	PRJNA224116	SAMN02777050	JMTI00000000.1	representative genome	32024	206	Campylobacter sputorum biovar sputorum	strain=INTA08/209		latest	Contig	Major	Full	2014-12-02	ASM78829v1	Institut Pasteur Montevideo	GCA_000788295.1	identical	ftp://ftp.ncbi.nlm.nih.gov/genomes/all/GCF/000/788/295/GCF_000788295.1_ASM78829v1
GCF_000008525.1	PRJNA57787	SAMN02603995		reference genome	85962	210	Helicobacter pylori 26695	strain=26695		latest	Complete Genome	Major	Full	1999-12-22	ASM852v1	TIGR	GCA_000008525.1	identical	ftp://ftp.ncbi.nlm.nih.gov/genomes/all/GCF/000/008/525/GCF_000008525.1_ASM852v1
GCF_000009305.1	PRJNA224116	SAMEA3138199		representative genome	382638	212	Helicobacter acinonychis str. Sheeba	strain=Sheeba		latest	Complete Genome	Major	Full	2006-06-28	ASM930v1	Penn State Univ.	GCA_000009305.1	identical	ftp://ftp.ncbi.nlm.nih.gov/genomes/all/GCF/000/009/305/GCF_000009305.1_ASM930v1
GCF_000349975.1	PRJNA224116	SAMD00061010		representative genome	537971	213	Helicobacter cinaedi CCUG 18818 = ATCC BAA-847	strain=ATCC BAA-847		latest	Complete Genome	Major	Full	2012-07-18	ASM34997v1	National Center for Global Health and Medicine	GCA_000349975.1	identical	ftp://ftp.ncbi.nlm.nih.gov/genomes/all/GCF/000/349/975/GCF_000349975.1_ASM34997v1
GCF_000200595.1	PRJNA224116	SAMEA2272759		representative genome	936155	214	Helicobacter felis ATCC 49179	strain=ATCC 49179		latest	Complete Genome	Major	Full	2011-03-15	ASM20059v1	Wellcome Trust Sanger Institute	GCA_000200595.1	identical	ftp://ftp.ncbi.nlm.nih.gov/genomes/all/GCF/000/200/595/GCF_000200595.1_ASM20059v1
GCF_000509365.1	PRJNA224116	SAMD00036746	BASD00000000.1	representative genome	1325130	215	Helicobacter fennelliae MRY12-0050	strain=MRY12-0050		latest	Contig	Major	Full	2013-07-09	ASM50936v1	National Institute of Infectious Diseases	GCA_000509365.1	identical	ftp://ftp.ncbi.nlm.nih.gov/genomes/all/GCF/000/509/365/GCF_000509365.1_ASM50936v1
GCF_000765805.1	PRJNA224116	SAMN03075563	JRPD00000000.1	representative genome	216	216	Helicobacter muridarum	strain=ST1		latest	Scaffold	Major	Full	2014-10-10	ASM76580v1	Massachusetts Institute of Technology	GCA_000765805.1	identical	ftp://ftp.ncbi.nlm.nih.gov/genomes/all/GCF/000/765/805/GCF_000765805.1_ASM76580v1
GCF_000091985.1	PRJNA224116	SAMEA2272735		representative genome	679897	217	Helicobacter mustelae 12198	strain=12198		latest	Complete Genome	Major	Full	2010-03-11	ASM9198v1	Wellcome Trust Sanger Institute	GCA_000091985.1	identical	ftp://ftp.ncbi.nlm.nih.gov/genomes/all/GCF/000/091/985/GCF_000091985.1_ASM9198v1
GCF_000026085.1	PRJNA224116	SAMEA3138224		representative genome	326442	228	Pseudoalteromonas haloplanktis TAC125	strain=TAC125		latest	Complete Genome	Major	Full	2005-10-03	ASM2608v1	CNRS	GCA_000026085.1	identical	ftp://ftp.ncbi.nlm.nih.gov/genomes/all/GCF/000/026/085/GCF_000026085.1_ASM2608v1
GCF_000212655.2	PRJNA224116	SAMN02469823	ADOP00000000.1	representative genome	722419	228	Pseudoalteromonas haloplanktis ANT/505	strain=ANT/505		latest	Contig	Major	Full	2015-03-26	ASM21265v3	Institute of Marine Biotechnology	GCA_000212655.3	identical	ftp://ftp.ncbi.nlm.nih.gov/genomes/all/GCF/000/212/655/GCF_000212655.2_ASM21265v3
GCF_000757385.1	PRJNA224116	SAMN03025770	JRHH00000000.1	representative genome	1453498	245	Flavobacterium aquatile LMG 4008	strain=LMG 4008		latest	Contig	Major	Full	2014-09-23	ASM75738v1	GCAT-SEEK	GCA_000757385.1	identical	ftp://ftp.ncbi.nlm.nih.gov/genomes/all/GCF/000/757/385/GCF_000757385.1_ASM75738v1
GCF_000382425.1	PRJNA224116	SAMN02440982	ARNT00000000.1	representative genome	1218108	247	Empedobacter brevis NBRC 14943 = ATCC 43319	strain=ATCC 43319		latest	Scaffold	Major	Full	2013-04-24	ASM38242v1	DOE Joint Genome Institute	GCA_000382425.1	identical	ftp://ftp.ncbi.nlm.nih.gov/genomes/all/GCF/000/382/425/GCF_000382425.1_ASM38242v1
GCF_000425585.1	PRJNA224116	SAMN02440863	AUDS00000000.1	representative genome	1123356	249	Terrimonas ferruginea DSM 30193	strain=DSM 30193		latest	Scaffold	Major	Full	2013-07-11	ASM42558v1	DOE Joint Genome Institute	GCA_000425585.1	identical	ftp://ftp.ncbi.nlm.nih.gov/genomes/all/GCF/000/425/585/GCF_000425585.1_ASM42558v1
GCF_000355905.1	PRJNA224116	SAMN02471957	APLF00000000.1	representative genome	1189619	251	Psychroflexus gondwanensis ACAM 44	strain=ACAM 44		latest	Contig	Major	Full	2013-04-08	Pgondw1.0	University of Tasmania	GCA_000355905.1	identical	ftp://ftp.ncbi.nlm.nih.gov/genomes/all/GCF/000/355/905/GCF_000355905.1_Pgondw1.0
GCF_001013295.1	PRJNA224116	SAMN03486965	LAZY00000000.1	representative genome	253	253	Chryseobacterium indologenes	strain=J31		latest	Contig	Major	Full	2015-05-26	ASM101329v1	The First Affiliated Hospital, School of Medicine, Zhejiang University	GCA_001013295.1	identical	ftp://ftp.ncbi.nlm.nih.gov/genomes/all/GCF/001/013/295/GCF_001013295.1_ASM101329v1
GCF_000243275.1	PRJNA224116	SAMN02256523	AHKQ00000000.1	representative genome	929704	256	Myroides odoratus DSM 2801	strain=DSM 2801		latest	Chromosome	Major	Full	2012-01-24	ASM24327v1	DOE Joint Genome Institute	GCA_000243275.1	identical	ftp://ftp.ncbi.nlm.nih.gov/genomes/all/GCF/000/243/275/GCF_000243275.1_ASM24327v1
GCF_000143765.1	PRJNA224116	SAMN00001488	ACHA00000000.2	representative genome	525373	258	Sphingobacterium spiritivorum ATCC 33861	strain=ATCC 33861		latest	Scaffold	Major	Full	2010-07-22	ASM14376v1	BCM	GCA_000143765.1	identical	ftp://ftp.ncbi.nlm.nih.gov/genomes/all/GCF/000/143/765/GCF_000143765.1_ASM14376v1
GCF_000686625.1	PRJNA224116	SAMN02743379	JMLD00000000.1	representative genome	1123265	259	Sphingobacterium thalpophilum DSM 11723	strain=DSM 11723		latest	Scaffold	Major	Full	2014-05-08	ASM68662v1	DOE Joint Genome Institute	GCA_000686625.1	identical	ftp://ftp.ncbi.nlm.nih.gov/genomes/all/GCF/000/686/625/GCF_000686625.1_ASM68662v1
GCF_000008985.1	PRJNA57589	SAMEA3138185		reference genome	177416	263	Francisella tularensis subsp. tularensis SCHU S4	strain=SCHU S4		latest	Complete Genome	Major	Full	2009-06-18	ASM898v1	Swedish Defence Research Agency	GCA_000008985.1	identical	ftp://ftp.ncbi.nlm.nih.gov/genomes/all/GCF/000/008/985/GCF_000008985.1_ASM898v1
GCF_000203895.1	PRJNA224116	SAMN02598290		representative genome	318586	266	Paracoccus denitrificans PD1222	strain=PD1222		latest	Complete Genome	Major	Full	2006-12-13	ASM20389v1	DOE Joint Genome Institute	GCA_000203895.1	identical	ftp://ftp.ncbi.nlm.nih.gov/genomes/all/GCF/000/203/895/GCF_000203895.1_ASM20389v1
GCF_001399775.1	PRJNA224116	SAMN02441811		representative genome	498848	271	Thermus aquaticus Y51MC23	strain=Y51MC23		latest	Complete Genome	Major	Full	2015-10-19	ASM139977v1	Lucigen Corp.	GCA_001399775.1	identical	ftp://ftp.ncbi.nlm.nih.gov/genomes/all/GCF/001/399/775/GCF_001399775.1_ASM139977v1
GCF_000091545.1	PRJNA58223	SAMD00061070		reference genome	300852	274	Thermus thermophilus HB8	strain=HB8		latest	Complete Genome	Major	Full	2004-11-15	ASM9154v1	National Institute of Advanced Industrial Science and Technology, Japan	GCA_000091545.1	identical	ftp://ftp.ncbi.nlm.nih.gov/genomes/all/GCF/000/091/545/GCF_000091545.1_ASM9154v1
GCF_000771745.2	PRJNA224116	SAMN02898028	JPSL00000000.2	representative genome	276	276	Thermus filiformis	strain=ATCC 43280		latest	Contig	Major	Full	2015-02-24	THFILIv2	Centro Nacional de Pesquisa em Energia e Materiais	GCA_000771745.2	identical	ftp://ftp.ncbi.nlm.nih.gov/genomes/all/GCF/000/771/745/GCF_000771745.2_THFILIv2
GCF_000376665.1	PRJNA224116	SAMN01909280		representative genome	504728	277	Meiothermus ruber DSM 1279	strain=DSM 1279		latest	Chromosome	Major	Full	2013-04-22	ASM37666v1	Pacific Biosciences	GCA_000376665.1	identical	ftp://ftp.ncbi.nlm.nih.gov/genomes/all/GCF/000/376/665/GCF_000376665.1_ASM37666v1
GCF_000017645.1	PRJNA224116	SAMN02598342		representative genome	78245	280	Xanthobacter autotrophicus Py2	strain=Py2		latest	Complete Genome	Major	Full	2007-07-30	ASM1764v1	US DOE Joint Genome Institute	GCA_000017645.1	identical	ftp://ftp.ncbi.nlm.nih.gov/genomes/all/GCF/000/017/645/GCF_000017645.1_ASM1764v1
GCF_000093145.3	PRJNA224116	SAMN02603356		representative genome	688245	285	Comamonas testosteroni CNB-2	strain=CNB-1 substr. CNB-2		latest	Complete Genome	Major	Full	2014-03-03	ASM9314v2	Environmental Microbiology Research Center,Institute of Microbiology,Chinese Academy of Sciences	GCA_000093145.2	identical	ftp://ftp.ncbi.nlm.nih.gov/genomes/all/GCF/000/093/145/GCF_000093145.3_ASM9314v2
GCF_000006765.1	PRJNA57945	SAMN02603714		reference genome	208964	287	Pseudomonas aeruginosa PAO1	strain=PAO1		latest	Complete Genome	Major	Full	2006-07-07	ASM676v1	PathoGenesis Corporation	GCA_000006765.1	identical	ftp://ftp.ncbi.nlm.nih.gov/genomes/all/GCF/000/006/765/GCF_000006765.1_ASM676v1
GCF_000014225.1	PRJNA224116	SAMN02598305		representative genome	342610	288	Pseudoalteromonas atlantica T6c	strain=T6c		latest	Complete Genome	Major	Full	2006-06-28	ASM1422v1	DOE Joint Genome Institute	GCA_000014225.1	identical	ftp://ftp.ncbi.nlm.nih.gov/genomes/all/GCF/000/014/225/GCF_000014225.1_ASM1422v1
GCF_001411495.1	PRJNA224116	SAMN04167160		representative genome	983594	292	Burkholderia cepacia ATCC 25416	strain=UCB 717		latest	Complete Genome	Major	Full	2015-10-22	ASM141149v1	Kyungpook National University	GCA_001411495.1	identical	ftp://ftp.ncbi.nlm.nih.gov/genomes/all/GCF/001/411/495/GCF_001411495.1_ASM141149v1
GCF_000204035.1	PRJNA224116	SAMN02469913	ADUI00000000.1	representative genome	751586	293	Brevundimonas diminuta ATCC 11568	strain=ATCC 11568		latest	Scaffold	Major	Full	2011-04-13	ASM20403v1	Indiana University	GCA_000204035.1	identical	ftp://ftp.ncbi.nlm.nih.gov/genomes/all/GCF/000/204/035/GCF_000204035.1_ASM20403v1
GCF_000009225.2	PRJNA224116	SAMEA2272316		representative genome	216595	294	Pseudomonas fluorescens SBW25	strain=SBW25		latest	Complete Genome	Major	Full	2009-05-01	ASM922v1	Wellcome Trust Sanger Institute	GCA_000009225.1	identical	ftp://ftp.ncbi.nlm.nih.gov/genomes/all/GCF/000/009/225/GCF_000009225.2_ASM922v1
GCF_000012445.1	PRJNA224116	SAMN02598267		representative genome	205922	294	Pseudomonas fluorescens Pf0-1	strain=Pf0-1		latest	Complete Genome	Major	Full	2009-07-15	ASM1244v1	DOE Joint Genome Institute	GCA_000012445.1	identical	ftp://ftp.ncbi.nlm.nih.gov/genomes/all/GCF/000/012/445/GCF_000012445.1_ASM1244v1
GCF_000237065.1	PRJNA224116	SAMN02604099		representative genome	1114970	294	Pseudomonas fluorescens F113	strain=F113		latest	Complete Genome	Major	Full	2011-12-09	ASM23706v1	Universidad Autónoma de Madrid	GCA_000237065.1	identical	ftp://ftp.ncbi.nlm.nih.gov/genomes/all/GCF/000/237/065/GCF_000237065.1_ASM23706v1
GCF_001543265.1	PRJNA224116	SAMN04371283		representative genome	296	296	Pseudomonas fragi	strain=P121		latest	Complete Genome	Major	Full	2016-02-01	ASM154326v1	Nanjing Normal university	GCA_001543265.1	identical	ftp://ftp.ncbi.nlm.nih.gov/genomes/all/GCF/001/543/265/GCF_001543265.1_ASM154326v1
GCF_000016565.1	PRJNA224116	SAMN02598392		representative genome	399739	300	Pseudomonas mendocina ymp	strain=ymp		latest	Complete Genome	Major	Full	2007-04-20	ASM1656v1	US DOE Joint Genome Institute	GCA_000016565.1	identical	ftp://ftp.ncbi.nlm.nih.gov/genomes/all/GCF/000/016/565/GCF_000016565.1_ASM1656v1
GCF_000007565.2	PRJNA57843	SAMN02603999		reference genome	160488	303	Pseudomonas putida KT2440	strain=KT2440		latest	Complete Genome	Major	Full	2016-02-26	ASM756v2	TIGR	GCA_000007565.2	identical	ftp://ftp.ncbi.nlm.nih.gov/genomes/all/GCF/000/007/565/GCF_000007565.2_ASM756v2
GCF_000009125.1	PRJNA224116	SAMEA3138192		representative genome	267608	305	Ralstonia solanacearum GMI1000	strain=GMI1000		latest	Complete Genome	Major	Full	2003-05-06	ASM912v1	Genoscope	GCA_000009125.1	identical	ftp://ftp.ncbi.nlm.nih.gov/genomes/all/GCF/000/009/125/GCF_000009125.1_ASM912v1
GCF_000219605.1	PRJNA224116	SAMN02603041		representative genome	316	316	Pseudomonas stutzeri	strain=CGMCC 1.1803		latest	Complete Genome	Major	Full	2011-06-29	ASM21960v1	Biotechnology Research Institute, Chinese Academy of Agricultural Sciences	GCA_000219605.1	identical	ftp://ftp.ncbi.nlm.nih.gov/genomes/all/GCF/000/219/605/GCF_000219605.1_ASM21960v1
GCF_000279165.1	PRJNA224116	SAMN02604107		representative genome	1123519	316	Pseudomonas stutzeri DSM 10701	strain=DSM 10701		latest	Complete Genome	Major	Full	2012-07-18	ASM27916v1	Universitat de les Illes Balears	GCA_000279165.1	identical	ftp://ftp.ncbi.nlm.nih.gov/genomes/all/GCF/000/279/165/GCF_000279165.1_ASM27916v1
GCF_000590475.1	PRJNA224116	SAMN02673421		representative genome	316	316	Pseudomonas stutzeri	strain=28a24		latest	Complete Genome	Major	Full	2014-03-12	ASM59047v1	University of Arizona	GCA_000590475.1	identical	ftp://ftp.ncbi.nlm.nih.gov/genomes/all/GCF/000/590/475/GCF_000590475.1_ASM59047v1
GCF_001294145.1	PRJNA224116	SAMD00023464	BBQQ00000000.1	representative genome	316	316	Pseudomonas stutzeri	strain=KF716		latest	Contig	Major	Full	2015-09-08	ASM129414v1	National Institute of Advanced Industrial Science and Technology (AIST)	GCA_001294145.1	identical	ftp://ftp.ncbi.nlm.nih.gov/genomes/all/GCF/001/294/145/GCF_001294145.1_ASM129414v1
GCF_000012245.1	PRJNA57931	SAMN02604347		reference genome	205918	317	Pseudomonas syringae pv. syringae B728a	strain=B728a		latest	Complete Genome	Major	Full	2005-05-12	ASM1224v1	DOE Joint Genome Institute	GCA_000012245.1	identical	ftp://ftp.ncbi.nlm.nih.gov/genomes/all/GCF/000/012/245/GCF_000012245.1_ASM1224v1
GCF_000020205.1	PRJNA224116	SAMN02598396		representative genome	402626	329	Ralstonia pickettii 12J	strain=12J		latest	Complete Genome	Major	Full	2008-05-07	ASM2020v1	US DOE Joint Genome Institute (JGI-PGF)	GCA_000020205.1	identical	ftp://ftp.ncbi.nlm.nih.gov/genomes/all/GCF/000/020/205/GCF_000020205.1_ASM2020v1
GCF_000007145.1	PRJNA57887	SAMN02603845		reference genome	190485	339	Xanthomonas campestris pv. campestris str. ATCC 33913	strain=ATCC 33913		latest	Complete Genome	Major	Full	2002-05-24	ASM714v1	Sao Paulo state (Brazil) Consortium	GCA_000007145.1	identical	ftp://ftp.ncbi.nlm.nih.gov/genomes/all/GCF/000/007/145/GCF_000007145.1_ASM714v1
GCF_001021935.1	PRJNA224116	SAMN02797519		representative genome	487909	343	Xanthomonas translucens pv. undulosa	strain=Xtu 4699		latest	Complete Genome	Major	Full	2015-06-08	ASM102193v1	Kansas State University	GCA_001021935.1	identical	ftp://ftp.ncbi.nlm.nih.gov/genomes/all/GCF/001/021/935/GCF_001021935.1_ASM102193v1
GCF_000007385.1	PRJNA224116	SAMN02603680		representative genome	291331	347	Xanthomonas oryzae pv. oryzae KACC 10331			latest	Complete Genome	Major	Full	2005-02-02	ASM738v1	NIAB, Rural Development Administration	GCA_000007385.1	identical	ftp://ftp.ncbi.nlm.nih.gov/genomes/all/GCF/000/007/385/GCF_000007385.1_ASM738v1
GCF_000021045.1	PRJNA224116	SAMN02604349		representative genome	322710	354	Azotobacter vinelandii DJ	strain=DJ; ATCC BAA-1303		latest	Complete Genome	Major	Full	2009-04-14	ASM2104v1	US DOE Joint Genome Institute (JGI-PGF)	GCA_000021045.1	identical	ftp://ftp.ncbi.nlm.nih.gov/genomes/all/GCF/000/021/045/GCF_000021045.1_ASM2104v1
GCF_000016265.1	PRJNA224116	SAMN02602977		representative genome	311403	358	Agrobacterium radiobacter K84	strain=K84	ATCC BAA-868	latest	Complete Genome	Major	Full	2009-01-27	ASM1626v1	Agrobacterium consortium	GCA_000016265.1	identical	ftp://ftp.ncbi.nlm.nih.gov/genomes/all/GCF/000/016/265/GCF_000016265.1_ASM1626v1
GCF_000971565.1	PRJNA224116	SAMN03420836		representative genome	358	358	Agrobacterium tumefaciens	strain=Ach5		latest	Complete Genome	Major	Full	2015-04-13	ASM97156v1	Academia Sinica	GCA_000971565.1	identical	ftp://ftp.ncbi.nlm.nih.gov/genomes/all/GCF/000/971/565/GCF_000971565.1_ASM97156v1
GCF_001551895.1	PRJNA224116	SAMN04423123		representative genome	358	358	Agrobacterium tumefaciens	strain=S33		latest	Complete Genome	Major	Full	2016-02-08	ASM155189v1	Shandong University	GCA_001551895.1	identical	ftp://ftp.ncbi.nlm.nih.gov/genomes/all/GCF/001/551/895/GCF_001551895.1_ASM155189v1
GCF_000745735.1	PRJNA224116	SAMN02787063	JQJX00000000.1	representative genome	359	359	Agrobacterium rhizogenes	strain=OK036		latest	Scaffold	Major	Full	2014-08-28	ASM74573v1	DOE Joint Genome Institute	GCA_000745735.1	identical	ftp://ftp.ncbi.nlm.nih.gov/genomes/all/GCF/000/745/735/GCF_000745735.1_ASM74573v1
GCF_000016285.1	PRJNA224116	SAMN02602976		representative genome	311402	373	Agrobacterium vitis S4	strain=S4	Kecskemet-Hungary; ATCC BAA-846	latest	Complete Genome	Major	Full	2009-01-27	ASM1628v1	Agrobacterium consortium	GCA_000016285.1	identical	ftp://ftp.ncbi.nlm.nih.gov/genomes/all/GCF/000/016/285/GCF_000016285.1_ASM1628v1
GCF_000284375.1	PRJNA224116	SAMD00060992		representative genome	1037409	375	Bradyrhizobium japonicum USDA 6	strain=USDA 6		latest	Complete Genome	Major	Full	2011-10-31	ASM28437v1	Kyoto Sangyo University	GCA_000284375.1	identical	ftp://ftp.ncbi.nlm.nih.gov/genomes/all/GCF/000/284/375/GCF_000284375.1_ASM28437v1
GCF_000482425.1	PRJNA224116	SAMN02441445	AXVG00000000.1	representative genome	1304877	375	Bradyrhizobium japonicum 22	strain=22		latest	Scaffold	Major	Full	2013-10-25	ASM48242v1	DOE Joint Genome Institute	GCA_000482425.1	identical	ftp://ftp.ncbi.nlm.nih.gov/genomes/all/GCF/000/482/425/GCF_000482425.1_ASM48242v1
GCF_900011245.1	PRJNA224116	SAMEA3647810		representative genome	376	376	Bradyrhizobium sp.			latest	Complete Genome	Major	Full	2016-05-12	BF49.v1	ROTHAMSTED RESEARCH	GCA_900011245.1	identical	ftp://ftp.ncbi.nlm.nih.gov/genomes/all/GCF/900/011/245/GCF_900011245.1_BF49.v1
GCF_000018545.1	PRJNA59081	SAMN02603283		reference genome	394	380	Sinorhizobium fredii NGR234	strain=NGR234		latest	Complete Genome	Major	Full	2009-04-22	ASM1854v1	Goettingen Genomics Laboratory	GCA_000018545.1	identical	ftp://ftp.ncbi.nlm.nih.gov/genomes/all/GCF/000/018/545/GCF_000018545.1_ASM1854v1
GCF_000009625.1	PRJNA224116	SAMD00061086		representative genome	266835	381	Mesorhizobium loti MAFF303099	strain=MAFF303099		latest	Complete Genome	Major	Full	2004-05-11	ASM962v1	Kazusa	GCA_000009625.1	identical	ftp://ftp.ncbi.nlm.nih.gov/genomes/all/GCF/000/009/625/GCF_000009625.1_ASM962v1
GCF_000006965.1	PRJNA57603	SAMEA3283068		reference genome	266834	382	Sinorhizobium meliloti 1021	strain=1021		latest	Complete Genome	Major	Full	2003-05-06	ASM696v1	MELILO	GCA_000006965.1	identical	ftp://ftp.ncbi.nlm.nih.gov/genomes/all/GCF/000/006/965/GCF_000006965.1_ASM696v1
GCF_000517605.1	PRJNA224116	SAMN02769650		representative genome	754523	384	Rhizobium leguminosarum bv. trifolii WSM1689	strain=WSM1689		latest	Complete Genome	Major	Full	2014-01-13	ASM51760v1	DOE Joint Genome Institute	GCA_000517605.1	identical	ftp://ftp.ncbi.nlm.nih.gov/genomes/all/GCF/000/517/605/GCF_000517605.1_ASM51760v1
GCF_000745655.1	PRJNA224116	SAMN02787143	JQJS00000000.1	representative genome	384	384	Rhizobium leguminosarum	strain=OV483		latest	Scaffold	Major	Full	2014-08-28	ASM74565v1	DOE Joint Genome Institute	GCA_000745655.1	identical	ftp://ftp.ncbi.nlm.nih.gov/genomes/all/GCF/000/745/655/GCF_000745655.1_ASM74565v1
GCF_000330885.1	PRJNA224116	SAMN02604105		representative genome	698761	398	Rhizobium tropici CIAT 899	strain=CIAT 899		latest	Complete Genome	Major	Full	2013-01-03	ASM33088v1	Universidad Nacional Autonoma de Mexico	GCA_000330885.1	identical	ftp://ftp.ncbi.nlm.nih.gov/genomes/all/GCF/000/330/885/GCF_000330885.1_ASM33088v1
GCF_000731315.1	PRJNA224116	SAMEA3139073		representative genome	1028800	399	Neorhizobium galegae bv. orientalis str. HAMBI 540	strain=HAMBI 540		latest	Complete Genome	Major	Full	2014-06-25	RG540_Ch_pA	UH	GCA_000731315.1	identical	ftp://ftp.ncbi.nlm.nih.gov/genomes/all/GCF/000/731/315/GCF_000731315.1_RG540_Ch_pA
GCF_000013705.1	PRJNA224116	SAMN02598256		representative genome	265072	405	Methylobacillus flagellatus KT	strain=KT		latest	Complete Genome	Major	Full	2006-04-10	ASM1370v1	DOE Joint Genome Institute	GCA_000013705.1	identical	ftp://ftp.ncbi.nlm.nih.gov/genomes/all/GCF/000/013/705/GCF_000013705.1_ASM1370v1
GCF_000617925.1	PRJNA224116	SAMD00006362	BAMT00000000.1	representative genome	1236959	406	Methylobacillus glycogenes JCM 2850	strain=JCM 2850		latest	Contig	Major	Full	2014-03-31	ASM61792v1	The University of Tokyo	GCA_000617925.1	identical	ftp://ftp.ncbi.nlm.nih.gov/genomes/all/GCF/000/617/925/GCF_000617925.1_ASM61792v1
GCF_000022685.1	PRJNA224116	SAMN02604258		representative genome	272630	408	Methylobacterium extorquens AM1	strain=AM1		latest	Complete Genome	Major	Full	2009-06-17	ASM2268v1	University of Washington Genome Center	GCA_000022685.1	identical	ftp://ftp.ncbi.nlm.nih.gov/genomes/all/GCF/000/022/685/GCF_000022685.1_ASM2268v1
GCF_000008325.1	PRJNA224116	SAMN02603968		representative genome	243233	414	Methylococcus capsulatus str. Bath	strain=Bath		latest	Complete Genome	Major	Full	2005-05-18	ASM832v1	TIGR	GCA_000008325.1	identical	ftp://ftp.ncbi.nlm.nih.gov/genomes/all/GCF/000/008/325/GCF_000008325.1_ASM832v1
GCF_000427625.1	PRJNA224116	SAMN02441220	ATYJ00000000.1	representative genome	1095552	415	Methylobacter luteus IMV-B-3098	strain=IMV-B-3098		latest	Scaffold	Major	Full	2013-07-15	ASM42762v1	JGI	GCA_000427625.1	identical	ftp://ftp.ncbi.nlm.nih.gov/genomes/all/GCF/000/427/625/GCF_000427625.1_ASM42762v1
GCF_000214665.1	PRJNA224116	SAMN00713628		representative genome	857087	421	Methylomonas methanica MC09	strain=MC09		latest	Complete Genome	Major	Full	2011-05-24	ASM21466v1	US DOE Joint Genome Institute	GCA_000214665.1	identical	ftp://ftp.ncbi.nlm.nih.gov/genomes/all/GCF/000/214/665/GCF_000214665.1_ASM21466v1
GCF_000178815.2	PRJNA224116	SAMN02441795	ADVE00000000.2	representative genome	595536	426	Methylosinus trichosporium OB3b	strain=OB3b		latest	Contig	Major	Full	2014-01-06	ASM17881v2	US DOE Joint Genome Institute (JGI-PGF)	GCA_000178815.2	identical	ftp://ftp.ncbi.nlm.nih.gov/genomes/all/GCF/000/178/815/GCF_000178815.2_ASM17881v2
GCF_000379545.1	PRJNA224116	SAMN02256453	ARBD00000000.1	representative genome	663932	435	Acetobacter aceti ATCC 23746	strain=ATCC 23746		latest	Scaffold	Major	Full	2013-04-23	ASM37954v1	DOE Joint Genome Institute	GCA_000379545.1	identical	ftp://ftp.ncbi.nlm.nih.gov/genomes/all/GCF/000/379/545/GCF_000379545.1_ASM37954v1
GCF_000164395.1	PRJNA224116	SAMN02471114	ADTV00000000.1	representative genome	714995	436	Komagataeibacter hansenii ATCC 23769	strain=ATCC 23769		latest	Chromosome	Major	Full	2010-05-17	ASM16439v1	Penn State University	GCA_000164395.1	identical	ftp://ftp.ncbi.nlm.nih.gov/genomes/all/GCF/000/164/395/GCF_000164395.1_ASM16439v1
GCF_000617865.1	PRJNA224116	SAMD00036639	BAND00000000.1	representative genome	1231351	437	Acidomonas methanolica NBRC 104435	strain=MB58		latest	Scaffold	Major	Full	2014-03-31	ASM61786v1	Kinki University	GCA_000617865.1	identical	ftp://ftp.ncbi.nlm.nih.gov/genomes/all/GCF/000/617/865/GCF_000617865.1_ASM61786v1
GCF_000010825.1	PRJNA224116	SAMD00060943		representative genome	634452	438	Acetobacter pasteurianus IFO 3283-01	strain=IFO 3283 substr. IFO 3283-01		latest	Complete Genome	Major	Full	2009-08-26	ASM1082v1	Acetobacter pasteurianus genome sequencing consortium	GCA_000010825.1	identical	ftp://ftp.ncbi.nlm.nih.gov/genomes/all/GCF/000/010/825/GCF_000010825.1_ASM1082v1
GCF_000011685.1	PRJNA224116	SAMN02603293		representative genome	290633	442	Gluconobacter oxydans 621H	strain=621H		latest	Complete Genome	Major	Full	2005-01-21	ASM1168v1	Gottingen Genomics Laboratory	GCA_000011685.1	identical	ftp://ftp.ncbi.nlm.nih.gov/genomes/all/GCF/000/011/685/GCF_000011685.1_ASM1168v1
GCF_000311765.1	PRJNA224116	SAMN02603014		representative genome	1224746	442	Gluconobacter oxydans H24	strain=H24		latest	Complete Genome	Major	Full	2012-11-08	ASM31176v1	Beijing institute of biotechnology	GCA_000311765.1	identical	ftp://ftp.ncbi.nlm.nih.gov/genomes/all/GCF/000/311/765/GCF_000311765.1_ASM31176v1
GCF_000008485.1	PRJNA57609	SAMN02603156		reference genome	272624	446	Legionella pneumophila subsp. pneumophila str. Philadelphia 1	strain=Philadelphia 1		latest	Complete Genome	Major	Full	2004-09-24	ASM848v1	Columbia Genome Center	GCA_000008485.1	identical	ftp://ftp.ncbi.nlm.nih.gov/genomes/all/GCF/000/008/485/GCF_000008485.1_ASM848v1
GCF_000953655.1	PRJNA224116	SAMEA2785664		representative genome	449	449	Legionella hackeliae	strain=ATCC 35250		latest	Complete Genome	Major	Full	2014-12-09	LHA	INSTITUT PASTEUR	GCA_000953655.1	identical	ftp://ftp.ncbi.nlm.nih.gov/genomes/all/GCF/000/953/655/GCF_000953655.1_LHA
GCF_000091785.1	PRJNA224116	SAMEA2272007		representative genome	661367	450	Legionella longbeachae NSW150	strain=NSW150		latest	Complete Genome	Major	Full	2010-02-13	ASM9178v1	Institut Pasteur - Unite de Biologie des Bacteries Intracellulaires	GCA_000091785.1	identical	ftp://ftp.ncbi.nlm.nih.gov/genomes/all/GCF/000/091/785/GCF_000091785.1_ASM9178v1
GCF_000953635.1	PRJNA224116	SAMEA2785665		representative genome	451	451	Tatlockia micdadei	strain=ATCC 33218		latest	Complete Genome	Major	Full	2014-10-21	LMI	INSTITUT PASTEUR	GCA_000953635.1	identical	ftp://ftp.ncbi.nlm.nih.gov/genomes/all/GCF/000/953/635/GCF_000953635.1_LMI
GCF_001468165.1	PRJNA224116	SAMN04274795	LNYX00000000.1	representative genome	452	452	Legionella spiritensis	strain=Mt.St.Helens-9		latest	Scaffold	Major	Full	2015-12-15	ASM146816v1	Tel Aviv University	GCA_001468165.1	identical	ftp://ftp.ncbi.nlm.nih.gov/genomes/all/GCF/001/468/165/GCF_001468165.1_ASM146816v1
GCF_001467785.1	PRJNA224116	SAMN04274778	LNYH00000000.1	representative genome	454	454	Legionella israelensis	strain=Bercovier 4		latest	Scaffold	Major	Full	2015-12-15	ASM146778v1	Tel Aviv University	GCA_001467785.1	identical	ftp://ftp.ncbi.nlm.nih.gov/genomes/all/GCF/001/467/785/GCF_001467785.1_ASM146778v1
GCF_001467745.1	PRJNA224116	SAMN04274779	LNYG00000000.1	representative genome	455	455	Legionella jamestowniensis	strain=JA-26-G1-E2		latest	Scaffold	Major	Full	2015-12-15	ASM146774v1	Tel Aviv University	GCA_001467745.1	identical	ftp://ftp.ncbi.nlm.nih.gov/genomes/all/GCF/001/467/745/GCF_001467745.1_ASM146774v1
GCF_001467765.1	PRJNA224116	SAMN04274780	LNYJ00000000.1	representative genome	456	456	Legionella jordanis	strain=BL-540		latest	Scaffold	Major	Full	2015-12-15	ASM146776v1	Tel Aviv University	GCA_001467765.1	identical	ftp://ftp.ncbi.nlm.nih.gov/genomes/all/GCF/001/467/765/GCF_001467765.1_ASM146776v1
GCF_001468125.1	PRJNA224116	SAMN04274791	LNYT00000000.1	representative genome	458	458	Legionella rubrilucens	strain=WA-270A-C2		latest	Scaffold	Major	Full	2015-12-15	ASM146812v1	Tel Aviv University	GCA_001468125.1	identical	ftp://ftp.ncbi.nlm.nih.gov/genomes/all/GCF/001/468/125/GCF_001468125.1_ASM146812v1
GCF_000236165.1	PRJNA224116	SAMN02469353	AGVU00000000.1	representative genome	1094715	463	Fluoribacter dumoffii NY 23	strain=NY 23		latest	Chromosome	Major	Full	2011-11-29	ASM23616v1	Beijing Genomics Institute	GCA_000236165.1	identical	ftp://ftp.ncbi.nlm.nih.gov/genomes/all/GCF/000/236/165/GCF_000236165.1_ASM23616v1
GCF_000746645.1	PRJNA224116	SAMN02940899		representative genome	470	470	Acinetobacter baumannii	strain=AB30		latest	Complete Genome	Major	Full	2014-08-29	ASM74664v1	University of Manitoba	GCA_000746645.1	identical	ftp://ftp.ncbi.nlm.nih.gov/genomes/all/GCF/000/746/645/GCF_000746645.1_ASM74664v1
GCF_000092265.1	PRJNA224116	SAMN02603777		representative genome	1236608	480	Moraxella catarrhalis BBH18	strain=BBH18		latest	Complete Genome	Major	Full	2010-05-11	ASM9226v1	Radboud University Nijmegen Medical Centre	GCA_000092265.1	identical	ftp://ftp.ncbi.nlm.nih.gov/genomes/all/GCF/000/092/265/GCF_000092265.1_ASM9226v1
GCF_000006845.1	PRJNA57611	SAMN02604088		reference genome	242231	485	Neisseria gonorrhoeae FA 1090	strain=FA 1090		latest	Complete Genome	Major	Full	2005-02-14	ASM684v1	Univ. Oklahoma	GCA_000006845.1	identical	ftp://ftp.ncbi.nlm.nih.gov/genomes/all/GCF/000/006/845/GCF_000006845.1_ASM684v1
GCF_000196295.1	PRJNA224116	SAMEA3138337		representative genome	489653	486	Neisseria lactamica 020-06	strain=020-06		latest	Complete Genome	Major	Full	2010-11-30	ASM19629v1	Sanger Institute	GCA_000196295.1	identical	ftp://ftp.ncbi.nlm.nih.gov/genomes/all/GCF/000/196/295/GCF_000196295.1_ASM19629v1
GCF_000008805.1	PRJNA57817	SAMN02603997		reference genome	122586	487	Neisseria meningitidis MC58	strain=MC58		latest	Complete Genome	Major	Full	2005-05-26	ASM880v1	TIGR	GCA_000008805.1	identical	ftp://ftp.ncbi.nlm.nih.gov/genomes/all/GCF/000/008/805/GCF_000008805.1_ASM880v1
GCF_000186165.1	PRJNA224116	SAMN02463751	ACRG00000000.1	representative genome	435832	488	Neisseria mucosa C102	strain=C102		latest	Scaffold	Major	Full	2011-01-18	Neis_muco_C102_V1	Broad Institute	GCA_000186165.1	identical	ftp://ftp.ncbi.nlm.nih.gov/genomes/all/GCF/000/186/165/GCF_000186165.1_Neis_muco_C102_V1
GCF_000818035.1	PRJNA224116	SAMN02797820		representative genome	546263	495	Neisseria elongata subsp. glycolytica ATCC 29315	strain=ATCC 29315		latest	Complete Genome	Major	Full	2015-01-14	ASM81803v1	INRS-Institut Armand Frappier	GCA_000818035.1	identical	ftp://ftp.ncbi.nlm.nih.gov/genomes/all/GCF/000/818/035/GCF_000818035.1_ASM81803v1
GCF_000021685.1	PRJNA224116	SAMN02603430		representative genome	309801	500	Thermomicrobium roseum DSM 5159	strain=DSM 5159		latest	Complete Genome	Major	Full	2009-01-22	ASM2168v1	J Craig Venter Institute	GCA_000021685.1	identical	ftp://ftp.ncbi.nlm.nih.gov/genomes/all/GCF/000/021/685/GCF_000021685.1_ASM2168v1
GCF_000190695.1	PRJNA224116	SAMN00253309	AEWV00000000.1	representative genome	888741	502	Kingella denitrificans ATCC 33394	strain=ATCC 33394		latest	Scaffold	Major	Full	2011-03-04	ASM19069v1	Baylor College of Medicine	GCA_000190695.1	identical	ftp://ftp.ncbi.nlm.nih.gov/genomes/all/GCF/000/190/695/GCF_000190695.1_ASM19069v1
GCF_001458475.1	PRJNA224116	SAMEA3477627		representative genome	504	504	Kingella kingae	strain=KWG1		latest	Complete Genome	Major	Full	2015-11-11	KKKWG1	INSERM, IAME, UMR 1137	GCA_001458475.1	identical	ftp://ftp.ncbi.nlm.nih.gov/genomes/all/GCF/001/458/475/GCF_001458475.1_KKKWG1
GCF_000160435.1	PRJNA224116	SAMN00008832	ACJW00000000.2	representative genome	629741	505	Kingella oralis ATCC 51147	strain=ATCC 51147		latest	Scaffold	Major	Full	2009-04-29	ASM16043v1	WUGSC	GCA_000160435.1	identical	ftp://ftp.ncbi.nlm.nih.gov/genomes/all/GCF/000/160/435/GCF_000160435.1_ASM16043v1
GCF_000967305.2	PRJNA224116	SAMN03379009		representative genome	511	511	Alcaligenes faecalis	strain=ZD02		latest	Complete Genome	Major	Full	2015-11-17	ASM96730v2	Huazhong Agricultural University (HZAU)	GCA_000967305.2	identical	ftp://ftp.ncbi.nlm.nih.gov/genomes/all/GCF/000/967/305/GCF_000967305.2_ASM96730v2
GCF_000318015.1	PRJNA178913	SAMEA2272388		reference genome	568707	518	Bordetella bronchiseptica 253	strain=253		latest	Complete Genome	Major	Full	2012-10-11	ASM31801v1	WTSI	GCA_000318015.1	identical	ftp://ftp.ncbi.nlm.nih.gov/genomes/all/GCF/000/318/015/GCF_000318015.1_ASM31801v1
GCF_000317935.1	PRJEA177516	SAMEA2272448		reference genome	1208660	519	Bordetella parapertussis Bpp5	strain=Bpp5		latest	Complete Genome	Major	Full	2012-10-08	ASM31793v1	WTSI	GCA_000317935.1	identical	ftp://ftp.ncbi.nlm.nih.gov/genomes/all/GCF/000/317/935/GCF_000317935.1_ASM31793v1
GCF_000195715.1	PRJNA57617	SAMEA1705933		reference genome	257313	520	Bordetella pertussis Tohama I	strain=Tohama I		latest	Complete Genome	Major	Full	2003-08-12	ASM19571v1	Sanger Institute	GCA_000195715.1	identical	ftp://ftp.ncbi.nlm.nih.gov/genomes/all/GCF/000/195/715/GCF_000195715.1_ASM19571v1
GCF_000701585.1	PRJNA224116	SAMN02841149	JNJH00000000.1	representative genome	1408418	523	Acidiphilium angustum ATCC 35903	strain=ATCC 35903		latest	Scaffold	Major	Full	2014-06-11	ASM70158v1	DOE Joint Genome Institute	GCA_000701585.1	identical	ftp://ftp.ncbi.nlm.nih.gov/genomes/all/GCF/000/701/585/GCF_000701585.1_ASM70158v1
GCF_000687875.1	PRJNA224116	SAMN02743889	JHYG00000000.1	representative genome	1408419	525	Acidocella facilis ATCC 35904	strain=ATCC 35904		latest	Contig	Major	Full	2014-04-08	ASM68787v1	DOE Joint Genome Institute	GCA_000687875.1	identical	ftp://ftp.ncbi.nlm.nih.gov/genomes/all/GCF/000/687/875/GCF_000687875.1_ASM68787v1
GCF_000017405.1	PRJNA224116	SAMN02598421		representative genome	439375	529	Ochrobactrum anthropi ATCC 49188	strain=ATCC 49188		latest	Complete Genome	Major	Full	2007-07-12	ASM1740v1	US DOE Joint Genome Institute	GCA_000017405.1	identical	ftp://ftp.ncbi.nlm.nih.gov/genomes/all/GCF/000/017/405/GCF_000017405.1_ASM1740v1
GCF_000153225.1	PRJNA224116	SAMN02436114	AAOG00000000.1	representative genome	313594	531	Polaribacter irgensii 23-P	strain=23-P		latest	Scaffold	Major	Full	2006-05-04	ASM15322v1	The Gordon and Betty Moore Foundation Marine Microbiology Initiative	GCA_000153225.1	identical	ftp://ftp.ncbi.nlm.nih.gov/genomes/all/GCF/000/153/225/GCF_000153225.1_ASM15322v1
GCF_000019845.1	PRJNA224116	SAMN02598441		representative genome	395963	533	Beijerinckia indica subsp. indica ATCC 9039	strain=ATCC 9039		latest	Complete Genome	Major	Full	2008-04-11	ASM1984v1	US DOE Joint Genome Institute	GCA_000019845.1	identical	ftp://ftp.ncbi.nlm.nih.gov/genomes/all/GCF/000/019/845/GCF_000019845.1_ASM1984v1
GCF_000007705.1	PRJNA224116	SAMN02603528		representative genome	243365	536	Chromobacterium violaceum ATCC 12472	strain=ATCC 12472		latest	Complete Genome	Major	Full	2003-08-22	ASM770v1	LNCC, Brazil	GCA_000007705.1	identical	ftp://ftp.ncbi.nlm.nih.gov/genomes/all/GCF/000/007/705/GCF_000007705.1_ASM770v1
GCF_000158615.1	PRJNA224116	SAMN00008822	ACEA00000000.1	representative genome	546274	539	Eikenella corrodens ATCC 23834	strain=ATCC 23834		latest	Scaffold	Major	Full	2009-02-05	ASM15861v1	Washington University Genome Sequencing Center	GCA_000158615.1	identical	ftp://ftp.ncbi.nlm.nih.gov/genomes/all/GCF/000/158/615/GCF_000158615.1_ASM15861v1
GCF_000175255.2	PRJNA224116	SAMN02232066		representative genome	555217	542	Zymomonas mobilis subsp. mobilis ATCC 10988	strain=ATCC 10988		latest	Complete Genome	Major	Full	2011-06-13	ASM17525v2	US DOE Joint Genome Institute (JGI-PGF)	GCA_000175255.2	identical	ftp://ftp.ncbi.nlm.nih.gov/genomes/all/GCF/000/175/255/GCF_000175255.2_ASM17525v2
GCF_000218875.1	PRJNA224116	SAMN02232067		representative genome	579138	542	Zymomonas mobilis subsp. pomaceae ATCC 29192	strain=ATCC 29192		latest	Complete Genome	Major	Full	2011-06-17	ASM21887v1	US DOE Joint Genome Institute	GCA_000218875.1	identical	ftp://ftp.ncbi.nlm.nih.gov/genomes/all/GCF/000/218/875/GCF_000218875.1_ASM21887v1
GCF_000648515.1	PRJNA224116	SAMN02713684		representative genome	1333848	546	Citrobacter freundii CFNIH1	strain=CFNIH1		latest	Complete Genome	Major	Full	2014-04-28	ASM64851v1	NISC	GCA_000648515.1	identical	ftp://ftp.ncbi.nlm.nih.gov/genomes/all/GCF/000/648/515/GCF_000648515.1_ASM64851v1
GCF_000215745.1	PRJNA68103	SAMN02603581		reference genome	1028307	548	Enterobacter aerogenes KCTC 2190	strain=KCTC 2190		latest	Complete Genome	Major	Full	2011-06-03	ASM21574v1	Macrogen Inc.	GCA_000215745.1	identical	ftp://ftp.ncbi.nlm.nih.gov/genomes/all/GCF/000/215/745/GCF_000215745.1_ASM21574v1
GCF_001558735.1	PRJNA224116	SAMN03996307		representative genome	549	549	Pantoea agglomerans	strain=FDAARGOS_160		latest	Complete Genome	Major	Full	2016-02-11	ASM155873v1	University of Maryland School of Medicine Institute for Genome Sciences (IGS) - sequencing center	GCA_001558735.1	identical	ftp://ftp.ncbi.nlm.nih.gov/genomes/all/GCF/001/558/735/GCF_001558735.1_ASM155873v1
GCF_000025565.1	PRJNA48363	SAMN02603901		reference genome	716541	550	Enterobacter cloacae subsp. cloacae ATCC 13047	strain=ATCC 13047		latest	Complete Genome	Major	Full	2010-04-23	ASM2556v1	TEDA School of Biological Sciences and Biotechnology, Nankai University	GCA_000025565.1	identical	ftp://ftp.ncbi.nlm.nih.gov/genomes/all/GCF/000/025/565/GCF_000025565.1_ASM2556v1
GCF_000091565.1	PRJNA224116	SAMEA3138297		representative genome	665029	552	Erwinia amylovora CFBP1430			latest	Complete Genome	Major	Full	2010-03-25	ASM9156v1	Bielefeld Univ	GCA_000091565.1	identical	ftp://ftp.ncbi.nlm.nih.gov/genomes/all/GCF/000/091/565/GCF_000091565.1_ASM9156v1
GCF_000283875.1	PRJNA224116	SAMEA2272583		representative genome	1123863	553	Pantoea ananatis LMG 5342	strain=LMG 5342		latest	Complete Genome	Major	Full	2011-12-21	ASM28387v1	Center for Biotechnology	GCA_000283875.1	identical	ftp://ftp.ncbi.nlm.nih.gov/genomes/all/GCF/000/283/875/GCF_000283875.1_ASM28387v1
GCF_000023605.1	PRJNA224116	SAMN02598478		representative genome	561230	554	Pectobacterium carotovorum subsp. carotovorum PC1	strain=PC1		latest	Complete Genome	Major	Full	2009-07-07	ASM2360v1	US DOE Joint Genome Institute	GCA_000023605.1	identical	ftp://ftp.ncbi.nlm.nih.gov/genomes/all/GCF/000/023/605/GCF_000023605.1_ASM2360v1
GCF_000005845.2	PRJNA57779	SAMN02604091		reference genome	511145	562	Escherichia coli str. K-12 substr. MG1655	strain=K-12 substr. MG1655		latest	Complete Genome	Major	Full	2013-09-26	ASM584v2	Univ. Wisconsin	GCA_000005845.2	identical	ftp://ftp.ncbi.nlm.nih.gov/genomes/all/GCF/000/005/845/GCF_000005845.2_ASM584v2
GCF_000008865.1	PRJNA57781	SAMN01911278		reference genome	386585	562	Escherichia coli O157:H7 str. Sakai	strain=Sakai substr. RIMD 0509952		latest	Complete Genome	Major	Full	2004-05-11	ASM886v1	GIRC	GCA_000008865.1	identical	ftp://ftp.ncbi.nlm.nih.gov/genomes/all/GCF/000/008/865/GCF_000008865.1_ASM886v1
GCF_000026325.1	PRJNA62981	SAMEA3138233		reference genome	585056	562	Escherichia coli UMN026	strain=UMN026		latest	Chromosome	Major	Full	2008-12-18	ASM2632v1	Genoscope	GCA_000026325.1	different	ftp://ftp.ncbi.nlm.nih.gov/genomes/all/GCF/000/026/325/GCF_000026325.1_ASM2632v1
GCF_000026345.1	PRJNA59381	SAMEA3138234		reference genome	585057	562	Escherichia coli IAI39	strain=IAI39		latest	Complete Genome	Major	Full	2008-12-18	ASM2634v1	Genoscope	GCA_000026345.1	identical	ftp://ftp.ncbi.nlm.nih.gov/genomes/all/GCF/000/026/345/GCF_000026345.1_ASM2634v1
GCF_000183345.1	PRJNA161987	SAMN02603727		reference genome	685038	562	Escherichia coli O83:H1 str. NRG 857C	strain=NRG 857C		latest	Complete Genome	Major	Full	2010-11-30	ASM18334v1	Public Health Agency of Canada Laboratory for Foodborne Zoonoses	GCA_000183345.1	identical	ftp://ftp.ncbi.nlm.nih.gov/genomes/all/GCF/000/183/345/GCF_000183345.1_ASM18334v1
GCF_000299455.1	PRJNA176127	SAMN01831188		reference genome	1133852	562	Escherichia coli O104:H4 str. 2011C-3493	strain=2011C-3493		latest	Complete Genome	Major	Full	2012-09-27	ASM29945v1	Los Alamos National Laboratory	GCA_000299455.1	identical	ftp://ftp.ncbi.nlm.nih.gov/genomes/all/GCF/000/299/455/GCF_000299455.1_ASM29945v1
GCF_000262305.1	PRJNA224116	SAMN02603253		representative genome	630626	563	Shimwellia blattae DSM 4481 = NBRC 105725	strain=DSM 4481		latest	Complete Genome	Major	Full	2012-05-10	ASM26230v1	Georg August University Goettingen	GCA_000262305.1	identical	ftp://ftp.ncbi.nlm.nih.gov/genomes/all/GCF/000/262/305/GCF_000262305.1_ASM26230v1
GCF_000248015.1	PRJNA224116	SAMD00041803	BAFF00000000.1	representative genome	1115512	565	Atlantibacter hermannii NBRC 105704	strain=NBRC 105704		latest	Contig	Major	Full	2012-02-18	ASM24801v2	National Institute of Technology and Evaluation (NITE)	GCA_000248015.2	identical	ftp://ftp.ncbi.nlm.nih.gov/genomes/all/GCF/000/248/015/GCF_000248015.1_ASM24801v2
GCF_000759795.1	PRJNA224116	SAMD00018687	BBMZ00000000.1	representative genome	1115515	566	Escherichia vulneris NBRC 102420	strain=NBRC 102420		latest	Contig	Major	Full	2014-09-25	ASM75979v1	National Institute of Technology and Evaluation (NITE)	GCA_000759795.1	identical	ftp://ftp.ncbi.nlm.nih.gov/genomes/all/GCF/000/759/795/GCF_000759795.1_ASM75979v1
GCF_001022195.1	PRJNA224116	SAMN03733738		representative genome	571	571	Klebsiella oxytoca	strain=CAV1374		latest	Complete Genome	Major	Full	2015-06-09	ASM102219v1	University of Oxford	GCA_001022195.1	identical	ftp://ftp.ncbi.nlm.nih.gov/genomes/all/GCF/001/022/195/GCF_001022195.1_ASM102219v1
GCF_000240185.1	PRJNA84387	SAMN02602959		reference genome	1125630	573	Klebsiella pneumoniae subsp. pneumoniae HS11286	strain=HS11286		latest	Complete Genome	Major	Full	2011-12-27	ASM24018v2	Bioinformatics & Microbial Genomics, State Key Laboratory of Microbial Metabolism, Shanghai Jiaotong University	GCA_000240185.2	identical	ftp://ftp.ncbi.nlm.nih.gov/genomes/all/GCF/000/240/185/GCF_000240185.1_ASM24018v2
GCF_001571285.1	PRJNA224116	SAMD00046725	BCTM00000000.1	representative genome	1218112	580	Kluyvera cryocrescens NBRC 102467	strain=NBRC 102467		latest	Contig	Major	Full	2016-02-18	ASM157128v1	National Institute of Technology and Evaluation	GCA_001571285.1	identical	ftp://ftp.ncbi.nlm.nih.gov/genomes/all/GCF/001/571/285/GCF_001571285.1_ASM157128v1
GCF_000286435.2	PRJNA224116	SAMN02603113		representative genome	1124991	582	Morganella morganii subsp. morganii KT		KT	latest	Complete Genome	Major	Full	2013-02-28	ASM28643v2	Changhua Christian Hospital	GCA_000286435.2	identical	ftp://ftp.ncbi.nlm.nih.gov/genomes/all/GCF/000/286/435/GCF_000286435.2_ASM28643v2
GCF_000069965.1	PRJNA224116	SAMEA1705945		representative genome	529507	584	Proteus mirabilis HI4320			latest	Complete Genome	Major	Full	2008-04-03	ASM6996v1	Sanger Institute	GCA_000069965.1	identical	ftp://ftp.ncbi.nlm.nih.gov/genomes/all/GCF/000/069/965/GCF_000069965.1_ASM6996v1
GCF_000314835.2	PRJNA224116	SAMN02429043	AJSB00000000.1	representative genome	1141663	587	Providencia rettgeri Dmel1	strain=Dmel1		latest	Chromosome	Major	Full	2013-05-22	ASM31483v2	Cornell University	GCA_000314835.2	identical	ftp://ftp.ncbi.nlm.nih.gov/genomes/all/GCF/000/314/835/GCF_000314835.2_ASM31483v2
GCF_000259175.1	PRJNA224116	SAMN02604304		representative genome	1157951	588	Providencia stuartii MRSN 2154	strain=MRSN 2154		latest	Complete Genome	Major	Full	2012-04-18	ASM25917v1	Walter Reed Army Institute of Research	GCA_000259175.1	identical	ftp://ftp.ncbi.nlm.nih.gov/genomes/all/GCF/000/259/175/GCF_000259175.1_ASM25917v1
GCF_000422085.1	PRJNA224116	SAMN02604177		representative genome	1346614	614	Serratia liquefaciens ATCC 27592	strain=ATCC 27592		latest	Complete Genome	Major	Full	2013-07-11	ASM42208v1	University of Florida	GCA_000422085.1	identical	ftp://ftp.ncbi.nlm.nih.gov/genomes/all/GCF/000/422/085/GCF_000422085.1_ASM42208v1
GCF_000330865.1	PRJNA224116	SAMN02604288		representative genome	1249634	615	Serratia marcescens FGI94	strain=FGI94		latest	Complete Genome	Major	Full	2013-01-03	ASM33086v1	UW-Madison	GCA_000330865.1	identical	ftp://ftp.ncbi.nlm.nih.gov/genomes/all/GCF/000/330/865/GCF_000330865.1_ASM33086v1
GCF_000513215.1	PRJNA224116	SAMEA3138834		representative genome	273526	615	Serratia marcescens subsp. marcescens Db11	strain=Db11		latest	Complete Genome	Major	Full	2013-11-26	DB11	WTSI	GCA_000513215.1	identical	ftp://ftp.ncbi.nlm.nih.gov/genomes/all/GCF/000/513/215/GCF_000513215.1_DB11
GCF_000163595.1	PRJNA224116	SAMN00120576	ADBY00000000.1	representative genome	667129	618	Serratia odorifera DSM 4582	strain=DSM 4582		latest	Scaffold	Major	Full	2010-03-30	ASM16359v1	Baylor College of Medicine	GCA_000163595.1	identical	ftp://ftp.ncbi.nlm.nih.gov/genomes/all/GCF/000/163/595/GCF_000163595.1_ASM16359v1
GCF_000012005.1	PRJNA58213	SAMN02603600		reference genome	300267	622	Shigella dysenteriae Sd197	strain=Sd197		latest	Complete Genome	Major	Full	2007-04-05	ASM1200v1	Microbial Genome Center of ChMPH	GCA_000012005.1	identical	ftp://ftp.ncbi.nlm.nih.gov/genomes/all/GCF/000/012/005/GCF_000012005.1_ASM1200v1
GCF_000006925.2	PRJNA62907	SAMN02603599		reference genome	198214	623	Shigella flexneri 2a str. 301	strain=301		latest	Complete Genome	Major	Full	2011-08-03	ASM692v2	Microbial Genome Center of ChMPH	GCA_000006925.2	identical	ftp://ftp.ncbi.nlm.nih.gov/genomes/all/GCF/000/006/925/GCF_000006925.2_ASM692v2
GCF_000252955.1	PRJNA224116	SAMEA3138407		representative genome	406817	628	Xenorhabdus nematophila ATCC 19061	strain=ATCC 19061		latest	Chromosome	Major	Full	2010-06-07	ASM25295v1	Danforth Science Center	GCA_000252955.1	identical	ftp://ftp.ncbi.nlm.nih.gov/genomes/all/GCF/000/252/955/GCF_000252955.1_ASM25295v1
GCF_000009345.1	PRJNA57741	SAMEA1705958		reference genome	393305	630	Yersinia enterocolitica subsp. enterocolitica 8081	strain=8081		latest	Complete Genome	Major	Full	2007-01-12	ASM934v1	Sanger Institute	GCA_000009345.1	identical	ftp://ftp.ncbi.nlm.nih.gov/genomes/all/GCF/000/009/345/GCF_000009345.1_ASM934v1
GCF_000009065.1	PRJNA57621	SAMEA1705942		reference genome	214092	632	Yersinia pestis CO92	strain=CO92		latest	Complete Genome	Major	Full	2003-05-06	ASM906v1	Sanger Institute	GCA_000009065.1	identical	ftp://ftp.ncbi.nlm.nih.gov/genomes/all/GCF/000/009/065/GCF_000009065.1_ASM906v1
GCF_000429565.1	PRJNA224116	SAMN02440620	AUCC00000000.1	representative genome	1121018	638	Arsenophonus nasoniae DSM 15247	strain=DSM 15247		latest	Scaffold	Major	Full	2013-09-05	ASM42956v1	DOE Joint Genome Institute	GCA_000429565.1	identical	ftp://ftp.ncbi.nlm.nih.gov/genomes/all/GCF/000/429/565/GCF_000429565.1_ASM42956v1
GCF_000014805.1	PRJNA58617	SAMN02604052		reference genome	380703	644	Aeromonas hydrophila subsp. hydrophila ATCC 7966	strain=ATCC 7966		latest	Complete Genome	Major	Full	2006-11-06	ASM1480v1	TIGR	GCA_000014805.1	identical	ftp://ftp.ncbi.nlm.nih.gov/genomes/all/GCF/000/014/805/GCF_000014805.1_ASM1480v1
GCF_000298055.1	PRJNA224116	SAMN02463947	AGWR00000000.1	representative genome	1073377	644	Aeromonas hydrophila SSU	strain=SSU		latest	Scaffold	Major	Full	2012-09-21	Aero_hydr_SSU_V1	Broad Institute	GCA_000298055.1	identical	ftp://ftp.ncbi.nlm.nih.gov/genomes/all/GCF/000/298/055/GCF_000298055.1_Aero_hydr_SSU_V1
GCF_000612075.2	PRJNA224116	SAMN02713488		representative genome	1448139	644	Aeromonas hydrophila YL17	strain=YL17		latest	Complete Genome	Minor	Full	2016-01-11	ASM61207v2	UNIVERSITY OF MALAYA	GCA_000612075.2	identical	ftp://ftp.ncbi.nlm.nih.gov/genomes/all/GCF/000/612/075/GCF_000612075.2_ASM61207v2
GCF_000196395.1	PRJNA224116	SAMN02603664		representative genome	382245	645	Aeromonas salmonicida subsp. salmonicida A449	strain=A449		latest	Complete Genome	Major	Full	2007-04-06	ASM19639v1	National Research Council Canada - Institute of Marine Biosciences	GCA_000196395.1	identical	ftp://ftp.ncbi.nlm.nih.gov/genomes/all/GCF/000/196/395/GCF_000196395.1_ASM19639v1
GCF_000819865.1	PRJNA224116	SAMEA2752419	CDDF00000000.1	representative genome	649	649	Aeromonas eucrenophila	strain=CECT 4224		latest	Scaffold	Major	Full	2014-12-01	PRJEB7029	UCONNMISEQ	GCA_000819865.1	identical	ftp://ftp.ncbi.nlm.nih.gov/genomes/all/GCF/000/819/865/GCF_000819865.1_PRJEB7029
GCF_001447335.1	PRJNA224116	SAMN04110141		representative genome	652	652	Aeromonas schubertii	strain=WL1483		latest	Complete Genome	Major	Full	2015-11-23	ASM144733v1	Pearl River Fishery Research Institute, Chinese Academy of Fishery Sciences	GCA_001447335.1	identical	ftp://ftp.ncbi.nlm.nih.gov/genomes/all/GCF/001/447/335/GCF_001447335.1_ASM144733v1
GCF_001593245.1	PRJNA224116	SAMN04012505		representative genome	654	654	Aeromonas veronii	strain=TH0426		latest	Complete Genome	Major	Full	2016-03-16	ASM159324v1	Animal Science and Technology College,Jilin Agricultural University	GCA_001593245.1	identical	ftp://ftp.ncbi.nlm.nih.gov/genomes/all/GCF/001/593/245/GCF_001593245.1_ASM159324v1
GCF_000613045.2	PRJNA224116	SAMEA3138989	CCAR000000000.2	representative genome	1454202	659	Photobacterium phosphoreum ANT-2200	strain=ANT-2200		latest	Scaffold	Major	Full	2015-04-22	BDW_PRJEB5262	GENOSCOPE CEA	GCA_000613045.2	identical	ftp://ftp.ncbi.nlm.nih.gov/genomes/all/GCF/000/613/045/GCF_000613045.2_BDW_PRJEB5262
GCF_000354175.2	PRJNA224116	SAMN02603463		representative genome	1219076	663	Vibrio alginolyticus NBRC 15630 = ATCC 17749	strain=ATCC 17749		latest	Complete Genome	Major	Full	2013-09-10	ASM35417v2	Jinan Military General Hospital	GCA_000354175.2	identical	ftp://ftp.ncbi.nlm.nih.gov/genomes/all/GCF/000/354/175/GCF_000354175.2_ASM35417v2
GCF_001267945.1	PRJNA224116	SAMN03795183	LFWL00000000.1	representative genome	663	663	Vibrio alginolyticus	strain=RM-24-2		latest	Scaffold	Major	Full	2015-08-17	ASM126794v1	Health Canada	GCA_001267945.1	identical	ftp://ftp.ncbi.nlm.nih.gov/genomes/all/GCF/001/267/945/GCF_001267945.1_ASM126794v1
GCF_001525595.1	PRJNA224116	SAMN03996257	LRIG00000000.1	representative genome	663	663	Vibrio alginolyticus	strain=LMG 11650		latest	Contig	Major	Full	2016-01-22	ASM152559v1	University of Maryland School of Medicine Institute for Genome Sciences (IGS) - sequencing center	GCA_001525595.1	identical	ftp://ftp.ncbi.nlm.nih.gov/genomes/all/GCF/001/525/595/GCF_001525595.1_ASM152559v1
GCF_000006745.1	PRJNA57623	SAMN02603969		reference genome	243277	666	Vibrio cholerae O1 biovar El Tor str. N16961	strain=N16961		latest	Complete Genome	Major	Full	2001-01-09	ASM674v1	TIGR	GCA_000006745.1	identical	ftp://ftp.ncbi.nlm.nih.gov/genomes/all/GCF/000/006/745/GCF_000006745.1_ASM674v1
GCF_000011805.1	PRJNA58163	SAMN02604303		reference genome	312309	668	Vibrio fischeri ES114	strain=ES114		latest	Complete Genome	Major	Full	2008-04-02	ASM1180v1	W.M. Keck Microbial Communities and Cell-signaling Program	GCA_000011805.1	identical	ftp://ftp.ncbi.nlm.nih.gov/genomes/all/GCF/000/011/805/GCF_000011805.1_ASM1180v1
GCF_000196095.1	PRJNA57969	SAMD00058707		reference genome	223926	670	Vibrio parahaemolyticus RIMD 2210633			latest	Complete Genome	Major	Full	2004-05-11	ASM19609v1	Osaka Univ.	GCA_000196095.1	identical	ftp://ftp.ncbi.nlm.nih.gov/genomes/all/GCF/000/196/095/GCF_000196095.1_ASM19609v1
GCF_000467125.1	PRJNA224116	SAMD00041816	BATJ00000000.1	representative genome	1219065	671	Vibrio proteolyticus NBRC 13287	strain=NBRC 13287		latest	Contig	Major	Full	2013-09-13	ASM46712v1	National Institute of Technology and Evaluation	GCA_000467125.1	identical	ftp://ftp.ncbi.nlm.nih.gov/genomes/all/GCF/000/467/125/GCF_000467125.1_ASM46712v1
GCF_000009745.1	PRJNA224116	SAMD00061075		representative genome	196600	672	Vibrio vulnificus YJ016	strain=YJ016		latest	Complete Genome	Major	Full	2003-10-03	ASM974v1	NHRI, Taiwan	GCA_000009745.1	identical	ftp://ftp.ncbi.nlm.nih.gov/genomes/all/GCF/000/009/745/GCF_000009745.1_ASM974v1
GCF_001558255.1	PRJNA224116	SAMN03996327		representative genome	673	673	Grimontia hollisae	strain=ATCC 33564		latest	Complete Genome	Major	Full	2016-02-11	ASM155825v1	University of Maryland School of Medicine Institute for Genome Sciences (IGS) - sequencing center	GCA_001558255.1	identical	ftp://ftp.ncbi.nlm.nih.gov/genomes/all/GCF/001/558/255/GCF_001558255.1_ASM155825v1
GCF_001558415.1	PRJNA224116	SAMN03996321		representative genome	676	676	Vibrio fluvialis	strain=ATCC 33809		latest	Complete Genome	Major	Full	2016-02-11	ASM155841v1	University of Maryland School of Medicine Institute for Genome Sciences (IGS) - sequencing center	GCA_001558415.1	identical	ftp://ftp.ncbi.nlm.nih.gov/genomes/all/GCF/001/558/415/GCF_001558415.1_ASM155841v1
GCF_000017705.1	PRJNA224116	SAMN02603960		representative genome	338187	680	Vibrio campbellii ATCC BAA-1116	strain=ATCC BAA-1116; BB120		latest	Complete Genome	Major	Full	2007-08-28	ASM1770v1	The Vibrio harveyi Genome Sequencing Project	GCA_000017705.1	identical	ftp://ftp.ncbi.nlm.nih.gov/genomes/all/GCF/000/017/705/GCF_000017705.1_ASM1770v1
GCF_000740015.1	PRJNA224116	SAMD00018681	BBJY00000000.1	representative genome	1348635	685	Vibrio diazotrophicus NBRC 103148	strain=NBRC 103148		latest	Contig	Major	Full	2014-08-02	ASM74001v1	National Institute of Technology and Evaluation	GCA_000740015.1	identical	ftp://ftp.ncbi.nlm.nih.gov/genomes/all/GCF/000/740/015/GCF_000740015.1_ASM74001v1
GCF_001591125.1	PRJNA224116	SAMD00046756	BCUE00000000.1	representative genome	1219069	689	Vibrio mediterranei NBRC 15635	strain=NBRC 15635		latest	Contig	Major	Full	2016-02-23	ASM159112v1	National Institute of Technology and Evaluation	GCA_001591125.1	identical	ftp://ftp.ncbi.nlm.nih.gov/genomes/all/GCF/001/591/125/GCF_001591125.1_ASM159112v1
GCF_900087055.1	PRJNA224116	SAMEA2665130		representative genome	703	703	Plesiomonas shigelloides	strain=NCTC10360		latest	Complete Genome	Major	Full	2016-06-16	31289_E01	SC	GCA_900087055.1	identical	ftp://ftp.ncbi.nlm.nih.gov/genomes/all/GCF/900/087/055/GCF_900087055.1_31289_E01
GCF_000015885.1	PRJNA224116	SAMN02603665		representative genome	416269	715	Actinobacillus pleuropneumoniae serovar 5b str. L20	strain=L20		latest	Complete Genome	Major	Full	2007-02-23	ASM1588v1	National Research Council of Canada	GCA_000015885.1	identical	ftp://ftp.ncbi.nlm.nih.gov/genomes/all/GCF/000/015/885/GCF_000015885.1_ASM1588v1
GCF_000027305.1	PRJNA57771	SAMN02603991		reference genome	71421	727	Haemophilus influenzae Rd KW20			latest	Complete Genome	Major	Full	1999-12-22	ASM2730v1	TIGR	GCA_000027305.1	identical	ftp://ftp.ncbi.nlm.nih.gov/genomes/all/GCF/000/027/305/GCF_000027305.1_ASM2730v1
GCF_000442905.1	PRJNA224116	SAMEA2272596	CBMK000000000.1	representative genome	1351754	728	Avibacterium paragallinarum JF4211	strain=JF4211		latest	Contig	Major	Full	2013-07-15	AviparaA_JF4211	SIB	GCA_000442905.1	identical	ftp://ftp.ncbi.nlm.nih.gov/genomes/all/GCF/000/442/905/GCF_000442905.1_AviparaA_JF4211
GCF_000007945.1	PRJNA224116	SAMN02604087		representative genome	233412	730	Haemophilus ducreyi 35000HP	strain=35000HP		latest	Complete Genome	Major	Full	2003-07-23	ASM794v1	Univ. Ohio	GCA_000007945.1	identical	ftp://ftp.ncbi.nlm.nih.gov/genomes/all/GCF/000/007/945/GCF_000007945.1_ASM794v1
GCF_000019405.1	PRJNA224116	SAMN02598524		representative genome	228400	731	Haemophilus somnus 2336	strain=2336		latest	Complete Genome	Major	Full	2008-02-26	ASM1940v1	US DOE Joint Genome Institute	GCA_000019405.1	identical	ftp://ftp.ncbi.nlm.nih.gov/genomes/all/GCF/000/019/405/GCF_000019405.1_ASM1940v1
GCF_001262035.1	PRJNA224116	SAMN03704034		representative genome	732	732	Aggregatibacter aphrophilus	strain=W10433		latest	Complete Genome	Major	Full	2015-08-06	ASM126203v1	The Forsyth Institute	GCA_001262035.1	identical	ftp://ftp.ncbi.nlm.nih.gov/genomes/all/GCF/001/262/035/GCF_001262035.1_ASM126203v1
GCF_000021885.1	PRJNA224116	SAMN02603313		representative genome	557723	738	Haemophilus parasuis SH0165	strain=SH0165		latest	Complete Genome	Major	Full	2009-01-07	ASM2188v1	Huazhong Agricultural University	GCA_000021885.1	identical	ftp://ftp.ncbi.nlm.nih.gov/genomes/all/GCF/000/021/885/GCF_000021885.1_ASM2188v1
GCF_000754275.1	PRJNA224116	SAMN02904551		representative genome	747	747	Pasteurella multocida	strain=ATCC 43137		latest	Complete Genome	Major	Full	2014-09-12	ASM75427v1	Los Alamos National Laboratory	GCA_000754275.1	identical	ftp://ftp.ncbi.nlm.nih.gov/genomes/all/GCF/000/754/275/GCF_000754275.1_ASM75427v1
GCF_000209675.1	PRJNA224116	SAMN02604222		representative genome	1005058	750	Gallibacterium anatis UMN179	strain=UMN179		latest	Complete Genome	Major	Full	2011-04-26	ASM20967v1	University of Minnesota	GCA_000209675.1	identical	ftp://ftp.ncbi.nlm.nih.gov/genomes/all/GCF/000/209/675/GCF_000209675.1_ASM20967v1
GCF_000262245.1	PRJNA224116	SAMN00761813	AJSX00000000.1	representative genome	1095749	752	Pasteurella bettyae CCUG 2042	strain=CCUG 2042		latest	Contig	Major	Full	2012-05-10	ASM26224v1	J. Craig Venter Institute	GCA_000262245.1	identical	ftp://ftp.ncbi.nlm.nih.gov/genomes/all/GCF/000/262/245/GCF_000262245.1_ASM26224v1
GCF_001019715.1	PRJNA224116	SAMD00031325	BBXJ00000000.1	representative genome	758	758	[Pasteurella] pneumotropica	strain=ATCC 12555		latest	Contig	Major	Full	2015-05-29	ASM101971v1	Juntendo Univ.	GCA_001019715.1	identical	ftp://ftp.ncbi.nlm.nih.gov/genomes/all/GCF/001/019/715/GCF_001019715.1_ASM101971v1
GCF_000024505.1	PRJNA224116	SAMN02604279		representative genome	574556	769	Anaplasma centrale str. Israel	strain=Israel		latest	Complete Genome	Major	Full	2009-11-24	ASM2450v1	USDA-ARS	GCA_000024505.1	identical	ftp://ftp.ncbi.nlm.nih.gov/genomes/all/GCF/000/024/505/GCF_000024505.1_ASM2450v1
GCF_000020305.1	PRJNA224116	SAMN02604306		representative genome	320483	770	Anaplasma marginale str. Florida	strain=Florida		latest	Complete Genome	Major	Full	2009-02-03	ASM2030v1	Washington State University	GCA_000020305.1	identical	ftp://ftp.ncbi.nlm.nih.gov/genomes/all/GCF/000/020/305/GCF_000020305.1_ASM2030v1
GCF_000015445.1	PRJNA224116	SAMN02604047		representative genome	360095	774	Bartonella bacilliformis KC583	strain=KC583; ATCC 35685		latest	Complete Genome	Major	Full	2007-01-04	ASM1544v1	TIGR	GCA_000015445.1	identical	ftp://ftp.ncbi.nlm.nih.gov/genomes/all/GCF/000/015/445/GCF_000015445.1_ASM1544v1
GCF_000709795.1	PRJNA224116	SAMN01921144	ASIV00000000.1	representative genome	1293911	774	Bartonella bacilliformis Ver097	strain=Ver097		latest	Scaffold	Major	Full	2014-06-18	Bart_baci_Ver097_V1	Broad Institute	GCA_000709795.1	identical	ftp://ftp.ncbi.nlm.nih.gov/genomes/all/GCF/000/709/795/GCF_000709795.1_Bart_baci_Ver097_V1
GCF_000007765.1	PRJNA57631	SAMN02603970		reference genome	227377	777	Coxiella burnetii RSA 493	strain=RSA 493		latest	Complete Genome	Major	Full	2005-07-22	ASM776v1	TIGR	GCA_000007765.1	identical	ftp://ftp.ncbi.nlm.nih.gov/genomes/all/GCF/000/007/765/GCF_000007765.1_ASM776v1
GCF_000026005.1	PRJNA224116	SAMEA1705918		representative genome	254945	779	Ehrlichia ruminantium str. Welgevonden	strain=Welgevonden		latest	Complete Genome	Major	Full	2005-01-05	ASM2600v1	University of Pretoria, South Africa	GCA_000026005.1	identical	ftp://ftp.ncbi.nlm.nih.gov/genomes/all/GCF/000/026/005/GCF_000026005.1_ASM2600v1
GCF_000007025.1	PRJNA224116	SAMN02603141		representative genome	272944	781	Rickettsia conorii str. Malish 7	strain=Malish 7		latest	Complete Genome	Major	Full	2002-11-25	ASM702v1	CNRS	GCA_000007025.1	identical	ftp://ftp.ncbi.nlm.nih.gov/genomes/all/GCF/000/007/025/GCF_000007025.1_ASM702v1
GCF_000195735.1	PRJNA61565	SAMEA3138318		reference genome	272947	782	Rickettsia prowazekii str. Madrid E	strain=Madrid E		latest	Complete Genome	Major	Full	2003-05-06	ASM19573v1	Uppsala Univ.	GCA_000195735.1	identical	ftp://ftp.ncbi.nlm.nih.gov/genomes/all/GCF/000/195/735/GCF_000195735.1_ASM19573v1
GCF_000063545.1	PRJNA224116	SAMEA3138266		representative genome	357244	784	Orientia tsutsugamushi str. Boryong	strain=Boryong		latest	Complete Genome	Major	Full	2007-05-15	ASM6354v1	Seoul National University College of Medicine	GCA_000063545.1	identical	ftp://ftp.ncbi.nlm.nih.gov/genomes/all/GCF/000/063/545/GCF_000063545.1_ASM6354v1
GCF_000008045.1	PRJNA224116	SAMN02603327		representative genome	257363	785	Rickettsia typhi str. Wilmington	strain=Wilmington		latest	Complete Genome	Major	Full	2004-08-19	ASM804v1	Human Genome Sequencing Center, Baylor College of Medicine	GCA_000008045.1	identical	ftp://ftp.ncbi.nlm.nih.gov/genomes/all/GCF/000/008/045/GCF_000008045.1_ASM804v1
GCF_000018205.1	PRJNA224116	SAMN02604084		representative genome	293614	786	Rickettsia akari str. Hartford	strain=Hartford		latest	Complete Genome	Major	Full	2007-10-02	ASM1820v1	Univ. Iowa	GCA_000018205.1	identical	ftp://ftp.ncbi.nlm.nih.gov/genomes/all/GCF/000/018/205/GCF_000018205.1_ASM1820v1
GCF_000284155.1	PRJNA224116	SAMN02603558		representative genome	1105110	787	Rickettsia australis str. Cutlack	strain=Cutlack		latest	Complete Genome	Major	Full	2012-03-01	ASM28415v1	Los Alamos National Laboratory	GCA_000284155.1	identical	ftp://ftp.ncbi.nlm.nih.gov/genomes/all/GCF/000/284/155/GCF_000284155.1_ASM28415v1
GCF_000014345.1	PRJNA224116	SAMN02604083		representative genome	293613	788	Rickettsia canadensis str. McKiel	strain=McKiel		latest	Complete Genome	Major	Full	2007-10-01	ASM1434v1	Univ. Iowa	GCA_000014345.1	identical	ftp://ftp.ncbi.nlm.nih.gov/genomes/all/GCF/000/014/345/GCF_000014345.1_ASM1434v1
GCF_000294715.1	PRJNA224116	SAMN02603022		representative genome	1225179	803	Bartonella quintana RM-11	strain=RM-11		latest	Complete Genome	Major	Full	2012-09-06	ASM29471v1	Beijing Institute of Microbiology and Epidemiology, State Key Laboratory of Pathogen and Biosecurity	GCA_000294715.1	identical	ftp://ftp.ncbi.nlm.nih.gov/genomes/all/GCF/000/294/715/GCF_000294715.1_ASM29471v1
GCF_000008725.1	PRJNA57637	SAMN02603114		reference genome	272561	813	Chlamydia trachomatis D/UW-3/CX	strain=D/UW-3/CX		latest	Complete Genome	Major	Full	2001-01-09	ASM872v1	ChGP	GCA_000008725.1	identical	ftp://ftp.ncbi.nlm.nih.gov/genomes/all/GCF/000/008/725/GCF_000008725.1_ASM872v1
GCF_000068585.1	PRJNA61633	SAMEA1705923		reference genome	471472	813	Chlamydia trachomatis 434/Bu	strain=434/Bu		latest	Complete Genome	Major	Full	2008-01-17	ASM6858v1	Wellcome Trust Sanger Institute	GCA_000068585.1	identical	ftp://ftp.ncbi.nlm.nih.gov/genomes/all/GCF/000/068/585/GCF_000068585.1_ASM6858v1
GCF_000009925.1	PRJNA58195	SAMD00061068		reference genome	295405	817	Bacteroides fragilis YCH46	strain=YCH46		latest	Complete Genome	Major	Full	2004-09-16	ASM992v1	Kitasato Univ.	GCA_000009925.1	identical	ftp://ftp.ncbi.nlm.nih.gov/genomes/all/GCF/000/009/925/GCF_000009925.1_ASM992v1
GCF_000011065.1	PRJNA62913	SAMN02604314		reference genome	226186	818	Bacteroides thetaiotaomicron VPI-5482	strain=VPI-5482		latest	Complete Genome	Major	Full	2003-03-28	ASM1106v1	Washington University Department of Molecular Biology and Pharmacology	GCA_000011065.1	identical	ftp://ftp.ncbi.nlm.nih.gov/genomes/all/GCF/000/011/065/GCF_000011065.1_ASM1106v1
GCF_001314975.1	PRJNA224116	SAMN03852684		representative genome	818	818	Bacteroides thetaiotaomicron	strain=7330		latest	Complete Genome	Major	Full	2015-10-15	ASM131497v1	Washington University in St. Louis	GCA_001314975.1	identical	ftp://ftp.ncbi.nlm.nih.gov/genomes/all/GCF/001/314/975/GCF_001314975.1_ASM131497v1
GCF_000273785.1	PRJNA224116	SAMN02463932	AGXX00000000.1	representative genome	997889	820	Bacteroides uniformis CL03T00C23	strain=CL03T00C23		latest	Scaffold	Major	Full	2012-07-23	Bact_unif_CL03T00C23_V1	Broad Institute	GCA_000273785.1	identical	ftp://ftp.ncbi.nlm.nih.gov/genomes/all/GCF/000/273/785/GCF_000273785.1_Bact_unif_CL03T00C23_V1
GCF_000012825.1	PRJNA224116	SAMN02604309		representative genome	435590	821	Bacteroides vulgatus ATCC 8482	strain=ATCC 8482		latest	Complete Genome	Major	Full	2007-06-27	ASM1282v1	Washington University (WashU)	GCA_000012825.1	identical	ftp://ftp.ncbi.nlm.nih.gov/genomes/all/GCF/000/012/825/GCF_000012825.1_ASM1282v1
GCF_000012845.1	PRJNA224116	SAMN02604310		representative genome	435591	823	Parabacteroides distasonis ATCC 8503	strain=ATCC 8503		latest	Complete Genome	Major	Full	2007-06-27	ASM1284v1	Washington University (WashU)	GCA_000012845.1	identical	ftp://ftp.ncbi.nlm.nih.gov/genomes/all/GCF/000/012/845/GCF_000012845.1_ASM1284v1
GCF_001190745.1	PRJNA224116	SAMN03862076		representative genome	824	824	Campylobacter gracilis	strain=ATCC 33236		latest	Complete Genome	Major	Full	2015-08-03	ASM119074v1	USDA, ARS, WRRC	GCA_001190745.1	identical	ftp://ftp.ncbi.nlm.nih.gov/genomes/all/GCF/001/190/745/GCF_001190745.1_ASM119074v1
GCF_000024405.1	PRJNA224116	SAMN02598468		representative genome	526218	826	Sebaldella termitidis ATCC 33386	strain=ATCC 33386		latest	Complete Genome	Major	Full	2009-11-18	ASM2440v1	US DOE Joint Genome Institute (JGI-PGF)	GCA_000024405.1	identical	ftp://ftp.ncbi.nlm.nih.gov/genomes/all/GCF/000/024/405/GCF_000024405.1_ASM2440v1
GCF_001190755.1	PRJNA224116	SAMN03737995		representative genome	1032069	827	Campylobacter ureolyticus RIGS 9880	strain=RIGS 9880		latest	Complete Genome	Major	Full	2015-08-03	ASM119075v1	USDA, ARS, WRRC	GCA_001190755.1	identical	ftp://ftp.ncbi.nlm.nih.gov/genomes/all/GCF/001/190/755/GCF_001190755.1_ASM119075v1
GCF_000424425.1	PRJNA224116	SAMN02440818	AUJW00000000.1	representative genome	1280700	831	Butyrivibrio fibrisolvens FE2007	strain=FE2007		latest	Scaffold	Major	Full	2013-07-11	ASM42442v1	DOE Joint Genome Institute	GCA_000424425.1	identical	ftp://ftp.ncbi.nlm.nih.gov/genomes/all/GCF/000/424/425/GCF_000424425.1_ASM42442v1
GCF_000146505.1	PRJNA224116	SAMN02603971		representative genome	59374	833	Fibrobacter succinogenes subsp. succinogenes S85	strain=S85		latest	Complete Genome	Major	Full	2010-08-06	ASM14650v1	TIGR	GCA_000146505.1	identical	ftp://ftp.ncbi.nlm.nih.gov/genomes/all/GCF/000/146/505/GCF_000146505.1_ASM14650v1
GCF_000010505.1	PRJNA224116	SAMD00060922		representative genome	431947	837	Porphyromonas gingivalis ATCC 33277	strain=ATCC 33277		latest	Complete Genome	Major	Full	2008-05-20	ASM1050v1	Kitasato University	GCA_000010505.1	identical	ftp://ftp.ncbi.nlm.nih.gov/genomes/all/GCF/000/010/505/GCF_000010505.1_ASM1050v1
GCF_000025925.1	PRJNA224116	SAMN02604020		representative genome	264731	839	Prevotella ruminicola 23	strain=Bryant 23		latest	Complete Genome	Major	Full	2010-04-09	ASM2592v1	TIGR	GCA_000025925.1	identical	ftp://ftp.ncbi.nlm.nih.gov/genomes/all/GCF/000/025/925/GCF_000025925.1_ASM2592v1
GCF_000378085.1	PRJNA224116	SAMN02441341	ARJO00000000.1	representative genome	1122985	840	Prevotella loescheii DSM 19665 = JCM 12249 = ATCC 15930	strain=DSM 19665		latest	Scaffold	Major	Full	2013-04-23	ASM37808v1	DOE Joint Genome Institute	GCA_000378085.1	identical	ftp://ftp.ncbi.nlm.nih.gov/genomes/all/GCF/000/378/085/GCF_000378085.1_ASM37808v1
GCF_000196135.1	PRJNA224116	SAMEA3138333		representative genome	273121	844	Wolinella succinogenes DSM 1740	strain=DSMZ 1740		latest	Complete Genome	Major	Full	2003-09-08	ASM19613v1	Max-Plank-Institute	GCA_000196135.1	identical	ftp://ftp.ncbi.nlm.nih.gov/genomes/all/GCF/000/196/135/GCF_000196135.1_ASM19613v1
GCF_000158475.2	PRJNA224116	SAMN02463716	ACDP00000000.2	representative genome	556268	847	Oxalobacter formigenes HOxBLS	strain=HOxBLS		latest	Scaffold	Major	Full	2013-09-30	Oxal_for_HOxBLS_2_V2	Broad Institute	GCA_000158475.2	identical	ftp://ftp.ncbi.nlm.nih.gov/genomes/all/GCF/000/158/475/GCF_000158475.2_Oxal_for_HOxBLS_2_V2
GCF_000158495.1	PRJNA224116	SAMN02463717	ACDQ00000000.1	representative genome	556269	847	Oxalobacter formigenes OXCC13	strain=OXCC13		latest	Scaffold	Major	Full	2009-03-04	ASM15849v1	Broad Institute	GCA_000158495.1	identical	ftp://ftp.ncbi.nlm.nih.gov/genomes/all/GCF/000/158/495/GCF_000158495.1_ASM15849v1
GCF_000158195.2	PRJNA224116	SAMN02463687	ACDB00000000.2	representative genome	469616	850	Fusobacterium mortiferum ATCC 9817	strain=ATCC 9817		latest	Scaffold	Major	Full	2011-07-27	Fuso_mor_ATCC9817_V2	Broad Institute	GCA_000158195.2	identical	ftp://ftp.ncbi.nlm.nih.gov/genomes/all/GCF/000/158/195/GCF_000158195.2_Fuso_mor_ATCC9817_V2
GCF_000007325.1	PRJNA57885	SAMN02603417		reference genome	190304	851	Fusobacterium nucleatum subsp. nucleatum ATCC 25586	strain=ATCC 25586		latest	Complete Genome	Major	Full	2002-04-09	ASM732v1	Integrated Genomics	GCA_000007325.1	identical	ftp://ftp.ncbi.nlm.nih.gov/genomes/all/GCF/000/007/325/GCF_000007325.1_ASM732v1
GCF_000158275.2	PRJNA224116	SAMN02463711		representative genome	457405	851	Fusobacterium nucleatum subsp. animalis 7_1	strain=7_1		latest	Complete Genome	Major	Full	2014-02-03	ASM15827v2	Broad Institute	GCA_000158275.2	identical	ftp://ftp.ncbi.nlm.nih.gov/genomes/all/GCF/000/158/275/GCF_000158275.2_ASM15827v2
GCF_000162235.2	PRJNA224116	SAMN02463738		representative genome	469604	851	Fusobacterium nucleatum subsp. vincentii 3_1_36A2	strain=3_1_36A2		latest	Complete Genome	Major	Full	2013-08-27	ASM16223v2	Broad Institute	GCA_000162235.2	identical	ftp://ftp.ncbi.nlm.nih.gov/genomes/all/GCF/000/162/235/GCF_000162235.2_ASM16223v2
GCF_000622245.1	PRJNA224116	SAMN02743999	JHXW00000000.1	representative genome	1408439	852	Fusobacterium perfoetens ATCC 29250	strain=ATCC 29250		latest	Scaffold	Major	Full	2014-04-08	ASM62224v1	DOE Joint Genome Institute	GCA_000622245.1	identical	ftp://ftp.ncbi.nlm.nih.gov/genomes/all/GCF/000/622/245/GCF_000622245.1_ASM62224v1
GCF_000162015.1	PRJNA224116	SAMN00008827	ACOP00000000.2	representative genome	411483	853	Faecalibacterium prausnitzii A2-165	strain=A2-165		latest	Scaffold	Major	Full	2009-07-22	ASM16201v1	Washington University Genome Sequencing Center	GCA_000162015.1	identical	ftp://ftp.ncbi.nlm.nih.gov/genomes/all/GCF/000/162/015/GCF_000162015.1_ASM16201v1
GCF_001406615.1	PRJNA224116	SAMEA3545393	CZBH00000000.1	representative genome	853	853	Faecalibacterium prausnitzii	strain=2789STDY5834930		latest	Contig	Major	Full	2015-10-02	14207_7#53	SC	GCA_001406615.1	identical	ftp://ftp.ncbi.nlm.nih.gov/genomes/all/GCF/001/406/615/GCF_001406615.1_14207_7_53
GCF_000381725.1	PRJNA224116	SAMN02441328	ARMK00000000.1	representative genome	1278306	854	Fusobacterium russii ATCC 25533	strain=593A		latest	Scaffold	Major	Full	2013-04-24	ASM38172v1	DOE Joint Genome Institute	GCA_000381725.1	identical	ftp://ftp.ncbi.nlm.nih.gov/genomes/all/GCF/000/381/725/GCF_000381725.1_ASM38172v1
GCF_000622045.1	PRJNA224116	SAMN02744026	JHWT00000000.1	representative genome	1410656	859	Fusobacterium necrophorum HUN048	strain=HUN048		latest	Scaffold	Major	Full	2014-04-08	ASM62204v1	DOE Joint Genome Institute	GCA_000622045.1	identical	ftp://ftp.ncbi.nlm.nih.gov/genomes/all/GCF/000/622/045/GCF_000622045.1_ASM62204v1
GCF_000158215.3	PRJNA224116	SAMN02463707	ACDC00000000.3	representative genome	469599	860	Fusobacterium periodonticum 2_1_31	strain=2_1_31		latest	Scaffold	Major	Full	2014-09-25	Fuso_sp_2_1_31_V3	Broad Institute	GCA_000158215.3	identical	ftp://ftp.ncbi.nlm.nih.gov/genomes/all/GCF/000/158/215/GCF_000158215.3_Fuso_sp_2_1_31_V3
GCF_000158315.2	PRJNA224116	SAMN02463713	ACDH00000000.2	representative genome	469617	861	Fusobacterium ulcerans ATCC 49185	strain=ATCC 49185		latest	Scaffold	Major	Full	2012-09-19	Fuso_ulc_ATCC49185_V2	Broad Institute	GCA_000158315.2	identical	ftp://ftp.ncbi.nlm.nih.gov/genomes/all/GCF/000/158/315/GCF_000158315.2_Fuso_ulc_ATCC49185_V2
GCF_000014725.1	PRJNA224116	SAMN02598286		representative genome	335541	863	Syntrophomonas wolfei subsp. wolfei str. Goettingen G311	strain=Goettingen G311		latest	Complete Genome	Major	Full	2006-09-14	ASM1472v1	DOE Joint Genome Institute	GCA_000014725.1	identical	ftp://ftp.ncbi.nlm.nih.gov/genomes/all/GCF/000/014/725/GCF_000014725.1_ASM1472v1
GCF_000015345.1	PRJNA224116	SAMN02603972		representative genome	246195	870	Dichelobacter nodosus VCS1703A	strain=VCS1703A		latest	Complete Genome	Major	Full	2007-05-04	ASM1534v1	TIGR	GCA_000015345.1	identical	ftp://ftp.ncbi.nlm.nih.gov/genomes/all/GCF/000/015/345/GCF_000015345.1_ASM1534v1
GCF_000212675.2	PRJNA224116	SAMN00713616		representative genome	690850	873	Desulfovibrio africanus str. Walvis Bay	strain=Walvis Bay		latest	Complete Genome	Major	Full	2012-01-04	ASM21267v2	US DOE Joint Genome Institute	GCA_000212675.2	identical	ftp://ftp.ncbi.nlm.nih.gov/genomes/all/GCF/000/212/675/GCF_000212675.2_ASM21267v2
GCF_000022125.1	PRJNA224116	SAMN00001882		representative genome	525146	876	Desulfovibrio desulfuricans subsp. desulfuricans str. ATCC 27774	strain=ATCC 27774		latest	Complete Genome	Major	Full	2009-01-09	ASM2212v1	US DOE Joint Genome Institute (JGI-PGF)	GCA_000022125.1	identical	ftp://ftp.ncbi.nlm.nih.gov/genomes/all/GCF/000/022/125/GCF_000022125.1_ASM2212v1
GCF_000189295.2	PRJNA224116	SAMN02232015		representative genome	641491	876	Desulfovibrio desulfuricans ND132	strain=ND132		latest	Complete Genome	Major	Full	2011-12-29	ASM18929v2	US DOE Joint Genome Institute	GCA_000189295.2	identical	ftp://ftp.ncbi.nlm.nih.gov/genomes/all/GCF/000/189/295/GCF_000189295.2_ASM18929v2
GCF_000420465.1	PRJNA224116	SAMN02440572	ATUZ00000000.1	representative genome	1121445	876	Desulfovibrio desulfuricans subsp. desulfuricans DSM 642	strain=DSM 642		latest	Contig	Major	Full	2013-07-09	ASM42046v1	DOE Joint Genome Institute	GCA_000420465.1	identical	ftp://ftp.ncbi.nlm.nih.gov/genomes/all/GCF/000/420/465/GCF_000420465.1_ASM42046v1
GCF_000179555.1	PRJNA224116	SAMN00103625	AECZ00000000.1	representative genome	596151	878	Desulfovibrio fructosivorans JJ	strain=JJ		latest	Contig	Major	Full	2010-08-10	ASM17955v1	US DOE Joint Genome Institute (JGI-PGF)	GCA_000179555.1	identical	ftp://ftp.ncbi.nlm.nih.gov/genomes/all/GCF/000/179/555/GCF_000179555.1_ASM17955v1
GCF_000468495.1	PRJNA224116	SAMN02603429		representative genome	1121448	879	Desulfovibrio gigas DSM 1382 = ATCC 19364	strain=ATCC 19364		latest	Chromosome	Major	Full	2013-09-18	ASM46849v1	ITQB Antonio Xavier - UNL	GCA_000468495.1	identical	ftp://ftp.ncbi.nlm.nih.gov/genomes/all/GCF/000/468/495/GCF_000468495.1_ASM46849v1
GCF_000023445.1	PRJNA224116	SAMN00001870		representative genome	526222	880	Desulfovibrio salexigens DSM 2638	strain=DSM 2638		latest	Complete Genome	Major	Full	2009-06-26	ASM2344v1	US DOE Joint Genome Institute (JGI-PGF)	GCA_000023445.1	identical	ftp://ftp.ncbi.nlm.nih.gov/genomes/all/GCF/000/023/445/GCF_000023445.1_ASM2344v1
GCF_000021385.1	PRJNA224116	SAMN00000799		representative genome	883	881	Desulfovibrio vulgaris str. 'Miyazaki F'	strain=Miyazaki F		latest	Complete Genome	Major	Full	2008-12-24	ASM2138v1	US DOE Joint Genome Institute	GCA_000021385.1	identical	ftp://ftp.ncbi.nlm.nih.gov/genomes/all/GCF/000/021/385/GCF_000021385.1_ASM2138v1
GCF_000195755.1	PRJNA57645	SAMN02603973		reference genome	882	881	Desulfovibrio vulgaris str. Hildenborough	strain=Hildenborough		latest	Complete Genome	Major	Full	2004-04-21	ASM19575v1	TIGR	GCA_000195755.1	identical	ftp://ftp.ncbi.nlm.nih.gov/genomes/all/GCF/000/195/755/GCF_000195755.1_ASM19575v1
GCF_000420485.1	PRJNA224116	SAMN02441247	ATVA00000000.1	representative genome	1121456	889	Desulfovibrio longus DSM 6739	strain=DSM 6739		latest	Scaffold	Major	Full	2013-07-09	ASM42048v1	DOE Joint Genome Institute	GCA_000420485.1	identical	ftp://ftp.ncbi.nlm.nih.gov/genomes/all/GCF/000/420/485/GCF_000420485.1_ASM42048v1
GCF_000167355.1	PRJNA224116	SAMN02441806	AAEW00000000.2	representative genome	281689	891	Desulfuromonas acetoxidans DSM 684	strain=DSM 684		latest	Scaffold	Major	Full	2006-05-12	ASM16735v1	DOE Joint Genome Institute	GCA_000167355.1	identical	ftp://ftp.ncbi.nlm.nih.gov/genomes/all/GCF/000/167/355/GCF_000167355.1_ASM16735v1
GCF_000186885.1	PRJNA224116	SAMN00713581		representative genome	577650	894	Desulfobulbus propionicus DSM 2032	strain=DSM 2032		latest	Complete Genome	Major	Full	2011-01-27	ASM18688v1	US DOE Joint Genome Institute (JGI-PGF)	GCA_000186885.1	identical	ftp://ftp.ncbi.nlm.nih.gov/genomes/all/GCF/000/186/885/GCF_000186885.1_ASM18688v1
GCF_000422185.1	PRJNA224116	SAMN02207450	ATHJ00000000.1	representative genome	1121405	897	Desulfococcus multivorans DSM 2059	strain=DSM 2059		latest	Contig	Major	Full	2013-07-11	D_multivorans_DSM2059_v1.0	Oak Ridge National Lab	GCA_000422185.1	identical	ftp://ftp.ncbi.nlm.nih.gov/genomes/all/GCF/000/422/185/GCF_000422185.1_D_multivorans_DSM2059_v1.0
GCF_000023225.1	PRJNA224116	SAMN00002602		representative genome	525897	899	Desulfomicrobium baculatum DSM 4028	strain=DSM 4028		latest	Complete Genome	Major	Full	2009-08-26	ASM2322v1	US DOE Joint Genome Institute (JGI-PGF)	GCA_000023225.1	identical	ftp://ftp.ncbi.nlm.nih.gov/genomes/all/GCF/000/023/225/GCF_000023225.1_ASM2322v1
GCF_000156375.1	PRJNA224116	SAMN00008819	ABXU00000000.1	representative genome	411464	901	Desulfovibrio piger ATCC 29098	strain=ATCC 29098		latest	Scaffold	Major	Full	2008-10-30	ASM15637v1	Washington University Genome Sequencing Center	GCA_000156375.1	identical	ftp://ftp.ncbi.nlm.nih.gov/genomes/all/GCF/000/156/375/GCF_000156375.1_ASM15637v1
GCF_000025305.1	PRJNA224116	SAMN02598507		representative genome	591001	905	Acidaminococcus fermentans DSM 20731	strain=DSM 20731		latest	Complete Genome	Major	Full	2010-01-15	ASM2530v1	US DOE Joint Genome Institute (JGI-PGF)	GCA_000025305.1	identical	ftp://ftp.ncbi.nlm.nih.gov/genomes/all/GCF/000/025/305/GCF_000025305.1_ASM2530v1
GCF_000283495.2	PRJNA224116	SAMEA2272734		representative genome	1064535	907	Megasphaera elsdenii DSM 20460	strain=DSM 20460		latest	Chromosome	Major	Full	2011-07-26	ASM28349v2	University of Natural Resources and Life Sciences	GCA_000283495.2	identical	ftp://ftp.ncbi.nlm.nih.gov/genomes/all/GCF/000/283/495/GCF_000283495.2_ASM28349v2
GCF_000013885.1	PRJNA224116	SAMN02598307		representative genome	323097	912	Nitrobacter hamburgensis X14	strain=X14		latest	Complete Genome	Major	Full	2006-04-11	ASM1388v1	DOE Joint Genome Institute	GCA_000013885.1	identical	ftp://ftp.ncbi.nlm.nih.gov/genomes/all/GCF/000/013/885/GCF_000013885.1_ASM1388v1
GCF_000012725.1	PRJNA224116	SAMN02598308		representative genome	323098	913	Nitrobacter winogradskyi Nb-255	strain=Nb-255		latest	Complete Genome	Major	Full	2005-09-12	ASM1272v1	DOE Joint Genome Institute	GCA_000012725.1	identical	ftp://ftp.ncbi.nlm.nih.gov/genomes/all/GCF/000/012/725/GCF_000012725.1_ASM1272v1
GCF_000009145.1	PRJNA224116	SAMEA3138193		representative genome	228410	915	Nitrosomonas europaea ATCC 19718	strain=ATCC 19718		latest	Complete Genome	Major	Full	2003-05-06	ASM914v1	DOE Joint Genome Institute	GCA_000009145.1	identical	ftp://ftp.ncbi.nlm.nih.gov/genomes/all/GCF/000/009/145/GCF_000009145.1_ASM914v1
GCF_000014765.1	PRJNA224116	SAMN02598323		representative genome	335283	916	Nitrosomonas eutropha C91	strain=C91		latest	Complete Genome	Major	Full	2006-09-13	ASM1476v1	DOE Joint Genome Institute	GCA_000014765.1	identical	ftp://ftp.ncbi.nlm.nih.gov/genomes/all/GCF/000/014/765/GCF_000014765.1_ASM1476v1
GCF_000021485.1	PRJNA224116	SAMN02603974		representative genome	243159	920	Acidithiobacillus ferrooxidans ATCC 23270	strain=ATCC 23270		latest	Complete Genome	Major	Full	2008-12-19	ASM2148v1	TIGR	GCA_000021485.1	identical	ftp://ftp.ncbi.nlm.nih.gov/genomes/all/GCF/000/021/485/GCF_000021485.1_ASM2148v1
GCF_000092925.1	PRJNA224116	SAMN02598514		representative genome	639283	921	Starkeya novella DSM 506	strain=DSM 506		latest	Complete Genome	Major	Full	2010-05-27	ASM9292v1	US DOE Joint Genome Institute	GCA_000092925.1	identical	ftp://ftp.ncbi.nlm.nih.gov/genomes/all/GCF/000/092/925/GCF_000092925.1_ASM9292v1
GCF_000024765.1	PRJNA224116	SAMN02598477		representative genome	555778	927	Halothiobacillus neapolitanus c2	strain=c2		latest	Complete Genome	Major	Full	2009-10-21	ASM2476v1	US DOE Joint Genome Institute (JGI-PGF)	GCA_000024765.1	identical	ftp://ftp.ncbi.nlm.nih.gov/genomes/all/GCF/000/024/765/GCF_000024765.1_ASM2476v1
GCF_000423825.1	PRJNA224116	SAMN02441488	AUIS00000000.1	representative genome	1123368	929	Thermithiobacillus tepidarius DSM 3134	strain=DSM 3134		latest	Scaffold	Major	Full	2013-07-11	ASM42382v1	DOE Joint Genome Institute	GCA_000423825.1	identical	ftp://ftp.ncbi.nlm.nih.gov/genomes/all/GCF/000/423/825/GCF_000423825.1_ASM42382v1
GCF_000227215.1	PRJNA224116	SAMN02469801	AFOH00000000.1	representative genome	637390	930	Acidithiobacillus thiooxidans ATCC 19377	strain=ATCC 19377		latest	Contig	Major	Full	2011-10-03	ASM22721v2	Center for Bioinformatics and Genome Biology	GCA_000227215.2	identical	ftp://ftp.ncbi.nlm.nih.gov/genomes/all/GCF/000/227/215/GCF_000227215.1_ASM22721v2
GCF_000373385.1	PRJNA224116	SAMN02441034	ARDU00000000.1	representative genome	1123393	931	Thiobacillus thioparus DSM 505	strain=DSM 505		latest	Scaffold	Major	Full	2013-04-23	ASM37338v1	DOE Joint Genome Institute	GCA_000373385.1	identical	ftp://ftp.ncbi.nlm.nih.gov/genomes/all/GCF/000/373/385/GCF_000373385.1_ASM37338v1
GCF_000711195.1	PRJNA224116	SAMN02745861	JOMR00000000.1	representative genome	1123517	934	Thiomicrospira pelophila DSM 1534	strain=DSM 1534		latest	Contig	Major	Full	2014-06-24	ASM71119v1	DOE Joint Genome Institute	GCA_000711195.1	identical	ftp://ftp.ncbi.nlm.nih.gov/genomes/all/GCF/000/711/195/GCF_000711195.1_ASM71119v1
GCF_000010785.1	PRJNA224116	SAMD00060961		representative genome	608538	940	Hydrogenobacter thermophilus TK-6	strain=TK-6		latest	Complete Genome	Major	Full	2010-02-11	ASM1078v1	The University of Tokyo	GCA_000010785.1	identical	ftp://ftp.ncbi.nlm.nih.gov/genomes/all/GCF/000/010/785/GCF_000010785.1_ASM1078v1
GCF_000012565.1	PRJNA224116	SAMN02598261		representative genome	269484	944	Ehrlichia canis str. Jake	strain=Jake		latest	Complete Genome	Major	Full	2005-08-12	ASM1256v1	DOE Joint Genome Institute	GCA_000012565.1	identical	ftp://ftp.ncbi.nlm.nih.gov/genomes/all/GCF/000/012/565/GCF_000012565.1_ASM1256v1
GCF_000013145.1	PRJNA224116	SAMN02604010		representative genome	205920	945	Ehrlichia chaffeensis str. Arkansas	strain=Arkansas		latest	Complete Genome	Major	Full	2006-02-21	ASM1314v1	TIGR	GCA_000013145.1	identical	ftp://ftp.ncbi.nlm.nih.gov/genomes/all/GCF/000/013/145/GCF_000013145.1_ASM1314v1
GCF_000013125.1	PRJNA224116	SAMN02604015		representative genome	212042	948	Anaplasma phagocytophilum str. HZ	strain=HZ		latest	Complete Genome	Major	Full	2006-02-21	ASM1312v1	TIGR	GCA_000013125.1	identical	ftp://ftp.ncbi.nlm.nih.gov/genomes/all/GCF/000/013/125/GCF_000013125.1_ASM1312v1
GCF_000022525.1	PRJNA224116	SAMN02603947		representative genome	434131	950	Neorickettsia risticii str. Illinois	strain=Illinois		latest	Complete Genome	Major	Full	2009-07-23	ASM2252v1	The Ohio State University	GCA_000022525.1	identical	ftp://ftp.ncbi.nlm.nih.gov/genomes/all/GCF/000/022/525/GCF_000022525.1_ASM2252v1
GCF_000013165.1	PRJNA224116	SAMN02604016		representative genome	222891	951	Neorickettsia sennetsu str. Miyayama	strain=Miyayama		latest	Complete Genome	Major	Full	2006-02-21	ASM1316v1	TIGR	GCA_000013165.1	identical	ftp://ftp.ncbi.nlm.nih.gov/genomes/all/GCF/000/013/165/GCF_000013165.1_ASM1316v1
GCF_000196175.1	PRJNA224116	SAMEA3138335		representative genome	264462	959	Bdellovibrio bacteriovorus HD100	strain=HD100		latest	Complete Genome	Major	Full	2004-02-10	ASM19617v1	Max-Planck-Institute	GCA_000196175.1	identical	ftp://ftp.ncbi.nlm.nih.gov/genomes/all/GCF/000/196/175/GCF_000196175.1_ASM19617v1
GCF_000525675.1	PRJNA224116	SAMN03081425		representative genome	765869	959	Bdellovibrio bacteriovorus W	strain=W		latest	Complete Genome	Major	Full	2014-02-03	ASM52567v1	University of Oklahoma Health Sciences center	GCA_000525675.1	identical	ftp://ftp.ncbi.nlm.nih.gov/genomes/all/GCF/000/525/675/GCF_000525675.1_ASM52567v1
GCF_001040945.1	PRJNA224116	SAMN03779333		representative genome	964	964	Herbaspirillum seropedicae	strain=Z67		latest	Complete Genome	Major	Full	2015-06-26	ASM104094v1	Universidade Federal do Parana	GCA_001040945.1	identical	ftp://ftp.ncbi.nlm.nih.gov/genomes/all/GCF/001/040/945/GCF_001040945.1_ASM104094v1
GCF_000284095.1	PRJNA224116	SAMD00061115		representative genome	927704	971	Selenomonas ruminantium subsp. lactilytica TAM6421	strain=TAM6421		latest	Complete Genome	Major	Full	2012-03-28	ASM28409v1	National Institute of Technology and Evaluation	GCA_000284095.1	identical	ftp://ftp.ncbi.nlm.nih.gov/genomes/all/GCF/000/284/095/GCF_000284095.1_ASM28409v1
GCF_000702545.1	PRJNA224116	SAMN02841170	JNIO00000000.1	representative genome	1392502	971	Selenomonas ruminantium AB3002	strain=AB3002		latest	Contig	Major	Full	2014-06-11	ASM70254v1	DOE Joint Genome Institute	GCA_000702545.1	identical	ftp://ftp.ncbi.nlm.nih.gov/genomes/all/GCF/000/702/545/GCF_000702545.1_ASM70254v1
GCF_000190595.1	PRJNA224116	SAMN00713590		representative genome	867900	979	Cellulophaga lytica DSM 7489	strain=DSM 7489		latest	Complete Genome	Major	Full	2011-02-28	ASM19059v1	US DOE Joint Genome Institute (JGI-PGF)	GCA_000190595.1	identical	ftp://ftp.ncbi.nlm.nih.gov/genomes/all/GCF/000/190/595/GCF_000190595.1_ASM19059v1
GCF_000517085.1	PRJNA224116	SAMN02597284	AZYH00000000.1	representative genome	869213	982	Saccharicrinis fermentans DSM 9555 = JCM 21142	strain=DSM 9555		latest	Scaffold	Major	Full	2014-01-08	ASM51708v1	DOE Joint Genome Institute	GCA_000517085.1	identical	ftp://ftp.ncbi.nlm.nih.gov/genomes/all/GCF/000/517/085/GCF_000517085.1_ASM51708v1
GCF_000023825.1	PRJNA224116	SAMN02598456		representative genome	485917	984	Pedobacter heparinus DSM 2366	strain=DSM 2366		latest	Complete Genome	Major	Full	2009-08-05	ASM2382v1	US DOE Joint Genome Institute (JGI-PGF)	GCA_000023825.1	identical	ftp://ftp.ncbi.nlm.nih.gov/genomes/all/GCF/000/023/825/GCF_000023825.1_ASM2382v1
GCF_000014145.1	PRJNA224116	SAMN02598536		representative genome	269798	985	Cytophaga hutchinsonii ATCC 33406	strain=ATCC 33406		latest	Complete Genome	Major	Full	2006-07-11	ASM1414v1	DOE Joint Genome Institute	GCA_000014145.1	identical	ftp://ftp.ncbi.nlm.nih.gov/genomes/all/GCF/000/014/145/GCF_000014145.1_ASM1414v1
GCF_000016645.1	PRJNA224116	SAMN02598357		representative genome	376686	986	Flavobacterium johnsoniae UW101	strain=UW101; ATCC 17061		latest	Complete Genome	Major	Full	2007-05-01	ASM1664v1	US DOE Joint Genome Institute	GCA_000016645.1	identical	ftp://ftp.ncbi.nlm.nih.gov/genomes/all/GCF/000/016/645/GCF_000016645.1_ASM1664v1
GCF_000430645.1	PRJNA224116	SAMN02440808	AUMK00000000.1	representative genome	1121006	987	Aquimarina latercula DSM 2041	strain=DSM 2041		latest	Scaffold	Major	Full	2013-07-16	ASM43064v1	DOE Joint Genome Institute	GCA_000430645.1	identical	ftp://ftp.ncbi.nlm.nih.gov/genomes/all/GCF/000/430/645/GCF_000430645.1_ASM43064v1
GCF_000259075.1	PRJNA224116	SAMN02469978	AJKI00000000.1	representative genome	1168289	989	Marinilabilia salmonicolor JCM 21150	strain=JCM 21150		latest	Contig	Major	Full	2012-04-17	ASM25907v1	Institute of Microbial Technology(IMTECH)-CSIR,Sector 39A,Chandigarh,160036	GCA_000259075.1	identical	ftp://ftp.ncbi.nlm.nih.gov/genomes/all/GCF/000/259/075/GCF_000259075.1_ASM25907v1
GCF_000737695.1	PRJNA224116	SAMN02934144	JPRM00000000.1	representative genome	991	991	Flavobacterium hydatis	strain=DSM 2063		latest	Contig	Major	Full	2014-08-05	ASM73769v1	GCAT-SEEK	GCA_000737695.1	identical	ftp://ftp.ncbi.nlm.nih.gov/genomes/all/GCF/000/737/695/GCF_000737695.1_ASM73769v1
GCF_000242635.2	PRJNA224116	SAMN02232052		representative genome	929556	995	Solitalea canadensis DSM 3403	strain=DSM 3403		latest	Complete Genome	Major	Full	2012-03-08	ASM24263v3	DOE Joint Genome Institute	GCA_000242635.3	identical	ftp://ftp.ncbi.nlm.nih.gov/genomes/all/GCF/000/242/635/GCF_000242635.2_ASM24263v3
GCF_000240075.2	PRJNA224116	SAMN02603612		representative genome	1041826	996	Flavobacterium columnare ATCC 49512	strain=ATCC 49512		latest	Complete Genome	Major	Full	2012-01-19	ASM24007v2	Mississippi State University	GCA_000240075.2	identical	ftp://ftp.ncbi.nlm.nih.gov/genomes/all/GCF/000/240/075/GCF_000240075.2_ASM24007v2
GCF_000430505.1	PRJNA224116	SAMN02440687	AUMD00000000.1	representative genome	1121902	997	Flexibacter elegans DSM 3317	strain=DSM 3317		latest	Scaffold	Major	Full	2013-07-16	ASM43050v1	DOE Joint Genome Institute	GCA_000430505.1	identical	ftp://ftp.ncbi.nlm.nih.gov/genomes/all/GCF/000/430/505/GCF_000430505.1_ASM43050v1
GCF_000265505.1	PRJNA224116	SAMN02261370		representative genome	880071	999	Flexibacter litoralis DSM 6794	strain=DSM 6794		latest	Complete Genome	Major	Full	2012-06-11	ASM26550v1	JGI	GCA_000265505.1	identical	ftp://ftp.ncbi.nlm.nih.gov/genomes/all/GCF/000/265/505/GCF_000265505.1_ASM26550v1
GCF_000422585.1	PRJNA224116	SAMN02441176	AUGI00000000.1	representative genome	1121903	1002	Flexibacter roseolus DSM 9546	strain=DSM 9546		latest	Scaffold	Major	Full	2013-07-11	ASM42258v1	DOE Joint Genome Institute	GCA_000422585.1	identical	ftp://ftp.ncbi.nlm.nih.gov/genomes/all/GCF/000/422/585/GCF_000422585.1_ASM42258v1
GCF_000183425.1	PRJNA224116	SAMN00138949		representative genome	643867	1006	Marivirga tractuosa DSM 4126	strain=DSM 4126		latest	Complete Genome	Major	Full	2010-11-30	ASM18342v1	US DOE Joint Genome Institute (JGI-PGF)	GCA_000183425.1	identical	ftp://ftp.ncbi.nlm.nih.gov/genomes/all/GCF/000/183/425/GCF_000183425.1_ASM18342v1
GCF_000250635.1	PRJNA224116	SAMN02602989		representative genome	984262	1008	Saprospira grandis str. Lewin	strain=Lewin		latest	Complete Genome	Major	Full	2012-02-27	ASM25063v1	ASGPB, University of Hawaii at Manoa	GCA_000250635.1	identical	ftp://ftp.ncbi.nlm.nih.gov/genomes/all/GCF/000/250/635/GCF_000250635.1_ASM25063v1
GCF_000189415.1	PRJNA224116	SAMN00713585		representative genome	865938	1014	Weeksella virosa DSM 16922	strain=DSM 16922		latest	Complete Genome	Major	Full	2011-02-15	ASM18941v1	JGI	GCA_000189415.1	identical	ftp://ftp.ncbi.nlm.nih.gov/genomes/all/GCF/000/189/415/GCF_000189415.1_ASM18941v1
GCF_000301075.1	PRJNA224116	SAMN02463902	AGYA00000000.1	representative genome	883096	1015	Bergeyella zoohelcum ATCC 43767	strain=ATCC 43767		latest	Scaffold	Major	Full	2012-10-11	Berg_zooh_ATCC_43767_V1	Broad Institute	GCA_000301075.1	identical	ftp://ftp.ncbi.nlm.nih.gov/genomes/all/GCF/000/301/075/GCF_000301075.1_Berg_zooh_ATCC_43767_V1
GCF_000174755.1	PRJNA224116	SAMN00001917	ACLQ00000000.1	representative genome	553178	1017	Capnocytophaga gingivalis ATCC 33624	strain=ATCC 33624		latest	Contig	Major	Full	2009-04-29	ASM17475v1	J. Craig Venter Institute	GCA_000174755.1	identical	ftp://ftp.ncbi.nlm.nih.gov/genomes/all/GCF/000/174/755/GCF_000174755.1_ASM17475v1
GCF_000023285.1	PRJNA224116	SAMN00001911		representative genome	521097	1018	Capnocytophaga ochracea DSM 7271	strain=DSM 7271		latest	Complete Genome	Major	Full	2009-08-26	ASM2328v1	US DOE Joint Genome Institute (JGI-PGF)	GCA_000023285.1	identical	ftp://ftp.ncbi.nlm.nih.gov/genomes/all/GCF/000/023/285/GCF_000023285.1_ASM2328v1
GCF_000173675.1	PRJNA224116	SAMN00000681	ABZV00000000.1	representative genome	553177	1019	Capnocytophaga sputigena ATCC 33612	strain=Capno		latest	Contig	Major	Full	2008-11-21	ASM17367v1	J. Craig Venter Institute	GCA_000173675.1	identical	ftp://ftp.ncbi.nlm.nih.gov/genomes/all/GCF/000/173/675/GCF_000173675.1_ASM17367v1
GCF_000245015.1	PRJNA224116	SAMN02261399	AHMA00000000.1	representative genome	395493	1022	Beggiatoa alba B18LD	strain=B18LD		latest	Scaffold	Major	Full	2012-05-04	ASM24501v1	JGI	GCA_000245015.1	identical	ftp://ftp.ncbi.nlm.nih.gov/genomes/all/GCF/000/245/015/GCF_000245015.1_ASM24501v1
GCF_000169175.1	PRJNA224116	SAMN02436130	AAWS00000000.1	representative genome	313606	1027	Microscilla marina ATCC 23134	strain=ATCC 23134		latest	Contig	Major	Full	2007-01-22	ASM16917v1	The Gordon and Betty Moore Foundation Marine Microbiology Initiative	GCA_000169175.1	identical	ftp://ftp.ncbi.nlm.nih.gov/genomes/all/GCF/000/169/175/GCF_000169175.1_ASM16917v1
GCF_000260135.1	PRJNA224116	SAMN02256515	AJUL00000000.1	representative genome	870187	1031	Thiothrix nivea DSM 5205	strain=DSM 5205		latest	Scaffold	Major	Full	2012-05-04	ASM26013v1	DOE Joint Genome Institute	GCA_000260135.1	identical	ftp://ftp.ncbi.nlm.nih.gov/genomes/all/GCF/000/260/135/GCF_000260135.1_ASM26013v1
GCF_000336555.1	PRJNA224116	SAMN02463899	AGWY00000000.1	representative genome	883079	1034	Afipia clevelandensis ATCC 49720	strain=ATCC 49720		latest	Scaffold	Major	Full	2013-02-06	Afip_clev_ATCC49720_G12581_V1	Broad Institute	GCA_000336555.1	identical	ftp://ftp.ncbi.nlm.nih.gov/genomes/all/GCF/000/336/555/GCF_000336555.1_Afip_clev_ATCC49720_G12581_V1
GCF_000314735.2	PRJNA224116	SAMN02463900	AGWZ00000000.1	representative genome	883080	1035	Afipia felis ATCC 53690	strain=ATCC 53690		latest	Scaffold	Major	Full	2013-02-06	Afip_feli_felis_ATCC_53690_V1	Broad Institute	GCA_000314735.2	identical	ftp://ftp.ncbi.nlm.nih.gov/genomes/all/GCF/000/314/735/GCF_000314735.2_Afip_feli_felis_ATCC_53690_V1
GCF_000715015.1	PRJNA224116	SAMN02737001	JMIW00000000.1	representative genome	1044	1044	Erythrobacter longus	strain=DSM 6997		latest	Contig	Major	Full	2014-06-27	Ery_DSM 6997_v1	Xiamen University	GCA_000715015.1	identical	ftp://ftp.ncbi.nlm.nih.gov/genomes/all/GCF/000/715/015/GCF_000715015.1_Ery_DSM_6997_v1
GCF_000025485.1	PRJNA224116	SAMN02598487		representative genome	572477	1049	Allochromatium vinosum DSM 180	strain=DSM 180		latest	Complete Genome	Major	Full	2010-02-16	ASM2548v1	US DOE Joint Genome Institute (JGI-PGF)	GCA_000025485.1	identical	ftp://ftp.ncbi.nlm.nih.gov/genomes/all/GCF/000/025/485/GCF_000025485.1_ASM2548v1
GCF_000015585.1	PRJNA224116	SAMN00623046		representative genome	349124	1053	Halorhodospira halophila SL1	strain=SL1		latest	Complete Genome	Major	Full	2007-01-10	ASM1558v1	DOE Joint Genome Institute	GCA_000015585.1	identical	ftp://ftp.ncbi.nlm.nih.gov/genomes/all/GCF/000/015/585/GCF_000015585.1_ASM1558v1
GCF_000021865.1	PRJNA224116	SAMN02604080		representative genome	272942	1061	Rhodobacter capsulatus SB 1003	strain=SB 1003		latest	Complete Genome	Major	Full	2010-04-09	ASM2186v1	Univ. Chicago	GCA_000021865.1	identical	ftp://ftp.ncbi.nlm.nih.gov/genomes/all/GCF/000/021/865/GCF_000021865.1_ASM2186v1
GCF_000012905.2	PRJNA57653	SAMN02598537		reference genome	272943	1063	Rhodobacter sphaeroides 2.4.1	strain=2.4.1; ATCC BAA-808		latest	Chromosome	Major	Full	2013-10-23	ASM1290v2	DOE Joint Genome Institute	GCA_000012905.2	identical	ftp://ftp.ncbi.nlm.nih.gov/genomes/all/GCF/000/012/905/GCF_000012905.2_ASM1290v2
GCF_000016405.1	PRJNA224116	SAMN02598341		representative genome	349102	1063	Rhodobacter sphaeroides ATCC 17025			latest	Complete Genome	Major	Full	2007-04-20	ASM1640v1	US DOE Joint Genome Institute	GCA_000016405.1	identical	ftp://ftp.ncbi.nlm.nih.gov/genomes/all/GCF/000/016/405/GCF_000016405.1_ASM1640v1
GCF_000166055.1	PRJNA224116	SAMN00007427		representative genome	648757	1069	Rhodomicrobium vannielii ATCC 17100	strain=ATCC 17100		latest	Complete Genome	Major	Full	2010-11-05	ASM16605v1	US DOE Joint Genome Institute (JGI-PGF)	GCA_000166055.1	identical	ftp://ftp.ncbi.nlm.nih.gov/genomes/all/GCF/000/166/055/GCF_000166055.1_ASM16605v1
GCF_000013365.1	PRJNA224116	SAMN02598335		representative genome	316058	1076	Rhodopseudomonas palustris HaA2	strain=HaA2		latest	Complete Genome	Major	Full	2006-02-06	ASM1336v1	DOE Joint Genome Institute	GCA_000013365.1	identical	ftp://ftp.ncbi.nlm.nih.gov/genomes/all/GCF/000/013/365/GCF_000013365.1_ASM1336v1
GCF_000013745.1	PRJNA224116	SAMN02598337		representative genome	316056	1076	Rhodopseudomonas palustris BisB18	strain=BisB18		latest	Complete Genome	Major	Full	2006-03-21	ASM1374v1	DOE Joint Genome Institute	GCA_000013745.1	identical	ftp://ftp.ncbi.nlm.nih.gov/genomes/all/GCF/000/013/745/GCF_000013745.1_ASM1374v1
GCF_000014825.1	PRJNA224116	SAMN02598338		representative genome	316055	1076	Rhodopseudomonas palustris BisA53	strain=BisA53		latest	Complete Genome	Major	Full	2006-10-04	ASM1482v1	DOE Joint Genome Institute	GCA_000014825.1	identical	ftp://ftp.ncbi.nlm.nih.gov/genomes/all/GCF/000/014/825/GCF_000014825.1_ASM1482v1
GCF_000195775.1	PRJNA224116	SAMEA3138319		representative genome	258594	1076	Rhodopseudomonas palustris CGA009	strain=CGA009		latest	Complete Genome	Major	Full	2003-12-11	ASM19577v1	DOE Joint Genome Institute	GCA_000195775.1	identical	ftp://ftp.ncbi.nlm.nih.gov/genomes/all/GCF/000/195/775/GCF_000195775.1_ASM19577v1
GCF_000504425.1	PRJNA224116	SAMN02401939	AYSU00000000.1	representative genome	1421013	1076	Rhodopseudomonas palustris JSC-3b	strain=JSC-3b		latest	Scaffold	Major	Full	2013-12-05	Rhodopseudomonas palustris JSC-3b	Hunan Plant Protection Institute	GCA_000504425.1	identical	ftp://ftp.ncbi.nlm.nih.gov/genomes/all/GCF/000/504/425/GCF_000504425.1_Rhodopseudomonas_palustris_JSC-3b
GCF_000935205.1	PRJNA224116	SAMN03072170	JXXE00000000.1	representative genome	1076	1076	Rhodopseudomonas palustris	strain=BAL398		latest	Contig	Major	Full	2015-03-02	ASM93520v1	Technical University of Denmark	GCA_000935205.1	identical	ftp://ftp.ncbi.nlm.nih.gov/genomes/all/GCF/000/935/205/GCF_000935205.1_ASM93520v1
GCF_001402875.1	PRJNA224116	SAMN04123293		representative genome	1079	1079	Blastochloris viridis	strain=ATCC 19567		latest	Complete Genome	Major	Full	2015-10-22	ASM140287v1	Institute for Basic Science	GCA_001402875.1	identical	ftp://ftp.ncbi.nlm.nih.gov/genomes/all/GCF/001/402/875/GCF_001402875.1_ASM140287v1
GCF_000294655.1	PRJNA224116	SAMEA2272023	CAHP00000000.1	representative genome	1150626	1083	Phaeospirillum molischianum DSM 120	strain=DSM 120		latest	Contig	Major	Full	2012-03-16	Pm_DSM120	CNRS	GCA_000294655.1	identical	ftp://ftp.ncbi.nlm.nih.gov/genomes/all/GCF/000/294/655/GCF_000294655.1_Pm_DSM120
GCF_000284415.1	PRJNA224116	SAMEA2272054		representative genome	1150469	1084	Pararhodospirillum photometricum DSM 122	strain=DSM 122		latest	Complete Genome	Major	Full	2012-02-23	ASM28441v2	CNRS	GCA_000284415.2	identical	ftp://ftp.ncbi.nlm.nih.gov/genomes/all/GCF/000/284/415/GCF_000284415.1_ASM28441v2
GCF_000013085.1	PRJNA57655	SAMN02598538		reference genome	269796	1085	Rhodospirillum rubrum ATCC 11170	strain=ATCC 11170		latest	Complete Genome	Major	Full	2005-12-12	ASM1308v1	DOE Joint Genome Institute	GCA_000013085.1	identical	ftp://ftp.ncbi.nlm.nih.gov/genomes/all/GCF/000/013/085/GCF_000013085.1_ASM1308v1
GCF_000515255.1	PRJNA224116	SAMN02597269	AZXM00000000.1	representative genome	1089552	1087	Rhodovibrio salinarum DSM 9154	strain=DSM 9154		latest	Scaffold	Major	Full	2014-01-07	ASM51525v1	JGI	GCA_000515255.1	identical	ftp://ftp.ncbi.nlm.nih.gov/genomes/all/GCF/000/515/255/GCF_000515255.1_ASM51525v1
GCF_000020465.1	PRJNA224116	SAMN02598270		representative genome	290315	1092	Chlorobium limicola DSM 245	strain=DSM 245		latest	Complete Genome	Major	Full	2008-06-04	ASM2046v1	US DOE Joint Genome Institute	GCA_000020465.1	identical	ftp://ftp.ncbi.nlm.nih.gov/genomes/all/GCF/000/020/465/GCF_000020465.1_ASM2046v1
GCF_000016085.1	PRJNA224116	SAMN02598271		representative genome	290318	1094	Chlorobium phaeovibrioides DSM 265	strain=DSM 265		latest	Complete Genome	Major	Full	2007-04-12	ASM1608v1	US DOE Joint Genome Institute	GCA_000016085.1	identical	ftp://ftp.ncbi.nlm.nih.gov/genomes/all/GCF/000/016/085/GCF_000016085.1_ASM1608v1
GCF_000015125.1	PRJNA224116	SAMN02598273		representative genome	290317	1096	Chlorobium phaeobacteroides DSM 266	strain=DSM 266		latest	Complete Genome	Major	Full	2006-12-11	ASM1512v1	US DOE Joint Genome Institute	GCA_000015125.1	identical	ftp://ftp.ncbi.nlm.nih.gov/genomes/all/GCF/000/015/125/GCF_000015125.1_ASM1512v1
GCF_000020545.1	PRJNA224116	SAMN02598272		representative genome	331678	1096	Chlorobium phaeobacteroides BS1	strain=BS1		latest	Complete Genome	Major	Full	2008-06-09	ASM2054v1	US DOE Joint Genome Institute	GCA_000020545.1	identical	ftp://ftp.ncbi.nlm.nih.gov/genomes/all/GCF/000/020/545/GCF_000020545.1_ASM2054v1
GCF_000006985.1	PRJNA57897	SAMN02604006		reference genome	194439	1097	Chlorobium tepidum TLS	strain=TLS		latest	Complete Genome	Major	Full	2002-07-02	ASM698v1	TIGR	GCA_000006985.1	identical	ftp://ftp.ncbi.nlm.nih.gov/genomes/all/GCF/000/006/985/GCF_000006985.1_ASM698v1
GCF_000012485.1	PRJNA224116	SAMN02598284		representative genome	319225	1100	Chlorobium luteolum DSM 273	strain=DSM 273		latest	Complete Genome	Major	Full	2005-10-26	ASM1248v1	DOE Joint Genome Institute	GCA_000012485.1	identical	ftp://ftp.ncbi.nlm.nih.gov/genomes/all/GCF/000/012/485/GCF_000012485.1_ASM1248v1
GCF_000020625.1	PRJNA224116	SAMN02598281		representative genome	290512	1102	Prosthecochloris aestuarii DSM 271	strain=DSM 271		latest	Complete Genome	Major	Full	2008-07-18	ASM2062v1	US DOE Joint Genome Institute	GCA_000020625.1	identical	ftp://ftp.ncbi.nlm.nih.gov/genomes/all/GCF/000/020/625/GCF_000020625.1_ASM2062v1
GCF_000018865.1	PRJNA57657	SAMN02598539		reference genome	324602	1108	Chloroflexus aurantiacus J-10-fl	strain=J-10-fl		latest	Complete Genome	Major	Full	2007-12-20	ASM1886v1	US DOE Joint Genome Institute	GCA_000018865.1	identical	ftp://ftp.ncbi.nlm.nih.gov/genomes/all/GCF/000/018/865/GCF_000018865.1_ASM1886v1
GCF_000317285.1	PRJNA224116	SAMN02469883	AJLN00000000.1	representative genome	211165	1124	Chlorogloeopsis fritschii PCC 6912	strain=PCC 6912		latest	Contig	Major	Full	2012-12-05	ChlPCC6912_1.0	HHU Duesseldorf	GCA_000317285.1	identical	ftp://ftp.ncbi.nlm.nih.gov/genomes/all/GCF/000/317/285/GCF_000317285.1_ChlPCC6912_1.0
GCF_000010625.1	PRJNA224116	SAMD00060936		representative genome	449447	1126	Microcystis aeruginosa NIES-843	strain=NIES-843		latest	Complete Genome	Major	Full	2008-01-24	ASM1062v1	Kazusa DNA Research Institute	GCA_000010625.1	identical	ftp://ftp.ncbi.nlm.nih.gov/genomes/all/GCF/000/010/625/GCF_000010625.1_ASM1062v1
GCF_000009725.1	PRJNA224116	SAMD00061113		representative genome	1148	1148	Synechocystis sp. PCC 6803	strain=PCC 6803		latest	Complete Genome	Major	Full	2004-05-11	ASM972v1	Kazusa	GCA_000009725.1	identical	ftp://ftp.ncbi.nlm.nih.gov/genomes/all/GCF/000/009/725/GCF_000009725.1_ASM972v1
GCF_000710505.1	PRJNA224116	SAMN02867752	ASAK00000000.1	representative genome	388467	1160	Planktothrix agardhii NIVA-CYA 126/8	strain=NIVA-CYA 126/8		latest	Chromosome	Major	Full	2014-06-23	Plagard2.0	Institute for Limnology	GCA_000710505.1	identical	ftp://ftp.ncbi.nlm.nih.gov/genomes/all/GCF/000/710/505/GCF_000710505.1_Plagard2.0
GCF_000196515.1	PRJNA224116	SAMN02598476		representative genome	551115	1164	'Nostoc azollae' 0708	strain=0708		latest	Complete Genome	Major	Full	2010-06-14	ASM19651v1	US DOE Joint Genome Institute (JGI-PGF)	GCA_000196515.1	identical	ftp://ftp.ncbi.nlm.nih.gov/genomes/all/GCF/000/196/515/GCF_000196515.1_ASM19651v1
GCF_000317695.1	PRJNA224116	SAMN02232008		representative genome	272123	1165	Anabaena cylindrica PCC 7122	strain=PCC 7122		latest	Complete Genome	Major	Full	2012-12-07	ASM31769v1	DOE Joint Genome Institute	GCA_000317695.1	identical	ftp://ftp.ncbi.nlm.nih.gov/genomes/all/GCF/000/317/695/GCF_000317695.1_ASM31769v1
GCF_000521175.1	PRJNA224116	SAMN02485748	AZYY00000000.1	representative genome	284502	1176	Aphanizomenon flos-aquae NIES-81	strain=NIES-81		latest	Scaffold	Major	Full	2014-01-16	Aflos454contigs199p	Northern Illinois University	GCA_000521175.1	identical	ftp://ftp.ncbi.nlm.nih.gov/genomes/all/GCF/000/521/175/GCF_000521175.1_Aflos454contigs199p
GCF_000353285.1	PRJNA224116	SAMN02261250	ALVM00000000.1	representative genome	272134	1184	Leptolyngbya boryana PCC 6306	strain=PCC 6306		latest	Scaffold	Major	Full	2013-04-06	ASM35328v1	JGI	GCA_000353285.1	identical	ftp://ftp.ncbi.nlm.nih.gov/genomes/all/GCF/000/353/285/GCF_000353285.1_ASM35328v1
GCF_000300115.1	PRJNA224116	SAMN03450030	AGCR00000000.1	representative genome	1188	1188	Tolypothrix sp. PCC 7601	strain=UTEX B 481		latest	Scaffold	Major	Full	2012-09-28	Fremyella_diplosiphon-2.0.1	The Genome Institute	GCA_000300115.1	identical	ftp://ftp.ncbi.nlm.nih.gov/genomes/all/GCF/000/300/115/GCF_000300115.1_Fremyella_diplosiphon-2.0.1
GCF_000014265.1	PRJNA224116	SAMN02598485		representative genome	203124	1206	Trichodesmium erythraeum IMS101	strain=IMS101		latest	Complete Genome	Major	Full	2006-07-06	ASM1426v1	DOE Joint Genome Institute	GCA_000014265.1	identical	ftp://ftp.ncbi.nlm.nih.gov/genomes/all/GCF/000/014/265/GCF_000014265.1_ASM1426v1
GCF_000007925.1	PRJNA57995	SAMN02603142		reference genome	167539	1219	Prochlorococcus marinus subsp. marinus str. CCMP1375	strain=CCMP1375; SS120		latest	Complete Genome	Major	Full	2003-07-25	ASM792v1	CNRS	GCA_000007925.1	identical	ftp://ftp.ncbi.nlm.nih.gov/genomes/all/GCF/000/007/925/GCF_000007925.1_ASM792v1
GCF_000011465.1	PRJNA224116	SAMEA3138209		representative genome	59919	1219	Prochlorococcus marinus subsp. pastoris str. CCMP1986	strain=MED4		latest	Complete Genome	Major	Full	2003-08-18	ASM1146v1	DOE Joint Genome Institute	GCA_000011465.1	identical	ftp://ftp.ncbi.nlm.nih.gov/genomes/all/GCF/000/011/465/GCF_000011465.1_ASM1146v1
GCF_000011485.1	PRJNA224116	SAMEA3138210		representative genome	74547	1219	Prochlorococcus marinus str. MIT 9313	strain=MIT9313		latest	Complete Genome	Major	Full	2003-08-18	ASM1148v1	DOE Joint Genome Institute	GCA_000011485.1	identical	ftp://ftp.ncbi.nlm.nih.gov/genomes/all/GCF/000/011/485/GCF_000011485.1_ASM1148v1
GCF_000012465.1	PRJNA224116	SAMN00623057		representative genome	59920	1219	Prochlorococcus marinus str. NATL2A	strain=NATL2A		latest	Complete Genome	Major	Full	2007-08-09	ASM1246v1	DOE Joint Genome Institute	GCA_000012465.1	identical	ftp://ftp.ncbi.nlm.nih.gov/genomes/all/GCF/000/012/465/GCF_000012465.1_ASM1246v1
GCF_000012645.1	PRJNA224116	SAMN02598321		representative genome	74546	1219	Prochlorococcus marinus str. MIT 9312	strain=MIT 9312		latest	Complete Genome	Major	Full	2005-11-02	ASM1264v1	DOE Joint Genome Institute	GCA_000012645.1	identical	ftp://ftp.ncbi.nlm.nih.gov/genomes/all/GCF/000/012/645/GCF_000012645.1_ASM1264v1
GCF_000015665.1	PRJNA224116	SAMN02603924		representative genome	167542	1219	Prochlorococcus marinus str. MIT 9515	strain=MIT 9515		latest	Complete Genome	Major	Full	2007-01-19	ASM1566v1	The Gordon and Betty Moore Foundation Marine Microbiology Initiative	GCA_000015665.1	identical	ftp://ftp.ncbi.nlm.nih.gov/genomes/all/GCF/000/015/665/GCF_000015665.1_ASM1566v1
GCF_000018065.1	PRJNA224116	SAMN02598410		representative genome	93060	1219	Prochlorococcus marinus str. MIT 9215	strain=MIT 9215		latest	Complete Genome	Major	Full	2007-09-20	ASM1806v1	US DOE Joint Genome Institute	GCA_000018065.1	identical	ftp://ftp.ncbi.nlm.nih.gov/genomes/all/GCF/000/018/065/GCF_000018065.1_ASM1806v1
GCF_000018585.1	PRJNA224116	SAMN00622972		representative genome	93059	1219	Prochlorococcus marinus str. MIT 9211	strain=MIT 9211		latest	Chromosome	Major	Full	2007-11-13	ASM1858v1	The Gordon and Betty Moore Foundation Marine Microbiology Initiative	GCA_000018585.1	identical	ftp://ftp.ncbi.nlm.nih.gov/genomes/all/GCF/000/018/585/GCF_000018585.1_ASM1858v1
GCF_000759975.1	PRJNA224116	SAMN02769556	JNAM00000000.1	representative genome	74545	1219	Prochlorococcus marinus str. MIT 9302	strain=MIT 9302		latest	Contig	Major	Full	2014-09-29	ASM75997v1	MIT	GCA_000759975.1	identical	ftp://ftp.ncbi.nlm.nih.gov/genomes/all/GCF/000/759/975/GCF_000759975.1_ASM75997v1
GCF_000332315.1	PRJNA224116	SAMN02261252	ANKN00000000.1	representative genome	317619	1223	Prochlorothrix hollandica PCC 9006 = CALU 1027	strain=PCC 9006		latest	Scaffold	Major	Full	2013-01-22	ASM33231v1	JGI	GCA_000332315.1	identical	ftp://ftp.ncbi.nlm.nih.gov/genomes/all/GCF/000/332/315/GCF_000332315.1_ASM33231v1
GCF_000012805.1	PRJNA224116	SAMN02598329		representative genome	323261	1229	Nitrosococcus oceani ATCC 19707	strain=ATCC 19707		latest	Complete Genome	Major	Full	2005-10-04	ASM1280v1	DOE Joint Genome Institute	GCA_000012805.1	identical	ftp://ftp.ncbi.nlm.nih.gov/genomes/all/GCF/000/012/805/GCF_000012805.1_ASM1280v1
GCF_000196355.1	PRJNA224116	SAMN02598322		representative genome	323848	1231	Nitrosospira multiformis ATCC 25196	strain=ATCC 25196		latest	Complete Genome	Major	Full	2005-11-15	ASM19635v1	DOE Joint Genome Institute	GCA_000196355.1	identical	ftp://ftp.ncbi.nlm.nih.gov/genomes/all/GCF/000/196/355/GCF_000196355.1_ASM19635v1
GCF_000300295.3	PRJNA224116	SAMN02469424		representative genome	1227812	1238	Piscirickettsia salmonis LF-89 = ATCC VR-1361	strain=ATCC VR-1361		latest	Complete Genome	Major	Full	2015-12-17	ASM30029v3	Macrogen	GCA_000300295.3	identical	ftp://ftp.ncbi.nlm.nih.gov/genomes/all/GCF/000/300/295/GCF_000300295.3_ASM30029v3
GCF_000196855.1	PRJNA224116	SAMEA2272393		representative genome	762550	1244	Leuconostoc gelidum subsp. gasicomitatum LMG 18811	strain=type strain: LMG 18811		latest	Complete Genome	Major	Full	2010-06-30	ASM19685v1	The Department of Food Hygiene and Environmental Health, University of Helsinki, P.O. Box 66 00014 University of Helsinki	GCA_000196855.1	identical	ftp://ftp.ncbi.nlm.nih.gov/genomes/all/GCF/000/196/855/GCF_000196855.1_ASM19685v1
GCF_000014445.1	PRJNA224116	SAMN02598482		representative genome	203120	1245	Leuconostoc mesenteroides subsp. mesenteroides ATCC 8293	strain=ATCC 8293		latest	Complete Genome	Major	Full	2006-10-13	ASM1444v1	US DOE Joint Genome Institute (JGI), The Lactic Acid Bacteria Genome Consortium and Fidelity Systems Inc.	GCA_000014445.1	identical	ftp://ftp.ncbi.nlm.nih.gov/genomes/all/GCF/000/014/445/GCF_000014445.1_ASM1444v1
GCF_000709265.1	PRJNA224116	SAMN02730106	JMEA00000000.1	representative genome	1246	1246	Leuconostoc lactis	strain=KACC 91922		latest	Contig	Major	Full	2014-06-17	CLCbio CLC Genomics Workbench 6.5 of Leuconostoc lactis genome	Chungbuk National University	GCA_000709265.1	identical	ftp://ftp.ncbi.nlm.nih.gov/genomes/all/GCF/000/709/265/GCF_000709265.1_CLCbio_CLC_Genomics_Workbench_6.5_of_Leuconostoc_lactis_genome
GCF_000014385.1	PRJNA224116	SAMN02598484		representative genome	203123	1247	Oenococcus oeni PSU-1	strain=PSU-1		latest	Complete Genome	Major	Full	2006-10-13	ASM1438v1	US DOE Joint Genome Institute (JGI), The Lactic Acid Bacteria Genome Consortium and Fidelity Systems Inc.	GCA_000014385.1	identical	ftp://ftp.ncbi.nlm.nih.gov/genomes/all/GCF/000/014/385/GCF_000014385.1_ASM1438v1
GCF_000160575.1	PRJNA224116	SAMN00139194	ACKU00000000.1	representative genome	585506	1249	Weissella paramesenteroides ATCC 33313	strain=ATCC 33313		latest	Scaffold	Major	Full	2009-07-17	ASM16057v1	Baylor College of Medicine	GCA_000160575.1	identical	ftp://ftp.ncbi.nlm.nih.gov/genomes/all/GCF/000/160/575/GCF_000160575.1_ASM16057v1
GCF_000165675.1	PRJNA224116	SAMN02470184	AEIZ00000000.1	representative genome	907931	1251	Leuconostoc fallax KCTC 3537	strain=KCTC 3537		latest	Contig	Major	Full	2010-10-26	ASM16567v1	Korea Research Institute of Bioscience and Biotechnology (KRIBB)	GCA_000165675.2	identical	ftp://ftp.ncbi.nlm.nih.gov/genomes/all/GCF/000/165/675/GCF_000165675.1_ASM16567v1
GCF_000300135.1	PRJNA224116	SAMN02603179		representative genome	1229758	1252	Leuconostoc carnosum JB16	strain=JB16		latest	Complete Genome	Major	Full	2012-09-28	ASM30013v1	Department of Life Science, Chung-Ang University, Republic of Korea	GCA_000300135.1	identical	ftp://ftp.ncbi.nlm.nih.gov/genomes/all/GCF/000/300/135/GCF_000300135.1_ASM30013v1
GCF_000146325.1	PRJNA224116	SAMN00116807	AEEG00000000.1	representative genome	862514	1254	Pediococcus acidilactici DSM 20284	strain=DSM 20284		latest	Scaffold	Major	Full	2010-08-27	ASM14632v1	Baylor College of Medicine	GCA_000146325.1	identical	ftp://ftp.ncbi.nlm.nih.gov/genomes/all/GCF/000/146/325/GCF_000146325.1_ASM14632v1
GCF_000014505.1	PRJNA224116	SAMN02598525		representative genome	278197	1255	Pediococcus pentosaceus ATCC 25745	strain=ATCC 25745		latest	Complete Genome	Major	Full	2006-10-13	ASM1450v1	US DOE Joint Genome Institute (JGI), The Lactic Acid Bacteria Genome Consortium and Fidelity Systems Inc.	GCA_000014505.1	identical	ftp://ftp.ncbi.nlm.nih.gov/genomes/all/GCF/000/014/505/GCF_000014505.1_ASM1450v1
GCF_000010185.1	PRJNA224116	SAMD00060918		representative genome	334413	1260	Finegoldia magna ATCC 29328	strain=ATCC 29328		latest	Complete Genome	Major	Full	2008-02-14	ASM1018v1	Kitasato Institute for Life Sciences	GCA_000010185.1	identical	ftp://ftp.ncbi.nlm.nih.gov/genomes/all/GCF/000/010/185/GCF_000010185.1_ASM1018v1
GCF_000381525.1	PRJNA224116	SAMN02441325	ARMA00000000.1	representative genome	1035196	1261	Peptostreptococcus anaerobius VPI 4330 = DSM 2949	strain=DSM 2949		latest	Scaffold	Major	Full	2013-04-24	ASM38152v1	DOE Joint Genome Institute	GCA_000381525.1	identical	ftp://ftp.ncbi.nlm.nih.gov/genomes/all/GCF/000/381/525/GCF_000381525.1_ASM38152v1
GCF_000179635.2	PRJNA224116	SAMN00016988		representative genome	697329	1264	Ruminococcus albus 7 = DSM 20455	strain=7		latest	Complete Genome	Major	Full	2010-12-23	ASM17963v2	US DOE Joint Genome Institute (JGI-PGF)	GCA_000179635.2	identical	ftp://ftp.ncbi.nlm.nih.gov/genomes/all/GCF/000/179/635/GCF_000179635.2_ASM17963v2
GCF_000174895.1	PRJNA224116	SAMN02471821	ACOK00000000.1	representative genome	641112	1265	Ruminococcus flavefaciens FD-1	strain=FD-1		latest	Scaffold	Major	Full	2009-05-14	ASM17489v1	The North American Consortium for Genomics of Fibrolytic Ruminal Bacteria	GCA_000174895.1	identical	ftp://ftp.ncbi.nlm.nih.gov/genomes/all/GCF/000/174/895/GCF_000174895.1_ASM17489v1
GCF_000526795.1	PRJNA224116	SAMN02584993	JAGT00000000.1	representative genome	1384066	1265	Ruminococcus flavefaciens AE3010	strain=AE3010		latest	Contig	Major	Full	2014-01-14	ASM52679v1	DOE Joint Genome Institute	GCA_000526795.1	identical	ftp://ftp.ncbi.nlm.nih.gov/genomes/all/GCF/000/526/795/GCF_000526795.1_ASM52679v1
GCF_000701945.1	PRJNA224116	SAMN02841181	JNKE00000000.1	representative genome	1410671	1265	Ruminococcus flavefaciens MC2020	strain=MC2020		latest	Scaffold	Major	Full	2014-06-11	ASM70194v1	DOE Joint Genome Institute	GCA_000701945.1	identical	ftp://ftp.ncbi.nlm.nih.gov/genomes/all/GCF/000/701/945/GCF_000701945.1_ASM70194v1
GCF_001404895.1	PRJNA224116	SAMEA3545324	CYZR00000000.1	representative genome	1267	1267	Clostridium ventriculi	strain=2789STDY5834858		latest	Contig	Major	Full	2015-10-01	13470_2#77	SC	GCA_001404895.1	identical	ftp://ftp.ncbi.nlm.nih.gov/genomes/all/GCF/001/404/895/GCF_001404895.1_13470_2_77
GCF_001485185.1	PRJNA224116	SAMD00043589	BCMW00000000.1	representative genome	1267	1267	Clostridium ventriculi	strain=17		latest	Contig	Major	Full	2015-12-08	ASM148518v1	Animal Science, Graduate School of Life and Environmental Sciences, Kyoto Prefectural University	GCA_001485185.1	identical	ftp://ftp.ncbi.nlm.nih.gov/genomes/all/GCF/001/485/185/GCF_001485185.1_ASM148518v1
GCF_000023205.1	PRJNA224116	SAMN00000281		representative genome	465515	1270	Micrococcus luteus NCTC 2665	strain=NCTC 2665 (Fleming 2665)		latest	Complete Genome	Major	Full	2009-06-12	ASM2320v1	US DOE Joint Genome Institute (JGI-PGF)	GCA_000023205.1	identical	ftp://ftp.ncbi.nlm.nih.gov/genomes/all/GCF/000/023/205/GCF_000023205.1_ASM2320v1
GCF_000725405.1	PRJNA224116	SAMN02902417		representative genome	1274	1274	Dermacoccus nishinomiyaensis	strain=M25		latest	Complete Genome	Major	Full	2014-07-14	ASM72540v1	University of Malaya	GCA_000725405.1	identical	ftp://ftp.ncbi.nlm.nih.gov/genomes/all/GCF/000/725/405/GCF_000725405.1_ASM72540v1
GCF_000023925.1	PRJNA224116	SAMN02598443		representative genome	478801	1276	Kytococcus sedentarius DSM 20547	strain=DSM 20547		latest	Complete Genome	Major	Full	2009-08-27	ASM2392v1	US DOE Joint Genome Institute (JGI-PGF)	GCA_000023925.1	identical	ftp://ftp.ncbi.nlm.nih.gov/genomes/all/GCF/000/023/925/GCF_000023925.1_ASM2392v1
GCF_000013425.1	PRJNA57795	SAMN02604235		reference genome	93061	1280	Staphylococcus aureus subsp. aureus NCTC 8325	strain=NCTC 8325		latest	Complete Genome	Major	Full	2006-02-13	ASM1342v1	University of Oklahoma Health Sciences Center	GCA_000013425.1	identical	ftp://ftp.ncbi.nlm.nih.gov/genomes/all/GCF/000/013/425/GCF_000013425.1_ASM1342v1
GCF_000009405.1	PRJNA224116	SAMEA2272563		representative genome	396513	1281	Staphylococcus carnosus subsp. carnosus TM300	strain=TM300		latest	Complete Genome	Major	Full	2009-02-03	ASM940v1	Competence Network PathoGenoMik	GCA_000009405.1	identical	ftp://ftp.ncbi.nlm.nih.gov/genomes/all/GCF/000/009/405/GCF_000009405.1_ASM940v1
GCF_000007645.1	PRJNA57861	SAMN02603126		reference genome	176280	1282	Staphylococcus epidermidis ATCC 12228	strain=ATCC 12228		latest	Complete Genome	Major	Full	2002-12-20	ASM764v1	Chinese National HGC, Shanghai	GCA_000007645.1	identical	ftp://ftp.ncbi.nlm.nih.gov/genomes/all/GCF/000/007/645/GCF_000007645.1_ASM764v1
GCF_000009865.1	PRJNA224116	SAMD00061066		representative genome	279808	1283	Staphylococcus haemolyticus JCSC1435			latest	Complete Genome	Major	Full	2005-06-30	ASM986v1	NITE	GCA_000009865.1	identical	ftp://ftp.ncbi.nlm.nih.gov/genomes/all/GCF/000/009/865/GCF_000009865.1_ASM986v1
GCF_000816085.1	PRJNA224116	SAMN02863110		representative genome	1284	1284	Staphylococcus hyicus	strain=ATCC 11249		latest	Complete Genome	Major	Full	2015-01-07	ASM81608v1	University of Missouri - Columbia	GCA_000816085.1	identical	ftp://ftp.ncbi.nlm.nih.gov/genomes/all/GCF/000/816/085/GCF_000816085.1_ASM81608v1
GCF_001559115.1	PRJNA224116	SAMN03996269		representative genome	1286	1286	Staphylococcus simulans	strain=FDAARGOS_124		latest	Complete Genome	Major	Full	2016-02-11	ASM155911v1	University of Maryland School of Medicine Institute for Genome Sciences (IGS) - sequencing center	GCA_001559115.1	identical	ftp://ftp.ncbi.nlm.nih.gov/genomes/all/GCF/001/559/115/GCF_001559115.1_ASM155911v1
GCF_000706685.1	PRJNA224116	SAMN02639856		representative genome	1288	1288	Staphylococcus xylosus	strain=HKUOPL8		latest	Complete Genome	Major	Full	2014-06-13	ASM70668v1	University of Hong Kong	GCA_000706685.1	identical	ftp://ftp.ncbi.nlm.nih.gov/genomes/all/GCF/000/706/685/GCF_000706685.1_ASM70668v1
GCF_000183685.1	PRJNA224116	SAMN02463757	ACRM00000000.1	representative genome	435837	1290	Staphylococcus hominis subsp. hominis C80	strain=C80		latest	Scaffold	Major	Full	2010-12-06	ASM18368v1	Broad Institute	GCA_000183685.1	identical	ftp://ftp.ncbi.nlm.nih.gov/genomes/all/GCF/000/183/685/GCF_000183685.1_ASM18368v1
GCF_000332735.1	PRJNA224116	SAMN02604131		representative genome	1194526	1292	Staphylococcus warneri SG1	strain=SG1		latest	Complete Genome	Major	Full	2013-01-23	ASM33273v1	University of Alberta	GCA_000332735.1	identical	ftp://ftp.ncbi.nlm.nih.gov/genomes/all/GCF/000/332/735/GCF_000332735.1_ASM33273v1
GCF_000875895.1	PRJNA224116	SAMN03278263	JXCF00000000.1	representative genome	1293	1293	Staphylococcus gallinarum	strain=DSM 20610		latest	Contig	Major	Full	2015-02-13	ASM87589v1	Zhejiang University	GCA_000875895.1	identical	ftp://ftp.ncbi.nlm.nih.gov/genomes/all/GCF/000/875/895/GCF_000875895.1_ASM87589v1
GCF_001188915.1	PRJNA224116	SAMN03262954		representative genome	1295	1295	Staphylococcus schleiferi	strain=2317-03		latest	Complete Genome	Major	Full	2015-07-30	ASM118891v1	Yale Center for Genome Analysis	GCA_001188915.1	identical	ftp://ftp.ncbi.nlm.nih.gov/genomes/all/GCF/001/188/915/GCF_001188915.1_ASM118891v1
GCF_001046995.1	PRJNA224116	SAMN03609693	LEOS00000000.1	representative genome	147467	1296	Staphylococcus sciuri subsp. sciuri	strain=DSM 20345		latest	Contig	Major	Full	2015-07-06	ASM104699v1	Interv Neuroradiol	GCA_001046995.1	identical	ftp://ftp.ncbi.nlm.nih.gov/genomes/all/GCF/001/046/995/GCF_001046995.1_ASM104699v1
GCF_000008565.1	PRJNA57665	SAMN02603976		reference genome	243230	1299	Deinococcus radiodurans R1	strain=R1		latest	Complete Genome	Major	Full	2000-12-11	ASM856v1	TIGR	GCA_000008565.1	identical	ftp://ftp.ncbi.nlm.nih.gov/genomes/all/GCF/000/008/565/GCF_000008565.1_ASM856v1
GCF_000017005.1	PRJNA224116	SAMN02603977		representative genome	467705	1302	Streptococcus gordonii str. Challis substr. CH1	strain=Challis substr. CH1		latest	Complete Genome	Major	Full	2007-09-11	ASM1700v1	TIGR	GCA_000017005.1	identical	ftp://ftp.ncbi.nlm.nih.gov/genomes/all/GCF/000/017/005/GCF_000017005.1_ASM1700v1
GCF_000785515.1	PRJNA224116	SAMN03174835		representative genome	1304	1304	Streptococcus salivarius	strain=NCTC 8618		latest	Complete Genome	Major	Full	2014-11-19	ASM78551v1	University of Otago	GCA_000785515.1	identical	ftp://ftp.ncbi.nlm.nih.gov/genomes/all/GCF/000/785/515/GCF_000785515.1_ASM78551v1
GCF_000014205.1	PRJNA224116	SAMN02604299		reference genome	388919	1305	Streptococcus sanguinis SK36	strain=SK36		latest	Complete Genome	Major	Full	2007-02-09	ASM1420v1	Virginia Commonwealth University	GCA_000014205.1	identical	ftp://ftp.ncbi.nlm.nih.gov/genomes/all/GCF/000/014/205/GCF_000014205.1_ASM1420v1
GCF_000026745.1	PRJNA59321	SAMEA2272697		reference genome	568814	1307	Streptococcus suis BM407	strain=BM407		latest	Complete Genome	Major	Full	2009-07-07	ASM2674v1	The Wellcome Trust Sanger Institute	GCA_000026745.1	identical	ftp://ftp.ncbi.nlm.nih.gov/genomes/all/GCF/000/026/745/GCF_000026745.1_ASM2674v1
GCF_000011825.1	PRJNA224116	SAMN02604079		representative genome	264199	1308	Streptococcus thermophilus LMG 18311	strain=LMG 18311		latest	Complete Genome	Major	Full	2004-11-15	ASM1182v1	Univ. Catholique de Louvain, Belgium	GCA_000011825.1	identical	ftp://ftp.ncbi.nlm.nih.gov/genomes/all/GCF/000/011/825/GCF_000011825.1_ASM1182v1
GCF_001514435.1	PRJNA224116	SAMN04384202		representative genome	1308	1308	Streptococcus thermophilus	strain=S9		latest	Complete Genome	Major	Full	2016-01-14	ASM151443v1	China Agricultural University	GCA_001514435.1	identical	ftp://ftp.ncbi.nlm.nih.gov/genomes/all/GCF/001/514/435/GCF_001514435.1_ASM151443v1
GCF_000007465.2	PRJNA57947	SAMN02604090		reference genome	210007	1309	Streptococcus mutans UA159	strain=UA159		latest	Complete Genome	Major	Full	2011-09-01	ASM746v2	Univ. Oklahoma	GCA_000007465.2	identical	ftp://ftp.ncbi.nlm.nih.gov/genomes/all/GCF/000/007/465/GCF_000007465.2_ASM746v2
GCF_000686605.1	PRJNA224116	SAMN02743354	JMLC00000000.1	representative genome	1123317	1310	Streptococcus sobrinus DSM 20742 = ATCC 33478	strain=DSM 20742		latest	Scaffold	Major	Full	2014-05-08	ASM68660v1	DOE Joint Genome Institute	GCA_000686605.1	identical	ftp://ftp.ncbi.nlm.nih.gov/genomes/all/GCF/000/686/605/GCF_000686605.1_ASM68660v1
GCF_000007265.1	PRJNA57943	SAMN02604013		reference genome	208435	1311	Streptococcus agalactiae 2603V/R	strain=2603V/R		latest	Complete Genome	Major	Full	2002-08-28	ASM726v1	TIGR	GCA_000007265.1	identical	ftp://ftp.ncbi.nlm.nih.gov/genomes/all/GCF/000/007/265/GCF_000007265.1_ASM726v1
GCF_000007045.1	PRJNA57859	SAMN02603218		reference genome	171101	1313	Streptococcus pneumoniae R6	strain=R6		latest	Complete Genome	Major	Full	2002-11-25	ASM704v1	Eli Lilly and Company	GCA_000007045.1	identical	ftp://ftp.ncbi.nlm.nih.gov/genomes/all/GCF/000/007/045/GCF_000007045.1_ASM704v1
GCF_001098365.1	PRJNA224116	SAMEA1025980	CKVY00000000.1	representative genome	1313	1313	Streptococcus pneumoniae	strain=SMRU1923		latest	Scaffold	Major	Full	2015-07-13	6823_4#3	SC	GCA_001098365.1	identical	ftp://ftp.ncbi.nlm.nih.gov/genomes/all/GCF/001/098/365/GCF_001098365.1_6823_4_3
GCF_000006785.2	PRJNA57845	SAMN02604089		reference genome	160490	1314	Streptococcus pyogenes M1 GAS	strain=SF370		latest	Complete Genome	Major	Full	2014-04-01	ASM678v2	Univ. Oklahoma	GCA_000006785.2	identical	ftp://ftp.ncbi.nlm.nih.gov/genomes/all/GCF/000/006/785/GCF_000006785.2_ASM678v2
GCF_000164675.2	PRJNA224116	SAMN00113608		representative genome	760570	1318	Streptococcus parasanguinis ATCC 15912	strain=ATCC 15912		latest	Complete Genome	Major	Full	2011-06-10	ASM16467v2	Baylor College of Medicine	GCA_000164675.2	identical	ftp://ftp.ncbi.nlm.nih.gov/genomes/all/GCF/000/164/675/GCF_000164675.2_ASM16467v2
GCF_000156675.1	PRJNA224116	SAMN00008797	ABYU00000000.2	representative genome	537007	1322	Blautia hansenii DSM 20583	strain=DSM 20583		latest	Scaffold	Major	Full	2009-08-21	ASM15667v1	Washington University Genome Sequencing Center	GCA_000156675.1	identical	ftp://ftp.ncbi.nlm.nih.gov/genomes/all/GCF/000/156/675/GCF_000156675.1_ASM15667v1
GCF_000420345.1	PRJNA224116	SAMN02440905	ATUT00000000.1	representative genome	1123313	1323	Faecalicoccus pleomorphus DSM 20574	strain=DSM 20574		latest	Contig	Major	Full	2013-07-09	ASM42034v1	DOE Joint Genome Institute	GCA_000420345.1	identical	ftp://ftp.ncbi.nlm.nih.gov/genomes/all/GCF/000/420/345/GCF_000420345.1_ASM42034v1
GCF_000463505.1	PRJNA224116	SAMN02603663		representative genome	862971	1328	Streptococcus anginosus C238	strain=C238		latest	Complete Genome	Major	Full	2013-09-03	ASM46350v1	National Microbiology Laboratory, Public Health Agency of Canada	GCA_000463505.1	identical	ftp://ftp.ncbi.nlm.nih.gov/genomes/all/GCF/000/463/505/GCF_000463505.1_ASM46350v1
GCF_000187975.2	PRJNA224116	SAMN02436557	AEUV00000000.2	representative genome	873449	1333	Streptococcus criceti HS-6	strain=HS-6		latest	Contig	Major	Full	2011-11-13	ASM18797v3	JCVI	GCA_000187975.3	identical	ftp://ftp.ncbi.nlm.nih.gov/genomes/all/GCF/000/187/975/GCF_000187975.2_ASM18797v3
GCF_000317855.1	PRJNA224116	SAMEA3138428		representative genome	759913	1334	Streptococcus dysgalactiae subsp. equisimilis AC-2713	strain=AC-2713		latest	Complete Genome	Major	Full	2012-10-31	ASM31785v1	DWI an der RWTH Aachen e. V.	GCA_000317855.1	identical	ftp://ftp.ncbi.nlm.nih.gov/genomes/all/GCF/000/317/855/GCF_000317855.1_ASM31785v1
GCF_000026605.1	PRJNA224116	SAMEA2272197		representative genome	40041	1336	Streptococcus equi subsp. zooepidemicus	strain=H70		latest	Complete Genome	Major	Full	2009-03-26	ASM2660v1	The Wellcome Trust Sanger Institute	GCA_000026605.1	identical	ftp://ftp.ncbi.nlm.nih.gov/genomes/all/GCF/000/026/605/GCF_000026605.1_ASM2660v1
GCF_000463355.1	PRJNA224116	SAMN02603659		representative genome	862967	1338	Streptococcus intermedius B196	strain=B196		latest	Complete Genome	Major	Full	2013-09-03	ASM46335v1	National Microbiology Laboratory, Public Health Agency of Canada	GCA_000463355.1	identical	ftp://ftp.ncbi.nlm.nih.gov/genomes/all/GCF/000/463/355/GCF_000463355.1_ASM46335v1
GCF_000187995.2	PRJNA224116	SAMN02436328	AEUW00000000.2	representative genome	764298	1339	Streptococcus macacae NCTC 11558	strain=NCTC 11558		latest	Contig	Major	Full	2011-11-18	ASM18799v3	JCVI	GCA_000187995.3	identical	ftp://ftp.ncbi.nlm.nih.gov/genomes/all/GCF/000/187/995/GCF_000187995.2_ASM18799v3
GCF_000187955.1	PRJNA224116	SAMN02436556	AEUU00000000.2	representative genome	873448	1340	Streptococcus porcinus str. Jelinkova 176	strain=Jelinkova 176		latest	Contig	Major	Full	2011-05-06	ASM18795v2	JCVI	GCA_000187955.3	identical	ftp://ftp.ncbi.nlm.nih.gov/genomes/all/GCF/000/187/955/GCF_000187955.1_ASM18795v2
GCF_000286075.1	PRJNA224116	SAMN02428953	AJTZ00000000.1	representative genome	699248	1341	Streptococcus ratti FA-1 = DSM 20564	strain=FA-1		latest	Contig	Major	Full	2012-08-08	ASM28607v1	Cornell University	GCA_000286075.1	identical	ftp://ftp.ncbi.nlm.nih.gov/genomes/all/GCF/000/286/075/GCF_000286075.1_ASM28607v1
GCF_000372425.1	PRJNA224116	SAMN02256504	AQVD00000000.1	representative genome	1123303	1345	Streptococcus ferus DSM 20646	strain=DSM 20646		latest	Contig	Major	Full	2013-04-19	ASM37242v1	DOE Joint Genome Institute	GCA_000372425.1	identical	ftp://ftp.ncbi.nlm.nih.gov/genomes/all/GCF/000/372/425/GCF_000372425.1_ASM37242v1
GCF_000831485.1	PRJNA224116	SAMN03286870		representative genome	1346	1346	Streptococcus iniae	strain=YSFST01-82		latest	Complete Genome	Major	Full	2015-02-03	ASM83148v1	ChunLab, Inc	GCA_000831485.1	identical	ftp://ftp.ncbi.nlm.nih.gov/genomes/all/GCF/000/831/485/GCF_000831485.1_ASM83148v1
GCF_000213825.1	PRJNA224116	SAMN02603301		representative genome	936154	1348	Streptococcus parauberis KCTC 11537	strain=KCTC 11537		latest	Complete Genome	Major	Full	2011-05-17	ASM21382v1	Gyeongsang National University, Aquatic Biotechnology Center of WCU project	GCA_000213825.1	identical	ftp://ftp.ncbi.nlm.nih.gov/genomes/all/GCF/000/213/825/GCF_000213825.1_ASM21382v1
GCF_000007785.1	PRJNA57669	SAMN02603978		reference genome	226185	1351	Enterococcus faecalis V583	strain=V583		latest	Complete Genome	Major	Full	2003-03-28	ASM778v1	TIGR	GCA_000007785.1	identical	ftp://ftp.ncbi.nlm.nih.gov/genomes/all/GCF/000/007/785/GCF_000007785.1_ASM778v1
GCF_000415185.1	PRJNA224116	SAMN02436837	ATIO00000000.1	representative genome	1260356	1351	Enterococcus faecalis 13-SD-W-01	strain=13-SD-W-01		latest	Scaffold	Major	Full	2013-06-26	ASM41518v1	The Genome Institute	GCA_000415185.1	identical	ftp://ftp.ncbi.nlm.nih.gov/genomes/all/GCF/000/415/185/GCF_000415185.1_ASM41518v1
GCF_000174395.2	PRJNA55353	SAMN00002237		reference genome	333849	1352	Enterococcus faecium DO	strain=DO		latest	Complete Genome	Major	Full	2012-05-25	ASM17439v2	Baylor College of Medicine	GCA_000174395.2	identical	ftp://ftp.ncbi.nlm.nih.gov/genomes/all/GCF/000/174/395/GCF_000174395.2_ASM17439v2
GCF_000406925.1	PRJNA224116	SAMN02596961	AHYW00000000.1	representative genome	1121865	1355	Enterococcus columbae DSM 7374 = ATCC 51263	strain=ATCC 51263		latest	Scaffold	Major	Full	2013-06-04	Ente_colu_ATCC51263_V1	Broad Institute	GCA_000406925.1	identical	ftp://ftp.ncbi.nlm.nih.gov/genomes/all/GCF/000/406/925/GCF_000406925.1_Ente_colu_ATCC51263_V1
GCF_000407605.1	PRJNA224116	SAMN02596964	ASWO00000000.1	representative genome	1140003	1356	Enterococcus sulfureus ATCC 49903	strain=ATCC 49903		latest	Contig	Major	Full	2013-05-31	Ente_sulf_ATCC49903_V2	Broad Institute	GCA_000407605.1	identical	ftp://ftp.ncbi.nlm.nih.gov/genomes/all/GCF/000/407/605/GCF_000407605.1_Ente_sulf_ATCC49903_V2
GCF_000006865.1	PRJNA57671	SAMN02603339		reference genome	272623	1358	Lactococcus lactis subsp. lactis Il1403	strain=IL1403		latest	Complete Genome	Major	Full	2001-03-21	ASM686v1	INRA	GCA_000006865.1	identical	ftp://ftp.ncbi.nlm.nih.gov/genomes/all/GCF/000/006/865/GCF_000006865.1_ASM686v1
GCF_000269945.1	PRJNA224116	SAMD00060912		representative genome	420890	1363	Lactococcus garvieae Lg2	strain=Lg2		latest	Complete Genome	Major	Full	2011-08-09	ASM26994v1	Kitasato Institute for Life Sciences	GCA_000269945.1	identical	ftp://ftp.ncbi.nlm.nih.gov/genomes/all/GCF/000/269/945/GCF_000269945.1_ASM26994v1
GCF_000981525.1	PRJNA224116	SAMEA3208644		representative genome	297352	1364	Lactococcus piscium MKFS47	strain=MKFS47		latest	Complete Genome	Major	Full	2015-04-03	L_piscium	UNIVERSITY OF HELSINKI	GCA_000981525.1	identical	ftp://ftp.ncbi.nlm.nih.gov/genomes/all/GCF/000/981/525/GCF_000981525.1_L_piscium
GCF_001465835.2	PRJNA224116	SAMN04331436		representative genome	1374	1374	Planococcus kocurii	strain=ATCC 43650		latest	Complete Genome	Minor	Full	2016-01-29	ASM146583v2	University of Malaya	GCA_001465835.2	identical	ftp://ftp.ncbi.nlm.nih.gov/genomes/all/GCF/001/465/835/GCF_001465835.2_ASM146583v2
GCF_001543175.1	PRJNA224116	SAMN04419113		representative genome	1376	1376	Aerococcus urinae	strain=CCUG36881		latest	Complete Genome	Major	Full	2016-02-01	ASM154317v1	Slagelse Hospital	GCA_001543175.1	identical	ftp://ftp.ncbi.nlm.nih.gov/genomes/all/GCF/001/543/175/GCF_001543175.1_ASM154317v1
GCF_001543285.1	PRJNA224116	SAMN04419116		representative genome	1377	1377	Aerococcus viridans	strain=CCUG4311		latest	Complete Genome	Major	Full	2016-02-01	ASM154328v1	Slagelse Hospital	GCA_001543285.1	identical	ftp://ftp.ncbi.nlm.nih.gov/genomes/all/GCF/001/543/285/GCF_001543285.1_ASM154328v1
GCF_000173915.1	PRJNA224116	SAMN00000721	ACDZ00000000.2	representative genome	546270	1379	Gemella haemolysans ATCC 10379	strain=ATCC 10379		latest	Contig	Major	Full	2009-06-23	ASM17391v1	Human Microbiome Project	GCA_000173915.1	identical	ftp://ftp.ncbi.nlm.nih.gov/genomes/all/GCF/000/173/915/GCF_000173915.1_ASM17391v1
GCF_000364325.1	PRJNA224116	SAMN02596754	AGXC00000000.1	representative genome	997872	1381	Atopobium minutum 10063974	strain=10063974		latest	Scaffold	Major	Full	2013-04-12	Atop_minu_V1	Broad Institute	GCA_000364325.1	identical	ftp://ftp.ncbi.nlm.nih.gov/genomes/all/GCF/000/364/325/GCF_000364325.1_Atop_minu_V1
GCF_000024225.1	PRJNA224116	SAMN00001907		representative genome	521095	1382	Atopobium parvulum DSM 20469	strain=DSM 20469		latest	Complete Genome	Major	Full	2009-09-09	ASM2422v1	US DOE Joint Genome Institute (JGI-PGF)	GCA_000024225.1	identical	ftp://ftp.ncbi.nlm.nih.gov/genomes/all/GCF/000/024/225/GCF_000024225.1_ASM2422v1
GCF_000174015.1	PRJNA224116	SAMN00000717	ACFE00000000.1	representative genome	553184	1383	Atopobium rimae ATCC 49626	strain=ATCC 49626		latest	Contig	Major	Full	2009-01-22	ASM17401v1	J. Craig Venter Institute	GCA_000174015.1	identical	ftp://ftp.ncbi.nlm.nih.gov/genomes/all/GCF/000/174/015/GCF_000174015.1_ASM17401v1
GCF_000196735.1	PRJNA224116	SAMEA2272088		representative genome	692420	1390	Bacillus amyloliquefaciens DSM 7	strain=DSM 7		latest	Complete Genome	Major	Full	2010-09-23	ASM19673v1	Cebitec, Bielefeld University	GCA_000196735.1	identical	ftp://ftp.ncbi.nlm.nih.gov/genomes/all/GCF/000/196/735/GCF_000196735.1_ASM19673v1
GCF_000007845.1	PRJNA57909	SAMN02603432		reference genome	198094	1392	Bacillus anthracis str. Ames	strain=Ames		latest	Complete Genome	Major	Full	2003-04-30	ASM784v1	J. Craig Venter Institute	GCA_000007845.1	identical	ftp://ftp.ncbi.nlm.nih.gov/genomes/all/GCF/000/007/845/GCF_000007845.1_ASM784v1
GCF_000008165.1	PRJNA58091	SAMN02598266		reference genome	260799	1392	Bacillus anthracis str. Sterne	strain=Sterne		latest	Complete Genome	Major	Full	2004-06-24	ASM816v1	DOE Joint Genome Institute	GCA_000008165.1	identical	ftp://ftp.ncbi.nlm.nih.gov/genomes/all/GCF/000/008/165/GCF_000008165.1_ASM816v1
GCF_000010165.1	PRJNA224116	SAMD00060942		representative genome	358681	1393	Brevibacillus brevis NBRC 100599	strain=NBRC 100599 (= 47)		latest	Complete Genome	Major	Full	2009-04-01	ASM1016v1	National Institute of Technology and Evaluation	GCA_000010165.1	identical	ftp://ftp.ncbi.nlm.nih.gov/genomes/all/GCF/000/010/165/GCF_000010165.1_ASM1016v1
GCF_000007825.1	PRJNA57975	SAMN02603340		reference genome	226900	1396	Bacillus cereus ATCC 14579	strain=ATCC 14579		latest	Complete Genome	Major	Full	2004-07-06	ASM782v1	INRA	GCA_000007825.1	identical	ftp://ftp.ncbi.nlm.nih.gov/genomes/all/GCF/000/007/825/GCF_000007825.1_ASM782v1
GCF_001591585.1	PRJNA224116	SAMD00046991	BCVE00000000.1	representative genome	1348626	1397	Bacillus circulans NBRC 13626	strain=NBRC 13626		latest	Contig	Major	Full	2016-02-27	ASM159158v1	National Institute of Technology and Evaluation	GCA_001591585.1	identical	ftp://ftp.ncbi.nlm.nih.gov/genomes/all/GCF/001/591/585/GCF_001591585.1_ASM159158v1
GCF_000832905.1	PRJNA224116	SAMN03120846		representative genome	1121088	1398	Bacillus coagulans DSM 1 = ATCC 7050	strain=ATCC 7050		latest	Complete Genome	Major	Full	2015-02-05	ASM83290v1	Los Alamos National Laboratory	GCA_000832905.1	identical	ftp://ftp.ncbi.nlm.nih.gov/genomes/all/GCF/000/832/905/GCF_000832905.1_ASM83290v1
GCF_000011645.1	PRJNA224116	SAMN02603685		representative genome	279010	1402	Bacillus licheniformis DSM 13 = ATCC 14580	strain=ATCC 14580; DSM 13		latest	Complete Genome	Major	Full	2007-04-26	ASM1164v1	Novozymes Biotech	GCA_000011645.1	identical	ftp://ftp.ncbi.nlm.nih.gov/genomes/all/GCF/000/011/645/GCF_000011645.1_ASM1164v1
GCF_000480335.1	PRJNA224116	SAMN02469733	AVBB00000000.1	representative genome	1348908	1404	Bacillus megaterium MSP20.1	strain=MSP20.1		latest	Scaffold	Major	Full	2013-10-24	SOAPdenovo	Directorate of Groundnut Research (Indian Council of Agricultural Research)	GCA_000480335.1	identical	ftp://ftp.ncbi.nlm.nih.gov/genomes/all/GCF/000/480/335/GCF_000480335.1_SOAPdenovo
GCF_000832985.1	PRJNA224116	SAMN03174779		representative genome	1348623	1404	Bacillus megaterium NBRC 15308 = ATCC 14581	strain=ATCC 14581		latest	Complete Genome	Major	Full	2015-02-05	ASM83298v1	Los Alamos National Laboratory	GCA_000832985.1	identical	ftp://ftp.ncbi.nlm.nih.gov/genomes/all/GCF/000/832/985/GCF_000832985.1_ASM83298v1
GCF_000832605.1	PRJNA224116	SAMN03012838		representative genome	1405	1405	Bacillus mycoides	strain=ATCC 6462		latest	Complete Genome	Major	Full	2015-02-05	ASM83260v1	Los Alamos National Laboratory	GCA_000832605.1	identical	ftp://ftp.ncbi.nlm.nih.gov/genomes/all/GCF/000/832/605/GCF_000832605.1_ASM83260v1
GCF_000948355.1	PRJNA224116	SAMN03025784	JYCJ00000000.1	representative genome	1405	1405	Bacillus mycoides	strain=11kri323		latest	Contig	Major	Full	2015-03-05	BFA_8_A	Los Alamos National Laboratory	GCA_000948355.1	identical	ftp://ftp.ncbi.nlm.nih.gov/genomes/all/GCF/000/948/355/GCF_000948355.1_BFA_8_A
GCF_000164985.3	PRJNA224116	SAMN02603854		representative genome	886882	1406	Paenibacillus polymyxa SC2	strain=SC2		latest	Complete Genome	Minor	Full	2015-03-27	ASM16498v2	Shandong Agricultural University	GCA_000164985.2	identical	ftp://ftp.ncbi.nlm.nih.gov/genomes/all/GCF/000/164/985/GCF_000164985.3_ASM16498v2
GCF_000305495.1	PRJNA224116	SAMN00857837	AJTN00000000.2	representative genome	1174504	1407	Bacillus psychrosaccharolyticus ATCC 23296	strain=ATCC 23296		latest	Contig	Major	Full	2013-04-15	BacPsy2.0	Complutense University	GCA_000305495.2	identical	ftp://ftp.ncbi.nlm.nih.gov/genomes/all/GCF/000/305/495/GCF_000305495.1_BacPsy2.0
GCF_001431145.1	PRJNA224116	SAMN03940121		representative genome	1408	1408	Bacillus pumilus	strain=NJ-M2		latest	Complete Genome	Major	Full	2015-11-04	ASM143114v1	BioInformatics Center	GCA_001431145.1	identical	ftp://ftp.ncbi.nlm.nih.gov/genomes/all/GCF/001/431/145/GCF_001431145.1_ASM143114v1
GCF_000513135.1	PRJNA224116	SAMD00000477	BAUV00000000.1	representative genome	1236973	1411	Bacillus akibai JCM 9157	strain=JCM 9157		latest	Contig	Major	Full	2013-12-30	ASM51313v1	The University of Tokyo	GCA_000513135.1	identical	ftp://ftp.ncbi.nlm.nih.gov/genomes/all/GCF/000/513/135/GCF_000513135.1_ASM51313v1
GCF_000177235.2	PRJNA224116	SAMN00007429		representative genome	649639	1413	Bacillus cellulosilyticus DSM 2522	strain=DSM 2522		latest	Complete Genome	Major	Full	2010-12-27	ASM17723v2	US DOE Joint Genome Institute (JGI-PGF)	GCA_000177235.2	identical	ftp://ftp.ncbi.nlm.nih.gov/genomes/all/GCF/000/177/235/GCF_000177235.2_ASM17723v2
GCF_000615945.1	PRJNA224116	SAMD00012480	BAMO00000000.1	representative genome	1236954	1418	Bacillus mannanilyticus JCM 10596	strain=JCM 10596		latest	Contig	Major	Full	2014-03-31	ASM61594v1	The University of Tokyo	GCA_000615945.1	identical	ftp://ftp.ncbi.nlm.nih.gov/genomes/all/GCF/000/615/945/GCF_000615945.1_ASM61594v1
GCF_000009045.1	PRJNA57675	SAMEA3138188		reference genome	224308	1423	Bacillus subtilis subsp. subtilis str. 168	strain=168		latest	Complete Genome	Major	Full	2009-03-17	ASM904v1	BSNR	GCA_000009045.1	identical	ftp://ftp.ncbi.nlm.nih.gov/genomes/all/GCF/000/009/045/GCF_000009045.1_ASM904v1
GCF_001295365.1	PRJNA224116	SAMN04099008		representative genome	1426	1426	Parageobacillus thermoglucosidans	strain=DSM 2542		latest	Complete Genome	Major	Full	2015-09-22	ASM129536v1	Institute of Microbiology, Chinese Academy of Sciences	GCA_001295365.1	identical	ftp://ftp.ncbi.nlm.nih.gov/genomes/all/GCF/001/295/365/GCF_001295365.1_ASM129536v1
GCF_000008505.1	PRJNA58089	SAMN02598265		reference genome	281309	1428	[Bacillus thuringiensis] serovar konkukian str. 97-27	strain=97-27		latest	Complete Genome	Major	Full	2004-12-27	ASM850v1	DOE Joint Genome Institute	GCA_000008505.1	identical	ftp://ftp.ncbi.nlm.nih.gov/genomes/all/GCF/000/008/505/GCF_000008505.1_ASM850v1
GCF_000497525.1	PRJNA224116	SAMN02641488		representative genome	529122	1428	Bacillus thuringiensis YBT-1518	strain=YBT-1518		latest	Complete Genome	Major	Full	2013-11-19	ASM49752v2	State Key Laboratory of Agricultural Microbiology, Huazhong Agricultural University	GCA_000497525.2	identical	ftp://ftp.ncbi.nlm.nih.gov/genomes/all/GCF/000/497/525/GCF_000497525.1_ASM49752v2
GCF_000292245.2	PRJNA224116	SAMN02470564	ALPT00000000.2	representative genome	1218173	1445	Bacillus alcalophilus ATCC 27647 = CGMCC 1.3604	strain=AV1934		latest	Contig	Major	Full	2014-09-17	ASM29224v2	Mount Sinai School of Medicine	GCA_000292245.2	identical	ftp://ftp.ncbi.nlm.nih.gov/genomes/all/GCF/000/292/245/GCF_000292245.2_ASM29224v2
GCF_000307165.1	PRJNA224116	SAMD00061112		representative genome	698758	1449	Amphibacillus xylanus NBRC 15112	strain=NBRC 15112		latest	Complete Genome	Major	Full	2012-10-01	ASM30716v1	National Institute of Technology and Evaluation	GCA_000307165.1	identical	ftp://ftp.ncbi.nlm.nih.gov/genomes/all/GCF/000/307/165/GCF_000307165.1_ASM30716v1
GCF_000444055.1	PRJNA224116	SAMN02230327	AURB00000000.1	representative genome	1356854	1450	Alicyclobacillus acidoterrestris ATCC 49025	strain=ATCC 49025		latest	Contig	Major	Full	2013-08-05	Alicyclobac_acidoter_v1	Agricultural Research Organisation	GCA_000444055.1	identical	ftp://ftp.ncbi.nlm.nih.gov/genomes/all/GCF/000/444/055/GCF_000444055.1_Alicyclobac_acidoter_v1
GCF_001570725.1	PRJNA224116	SAMD00029048	BCNV00000000.1	representative genome	1451	1451	Paenibacillus amylolyticus	strain=Heshi-A3		latest	Contig	Major	Full	2016-02-05	ASM157072v1	Tokyo University of Agriculture	GCA_001570725.1	identical	ftp://ftp.ncbi.nlm.nih.gov/genomes/all/GCF/001/570/725/GCF_001570725.1_ASM157072v1
GCF_000742675.1	PRJNA224116	SAMN02740987		representative genome	1529886	1452	Bacillus atrophaeus subsp. globigii	strain=BSS		latest	Chromosome	Major	Full	2014-08-21	ASM74267v1	Los Alamos National Laboratory	GCA_000742675.1	identical	ftp://ftp.ncbi.nlm.nih.gov/genomes/all/GCF/000/742/675/GCF_000742675.1_ASM74267v1
GCF_000708505.1	PRJNA224116	SAMN02726830	JJRY00000000.1	representative genome	1348973	1454	Bacillus azotoformans MEV2011	strain=MEV2011		latest	Contig	Major	Full	2014-06-16	BacMEV2011_1.0	Aarhus University	GCA_000708505.1	identical	ftp://ftp.ncbi.nlm.nih.gov/genomes/all/GCF/000/708/505/GCF_000708505.1_BacMEV2011_1.0
GCF_000829555.1	PRJNA224116	SAMN03282436	JXLO00000000.1	representative genome	1455	1455	Bacillus badius	strain=DSM 30822		latest	Contig	Major	Full	2015-01-27	ASM82955v1	Institute of Microbial Technology	GCA_000829555.1	identical	ftp://ftp.ncbi.nlm.nih.gov/genomes/all/GCF/000/829/555/GCF_000829555.1_ASM82955v1
GCF_000009785.1	PRJNA224116	SAMD00061072		representative genome	235909	1462	Geobacillus kaustophilus HTA426	strain=HTA426		latest	Complete Genome	Major	Full	2004-12-04	ASM978v1	JAMSTEC	GCA_000009785.1	identical	ftp://ftp.ncbi.nlm.nih.gov/genomes/all/GCF/000/009/785/GCF_000009785.1_ASM978v1
GCF_000511405.1	PRJNA224116	SAMN02641512		representative genome	697284	1464	Paenibacillus larvae subsp. larvae DSM 25430	strain=DSM 25430		latest	Complete Genome	Major	Full	2013-12-20	ASM51140v1	Georg-August-University Goettingen	GCA_000511405.1	identical	ftp://ftp.ncbi.nlm.nih.gov/genomes/all/GCF/000/511/405/GCF_000511405.1_ASM51140v1
GCF_000219535.2	PRJNA224116	SAMN02469848		representative genome	1042163	1465	Brevibacillus laterosporus LMG 15441	strain=LMG 15441		latest	Complete Genome	Major	Full	2014-07-22	ASM21953v3	Georg-August-University Goettingen	GCA_000219535.3	identical	ftp://ftp.ncbi.nlm.nih.gov/genomes/all/GCF/000/219/535/GCF_000219535.2_ASM21953v3
GCF_000724485.1	PRJNA224116	SAMN02899989		representative genome	796606	1471	Bacillus methanolicus MGA3	strain=MGA3		latest	Complete Genome	Major	Full	2014-07-09	ASM72448v1	Bielefeld University	GCA_000724485.1	identical	ftp://ftp.ncbi.nlm.nih.gov/genomes/all/GCF/000/724/485/GCF_000724485.1_ASM72448v1
GCF_001514495.1	PRJNA224116	SAMD00034166	BCNM00000000.1	representative genome	1349782	1472	Paenibacillus pabuli NBRC 13638	strain=NBRC 13638		latest	Contig	Major	Full	2016-01-06	ASM151449v1	National Institute of Technology and Evaluation	GCA_001514495.1	identical	ftp://ftp.ncbi.nlm.nih.gov/genomes/all/GCF/001/514/495/GCF_001514495.1_ASM151449v1
GCF_001189575.1	PRJNA224116	SAMN03938504	LGTO00000000.1	representative genome	1473	1473	Virgibacillus pantothenticus	strain=DSM 26		latest	Scaffold	Major	Full	2015-07-31	ASM118957v1	Fujian Academy of Agricultural Sciences	GCA_001189575.1	identical	ftp://ftp.ncbi.nlm.nih.gov/genomes/all/GCF/001/189/575/GCF_001189575.1_ASM118957v1
GCF_001578185.1	PRJNA224116	SAMN03372368		representative genome	1478	1478	Bacillus simplex		SH-B26	latest	Complete Genome	Major	Full	2016-03-01	ASM157818v1	Wageningen University	GCA_001578185.1	identical	ftp://ftp.ncbi.nlm.nih.gov/genomes/all/GCF/001/578/185/GCF_001578185.1_ASM157818v1
GCF_001050115.1	PRJNA224116	SAMN03246763		representative genome	1479	1479	Bacillus smithii	strain=DSM 4216		latest	Complete Genome	Major	Full	2015-07-08	ASM105011v1	Corbion	GCA_001050115.1	identical	ftp://ftp.ncbi.nlm.nih.gov/genomes/all/GCF/001/050/115/GCF_001050115.1_ASM105011v1
GCF_001310895.1	PRJNA224116	SAMD00000428	BAZS00000000.1	representative genome	1236975	1482	Virgibacillus halodenitrificans JCM 12304	strain=JCM 12304		latest	Contig	Major	Full	2015-10-02	ASM131089v1	The University of Tokyo	GCA_001310895.1	identical	ftp://ftp.ncbi.nlm.nih.gov/genomes/all/GCF/001/310/895/GCF_001310895.1_ASM131089v1
GCF_000008765.1	PRJNA57677	SAMN02603243		reference genome	272562	1488	Clostridium acetobutylicum ATCC 824	strain=ATCC 824		latest	Complete Genome	Major	Full	2002-11-22	ASM876v1	Genome Therapeutics	GCA_000008765.1	identical	ftp://ftp.ncbi.nlm.nih.gov/genomes/all/GCF/000/008/765/GCF_000008765.1_ASM876v1
GCF_000452245.2	PRJNA224116	SAMN01978893	AVNC00000000.1	representative genome	1233171	1490	Paraclostridium bifermentans ATCC 638	strain=ATCC 638		latest	Contig	Minor	Full	2013-08-20	ASM45224v2	Institute for Genome Sciences	GCA_000452245.2	identical	ftp://ftp.ncbi.nlm.nih.gov/genomes/all/GCF/000/452/245/GCF_000452245.2_ASM45224v2
GCF_000017045.1	PRJNA58931	SAMN02603534		reference genome	441771	1491	Clostridium botulinum A str. Hall	strain=Hall		latest	Complete Genome	Major	Full	2007-07-20	ASM1704v1	Los Alamos National Laboratory	GCA_000017045.1	identical	ftp://ftp.ncbi.nlm.nih.gov/genomes/all/GCF/000/017/045/GCF_000017045.1_ASM1704v1
GCF_000020165.1	PRJNA224116	SAMN02603538		representative genome	935198	1491	Clostridium botulinum B str. Eklund 17B (NRP)	strain=Eklund 17B		latest	Complete Genome	Major	Full	2008-05-07	ASM2016v1	Los Alamos National Laboratory	GCA_000020165.1	identical	ftp://ftp.ncbi.nlm.nih.gov/genomes/all/GCF/000/020/165/GCF_000020165.1_ASM2016v1
GCF_000063585.1	PRJNA61579	SAMEA1705919		reference genome	413999	1491	Clostridium botulinum A str. ATCC 3502	strain=ATCC 3502		latest	Complete Genome	Major	Full	2007-05-24	ASM6358v1	Sanger Institute	GCA_000063585.1	identical	ftp://ftp.ncbi.nlm.nih.gov/genomes/all/GCF/000/063/585/GCF_000063585.1_ASM6358v1
GCF_000204565.1	PRJNA224116	SAMN02603671		representative genome	929506	1491	Clostridium botulinum BKT015925	strain=BKT015925		latest	Complete Genome	Major	Full	2011-04-18	ASM20456v1	National Veterinary Institute (SVA), Sweden	GCA_000204565.1	identical	ftp://ftp.ncbi.nlm.nih.gov/genomes/all/GCF/000/204/565/GCF_000204565.1_ASM20456v1
GCF_001456065.2	PRJNA224116	SAMN04293668		representative genome	1492	1492	Clostridium butyricum	strain=KNU-L09		latest	Complete Genome	Minor	Full	2015-12-09	ASM145606v2	Shin's Lab., Kyungpook National University	GCA_001456065.2	identical	ftp://ftp.ncbi.nlm.nih.gov/genomes/all/GCF/001/456/065/GCF_001456065.2_ASM145606v2
GCF_000145275.1	PRJNA224116	SAMN00002614		representative genome	573061	1493	Clostridium cellulovorans 743B	strain=743B		latest	Complete Genome	Major	Full	2010-08-11	ASM14527v1	US DOE Joint Genome Institute (JGI-PGF)	GCA_000145275.1	identical	ftp://ftp.ncbi.nlm.nih.gov/genomes/all/GCF/000/145/275/GCF_000145275.1_ASM14527v1
GCF_001047375.1	PRJNA224116	SAMN03794733	LFVU00000000.1	representative genome	1121307	1495	Clostridium cylindrosporum DSM 605	strain=DSM 605		latest	Contig	Major	Full	2015-07-07	ASM104737v1	Goettingen Genomics Laboratory	GCA_001047375.1	identical	ftp://ftp.ncbi.nlm.nih.gov/genomes/all/GCF/001/047/375/GCF_001047375.1_ASM104737v1
GCF_000009205.1	PRJNA57679	SAMEA1705932		reference genome	272563	1496	Clostridioides difficile 630	strain=630		latest	Complete Genome	Major	Full	2006-09-20	ASM920v1	Sanger Institute	GCA_000009205.1	identical	ftp://ftp.ncbi.nlm.nih.gov/genomes/all/GCF/000/009/205/GCF_000009205.1_ASM920v1
GCF_000526495.1	PRJNA224116	SAMN02584941	JAGE00000000.1	representative genome	1291050	1499	[Clostridium] josui JCM 17888	strain=JCM 17888		latest	Contig	Major	Full	2014-01-14	ASM52649v1	DOE Joint Genome Institute	GCA_000526495.1	identical	ftp://ftp.ncbi.nlm.nih.gov/genomes/all/GCF/000/526/495/GCF_000526495.1_ASM52649v1
GCF_000389635.1	PRJNA224116	SAMN02602952		representative genome	86416	1501	Clostridium pasteurianum BC1	strain=BC1		latest	Complete Genome	Major	Full	2013-05-06	ASM38963v1	Brookhaven National Laboratory	GCA_000389635.1	identical	ftp://ftp.ncbi.nlm.nih.gov/genomes/all/GCF/000/389/635/GCF_000389635.1_ASM38963v1
GCF_000807255.1	PRJNA224116	SAMN02990135		representative genome	1262449	1501	Clostridium pasteurianum DSM 525 = ATCC 6013	strain=DSM 525		latest	Complete Genome	Major	Full	2014-12-23	ASM80725v1	Georg-August-University Goettingen, Genomic and Applied Microbiology, Goettingen Genomics Laboratory	GCA_000807255.1	identical	ftp://ftp.ncbi.nlm.nih.gov/genomes/all/GCF/000/807/255/GCF_000807255.1_ASM80725v1
GCF_000013285.1	PRJNA224116	SAMN02604008		representative genome	195103	1502	Clostridium perfringens ATCC 13124	strain=ATCC 13124		latest	Complete Genome	Major	Full	2006-07-25	ASM1328v1	TIGR	GCA_000013285.1	identical	ftp://ftp.ncbi.nlm.nih.gov/genomes/all/GCF/000/013/285/GCF_000013285.1_ASM1328v1
GCF_001190785.1	PRJNA224116	SAMN03840109	LGSS00000000.1	representative genome	1503	1503	[Clostridium] purinilyticum	strain=DSM 1384		latest	Contig	Major	Full	2015-08-03	ASM119078v1	Georg-August-University Goettingen, Genomic and Applied Microbiology, Goettingen Genomics Laboratory	GCA_001190785.1	identical	ftp://ftp.ncbi.nlm.nih.gov/genomes/all/GCF/001/190/785/GCF_001190785.1_ASM119078v1
GCF_000444095.1	PRJNA224116	SAMN02470118	AQGJ00000000.1	representative genome	1292035	1505	Paeniclostridium sordellii VPI 9048	strain=VPI 9048		latest	Contig	Major	Full	2013-08-05	ASM44409v1	Kansas State University	GCA_000444095.1	identical	ftp://ftp.ncbi.nlm.nih.gov/genomes/all/GCF/000/444/095/GCF_000444095.1_ASM44409v1
GCF_000466605.1	PRJNA224116	SAMN02436888	AWTA00000000.1	representative genome	1507	1507	Clostridium sp. ATCC 29733	strain=ATCC 29733		latest	Scaffold	Major	Full	2013-09-12	ASM46660v1	Washington University	GCA_000466605.1	identical	ftp://ftp.ncbi.nlm.nih.gov/genomes/all/GCF/000/466/605/GCF_000466605.1_ASM46660v1
GCF_000331995.1	PRJNA224116	SAMN02603280		representative genome	1121335	1510	[Clostridium] stercorarium subsp. stercorarium DSM 8532	strain=DSM 8532		latest	Complete Genome	Major	Full	2013-01-17	ASM33199v1	Georg-August-University-Goettingen, Genomic and Applied Microbiology, Goettingen Genomics Laboratory	GCA_000331995.1	identical	ftp://ftp.ncbi.nlm.nih.gov/genomes/all/GCF/000/331/995/GCF_000331995.1_ASM33199v1
GCF_000196455.1	PRJNA224116	SAMEA3138340		representative genome	1511	1511	Acetoanaerobium sticklandii	strain=DSM 519		latest	Complete Genome	Major	Full	2010-10-16	ASM19645v1	Genoscope-CEA	GCA_000196455.1	identical	ftp://ftp.ncbi.nlm.nih.gov/genomes/all/GCF/000/196/455/GCF_000196455.1_ASM19645v1
GCF_000189595.1	PRJNA224116	SAMN02463857	ADLQ00000000.1	representative genome	742740	1512	[Clostridium] symbiosum WAL-14163	strain=WAL-14163		latest	Scaffold	Major	Full	2011-02-23	Clos_symb_WAL_14163_V1	Broad Institute	GCA_000189595.1	identical	ftp://ftp.ncbi.nlm.nih.gov/genomes/all/GCF/000/189/595/GCF_000189595.1_Clos_symb_WAL_14163_V1
GCF_000007625.1	PRJNA224116	SAMN02603289		representative genome	212717	1513	Clostridium tetani E88	strain=Massachusetts substr. E88		latest	Complete Genome	Major	Full	2003-02-05	ASM762v1	Gottingen Genomics Laboratory	GCA_000007625.1	identical	ftp://ftp.ncbi.nlm.nih.gov/genomes/all/GCF/000/007/625/GCF_000007625.1_ASM762v1
GCF_000015865.1	PRJNA224116	SAMN02598481		representative genome	203119	1515	Ruminiclostridium thermocellum ATCC 27405	strain=ATCC 27405		latest	Complete Genome	Major	Full	2007-02-14	ASM1586v1		GCA_000015865.1	identical	ftp://ftp.ncbi.nlm.nih.gov/genomes/all/GCF/000/015/865/GCF_000015865.1_ASM1586v1
GCF_000145615.1	PRJNA224116	SAMN00002542		representative genome	580327	1517	Thermoanaerobacterium thermosaccharolyticum DSM 571	strain=DSM 571		latest	Complete Genome	Major	Full	2010-08-13	ASM14561v1	US DOE Joint Genome Institute (JGI-PGF)	GCA_000145615.1	identical	ftp://ftp.ncbi.nlm.nih.gov/genomes/all/GCF/000/145/615/GCF_000145615.1_ASM14561v1
GCF_001642655.1	PRJNA224116	SAMN04415495		representative genome	1519	1519	Clostridium tyrobutyricum	strain=KCTC 5387		latest	Complete Genome	Major	Full	2016-05-12	ASM164265v1	KAIST	GCA_001642655.1	identical	ftp://ftp.ncbi.nlm.nih.gov/genomes/all/GCF/001/642/655/GCF_001642655.1_ASM164265v1
GCF_000016965.1	PRJNA224116	SAMN02598276		representative genome	290402	1520	Clostridium beijerinckii NCIMB 8052	strain=NCIMB 8052		latest	Complete Genome	Major	Full	2007-06-27	ASM1696v1	US DOE Joint Genome Institute	GCA_000016965.1	identical	ftp://ftp.ncbi.nlm.nih.gov/genomes/all/GCF/000/016/965/GCF_000016965.1_ASM1696v1
GCF_000022065.1	PRJNA224116	SAMN00623037		representative genome	394503	1521	[Clostridium] cellulolyticum H10	strain=H10		latest	Complete Genome	Major	Full	2009-01-13	ASM2206v1	US DOE Joint Genome Institute	GCA_000022065.1	identical	ftp://ftp.ncbi.nlm.nih.gov/genomes/all/GCF/000/022/065/GCF_000022065.1_ASM2206v1
GCF_000371425.1	PRJNA224116	SAMN02596772	AGYV00000000.1	representative genome	999413	1522	[Clostridium] innocuum 2959	strain=2959		latest	Scaffold	Major	Full	2013-04-19	Clos_inno_2959_V1	Broad Institute	GCA_000371425.1	identical	ftp://ftp.ncbi.nlm.nih.gov/genomes/all/GCF/000/371/425/GCF_000371425.1_Clos_inno_2959_V1
GCF_000013105.1	PRJNA58051	SAMN02598257		reference genome	264732	1525	Moorella thermoacetica ATCC 39073	strain=ATCC 39073		latest	Complete Genome	Major	Full	2005-12-12	ASM1310v1	DOE Joint Genome Institute	GCA_000013105.1	identical	ftp://ftp.ncbi.nlm.nih.gov/genomes/all/GCF/000/013/105/GCF_000013105.1_ASM1310v1
GCF_000711825.1	PRJNA224116	SAMN02745353	JONJ00000000.1	representative genome	1121296	1526	[Clostridium] aminophilum DSM 10710	strain=DSM 10710		latest	Scaffold	Major	Full	2014-06-25	ASM71182v1	DOE Joint Genome Institute	GCA_000711825.1	identical	ftp://ftp.ncbi.nlm.nih.gov/genomes/all/GCF/000/711/825/GCF_000711825.1_ASM71182v1
GCF_000424205.1	PRJNA224116	SAMN02440669	AUJL00000000.1	representative genome	1280692	1529	Clostridium cadaveris AGR2141	strain=AGR2141		latest	Scaffold	Major	Full	2013-07-11	ASM42420v1	DOE Joint Genome Institute	GCA_000424205.1	identical	ftp://ftp.ncbi.nlm.nih.gov/genomes/all/GCF/000/424/205/GCF_000424205.1_ASM42420v1
GCF_000016505.1	PRJNA224116	SAMN02603294		representative genome	431943	1534	Clostridium kluyveri DSM 555	strain=DSM 555		latest	Complete Genome	Major	Full	2007-07-19	ASM1650v1	Gottingen Genomics Laboratory G2L	GCA_000016505.1	identical	ftp://ftp.ncbi.nlm.nih.gov/genomes/all/GCF/000/016/505/GCF_000016505.1_ASM1650v1
GCF_000154345.1	PRJNA224116	SAMN00627074	ABCB00000000.2	representative genome	428125	1535	[Clostridium] leptum DSM 753	strain=DSM 753		latest	Scaffold	Major	Full	2007-08-21	ASM15434v1	Washington University Genome Sequencing Center	GCA_000154345.1	identical	ftp://ftp.ncbi.nlm.nih.gov/genomes/all/GCF/000/154/345/GCF_000154345.1_ASM15434v1
GCF_000687955.1	PRJNA224116	SAMN02743901	JIAA00000000.1	representative genome	1392497	1540	Clostridioides mangenotii LM2	strain=LM2		latest	Contig	Major	Full	2014-04-08	ASM68795v1	DOE Joint Genome Institute	GCA_000687955.1	identical	ftp://ftp.ncbi.nlm.nih.gov/genomes/all/GCF/000/687/955/GCF_000687955.1_ASM68795v1
GCF_000014125.1	PRJNA224116	SAMN02603464		representative genome	386415	1542	Clostridium novyi NT	strain=NT		latest	Complete Genome	Major	Full	2006-11-17	ASM1412v1	Johns Hopkins Kimmel Comprehensive Cancer Center	GCA_000014125.1	identical	ftp://ftp.ncbi.nlm.nih.gov/genomes/all/GCF/000/014/125/GCF_000014125.1_ASM1412v1
GCF_000154485.1	PRJNA224116	SAMN00000007	ABFX00000000.2	representative genome	445974	1547	Erysipelatoclostridium ramosum DSM 1402	strain=DSM 1402		latest	Scaffold	Major	Full	2007-11-14	ASM15448v1	Washington University Genome Sequencing Center	GCA_000154485.1	identical	ftp://ftp.ncbi.nlm.nih.gov/genomes/all/GCF/000/154/485/GCF_000154485.1_ASM15448v1
GCF_000968375.1	PRJNA224116	SAMN02721231		representative genome	1548	1548	Clostridium scatologenes	strain=ATCC 25775		latest	Complete Genome	Major	Full	2015-04-02	ASM96837v1	Nanjing Tech University	GCA_000968375.1	identical	ftp://ftp.ncbi.nlm.nih.gov/genomes/all/GCF/000/968/375/GCF_000968375.1_ASM96837v1
GCF_000383295.1	PRJNA224116	SAMN02441299	ARTA00000000.1	representative genome	1121334	1549	[Clostridium] sporosphaeroides DSM 1294	strain=VPI 4527		latest	Scaffold	Major	Full	2013-04-26	ASM38329v1	DOE Joint Genome Institute	GCA_000383295.1	identical	ftp://ftp.ncbi.nlm.nih.gov/genomes/all/GCF/000/383/295/GCF_000383295.1_ASM38329v1
GCF_000299355.1	PRJNA224116	SAMN02603272		representative genome	1128398	1556	[Clostridium] acidurici 9a	strain=9a		latest	Complete Genome	Major	Full	2012-09-27	ASM29935v1	Georg-August-University Goettingen, Genomic and Applied Microbiology, Goettingen Genomics Laboratory	GCA_000299355.1	identical	ftp://ftp.ncbi.nlm.nih.gov/genomes/all/GCF/000/299/355/GCF_000299355.1_ASM29935v1
GCF_000699585.1	PRJNA224116	SAMN02688025	JJMM00000000.1	representative genome	1121324	1557	Peptoclostridium litorale DSM 5388	strain=W6		latest	Contig	Major	Full	2014-06-09	CLIT1	Georg-August-University Goettingen, Genomic and Applied Microbiology, Goettingen Genomics Laboratory	GCA_000699585.1	identical	ftp://ftp.ncbi.nlm.nih.gov/genomes/all/GCF/000/699/585/GCF_000699585.1_CLIT1
GCF_000789395.1	PRJNA224116	SAMN03222823		representative genome	1415775	1561	Clostridium baratii str. Sullivan	strain=Sullivan		latest	Complete Genome	Major	Full	2014-12-04	ASM78939v1	Los Alamos National Laboratory	GCA_000789395.1	identical	ftp://ftp.ncbi.nlm.nih.gov/genomes/all/GCF/000/789/395/GCF_000789395.1_ASM78939v1
GCF_000235605.1	PRJNA224116	SAMN02261424		representative genome	768706	1563	Desulfosporosinus orientis DSM 765	strain=DSM 765		latest	Complete Genome	Major	Full	2011-11-16	ASM23560v1	JGI	GCA_000235605.1	identical	ftp://ftp.ncbi.nlm.nih.gov/genomes/all/GCF/000/235/605/GCF_000235605.1_ASM23560v1
GCF_000215085.1	PRJNA224116	SAMN00713633		representative genome	696281	1564	Desulfotomaculum ruminis DSM 2154	strain=DSM 2154		latest	Complete Genome	Major	Full	2011-05-26	ASM21508v1	US DOE Joint Genome Institute	GCA_000215085.1	identical	ftp://ftp.ncbi.nlm.nih.gov/genomes/all/GCF/000/215/085/GCF_000215085.1_ASM21508v1
GCF_000214435.1	PRJNA224116	SAMN00713626		representative genome	868595	1565	Desulfotomaculum nigrificans CO-1-SRB	strain=CO-1-SRB		latest	Complete Genome	Major	Full	2011-05-23	ASM21443v1	US DOE Joint Genome Institute	GCA_000214435.1	identical	ftp://ftp.ncbi.nlm.nih.gov/genomes/all/GCF/000/214/435/GCF_000214435.1_ASM21443v1
GCF_000284515.1	PRJNA224116	SAMEA2272168		representative genome	866895	1570	Halobacillus halophilus DSM 2266	strain=type strain: DSM 2266		latest	Complete Genome	Major	Full	2012-04-11	ASM28451v1	Max-Planck-Institute of Biochemistry	GCA_000284515.1	identical	ftp://ftp.ncbi.nlm.nih.gov/genomes/all/GCF/000/284/515/GCF_000284515.1_ASM28451v1
GCF_000425545.1	PRJNA224116	SAMN02441542	AUDQ00000000.1	representative genome	1123290	1571	Sporosarcina ureae DSM 2281	strain=DSM 2281		latest	Scaffold	Major	Full	2013-07-11	ASM42554v1	DOE Joint Genome Institute	GCA_000425545.1	identical	ftp://ftp.ncbi.nlm.nih.gov/genomes/all/GCF/000/425/545/GCF_000425545.1_ASM42554v1
GCF_000470775.1	PRJNA224116	SAMN02603223		representative genome	1389489	1575	Leifsonia xyli subsp. cynodontis DSM 46306	strain=DSM 46306		latest	Complete Genome	Major	Full	2013-09-24	ASM47077v1	ESALQ-USP	GCA_000470775.1	identical	ftp://ftp.ncbi.nlm.nih.gov/genomes/all/GCF/000/470/775/GCF_000470775.1_ASM47077v1
GCF_001063195.1	PRJNA224116	SAMN03197546	JVKI00000000.1	representative genome	1575	1575	Leifsonia xyli	strain=356_LXYL		latest	Scaffold	Major	Full	2015-07-10	ASM106319v1	University of Washington	GCA_001063195.1	identical	ftp://ftp.ncbi.nlm.nih.gov/genomes/all/GCF/001/063/195/GCF_001063195.1_ASM106319v1
GCF_000011985.1	PRJNA57685	SAMN02603047		reference genome	272621	1579	Lactobacillus acidophilus NCFM	strain=NCFM		latest	Complete Genome	Major	Full	2007-11-01	ASM1198v1	Cal Poly. San Luis Obispo	GCA_000011985.1	identical	ftp://ftp.ncbi.nlm.nih.gov/genomes/all/GCF/000/011/985/GCF_000011985.1_ASM1198v1
GCF_000191545.1	PRJNA224116	SAMN02603487		representative genome	891391	1579	Lactobacillus acidophilus 30SC	strain=30SC		latest	Complete Genome	Major	Full	2011-03-07	ASM19154v1	Korea University	GCA_000191545.1	identical	ftp://ftp.ncbi.nlm.nih.gov/genomes/all/GCF/000/191/545/GCF_000191545.1_ASM19154v1
GCF_000014465.1	PRJNA224116	SAMN02598532		representative genome	387344	1580	Lactobacillus brevis ATCC 367	strain=ATCC 367		latest	Complete Genome	Major	Full	2006-10-13	ASM1446v1	US DOE Joint Genome Institute (JGI), The Lactic Acid Bacteria Genome Consortium and Fidelity Systems Inc.	GCA_000014465.1	identical	ftp://ftp.ncbi.nlm.nih.gov/genomes/all/GCF/000/014/465/GCF_000014465.1_ASM1446v1
GCF_000298115.2	PRJNA224116	SAMN02603054		representative genome	1071400	1581	Lactobacillus buchneri CD034	strain=CD034		latest	Complete Genome	Major	Full	2012-09-18	ASM29811v2	CeBiTec	GCA_000298115.2	identical	ftp://ftp.ncbi.nlm.nih.gov/genomes/all/GCF/000/298/115/GCF_000298115.2_ASM29811v2
GCF_001436895.1	PRJNA224116	SAMN02797800	JQAY00000000.1	representative genome	1583	1583	Weissella confusa	strain=DSM 20196		latest	Scaffold	Major	Full	2015-11-06	ASM143689v1	Shanghai Majorbio	GCA_001436895.1	identical	ftp://ftp.ncbi.nlm.nih.gov/genomes/all/GCF/001/436/895/GCF_001436895.1_ASM143689v1
GCF_000056065.1	PRJNA224116	SAMEA3138258		representative genome	390333	1584	Lactobacillus delbrueckii subsp. bulgaricus ATCC 11842 = JCM 1002	strain=ATCC 11842		latest	Complete Genome	Major	Full	2006-05-26	ASM5606v1	Genoscope	GCA_000056065.1	identical	ftp://ftp.ncbi.nlm.nih.gov/genomes/all/GCF/000/056/065/GCF_000056065.1_ASM5606v1
GCF_000422165.1	PRJNA224116	SAMN02604285		representative genome	326425	1587	Lactobacillus helveticus CNRZ32	strain=CNRZ32		latest	Complete Genome	Major	Full	2013-07-11	ASM42216v1	Utah State University	GCA_000422165.1	identical	ftp://ftp.ncbi.nlm.nih.gov/genomes/all/GCF/000/422/165/GCF_000422165.1_ASM42216v1
GCF_000159315.1	PRJNA224116	SAMN00001467	ACGP00000000.1	representative genome	1423757	1588	Lactobacillus hilgardii DSM 20176 = ATCC 8290	strain=ATCC 8290		latest	Scaffold	Major	Full	2009-05-28	ASM15931v1	Baylor College of Medicine	GCA_000159315.1	identical	ftp://ftp.ncbi.nlm.nih.gov/genomes/all/GCF/000/159/315/GCF_000159315.1_ASM15931v1
GCF_000203855.3	PRJNA62911	SAMEA3138345		reference genome	220668	1590	Lactobacillus plantarum WCFS1	strain=WCFS1	NCIMB8826	latest	Complete Genome	Major	Full	2011-08-01	ASM20385v3	Wageningen Centre for Food Sciences	GCA_000203855.3	identical	ftp://ftp.ncbi.nlm.nih.gov/genomes/all/GCF/000/203/855/GCF_000203855.3_ASM20385v3
GCF_000014425.1	PRJNA224116	SAMN02598542		representative genome	324831	1596	Lactobacillus gasseri ATCC 33323 = JCM 1131	strain=ATCC 33323		latest	Complete Genome	Major	Full	2006-10-13	ASM1442v1	US DOE Joint Genome Institute (JGI), The Lactic Acid Bacteria Genome Consortium and Fidelity Systems Inc.	GCA_000014425.1	identical	ftp://ftp.ncbi.nlm.nih.gov/genomes/all/GCF/000/014/425/GCF_000014425.1_ASM1442v1
GCF_000014525.1	PRJNA57985	SAMN02598528		reference genome	321967	1597	Lactobacillus paracasei ATCC 334	strain=ATCC 334		latest	Complete Genome	Major	Full	2006-10-13	ASM1452v1	US DOE Joint Genome Institute (JGI), The Lactic Acid Bacteria Genome Consortium and Fidelity Systems Inc.	GCA_000014525.1	identical	ftp://ftp.ncbi.nlm.nih.gov/genomes/all/GCF/000/014/525/GCF_000014525.1_ASM1452v1
GCF_000016825.1	PRJNA224116	SAMN02598351		representative genome	557436	1598	Lactobacillus reuteri DSM 20016	strain=DSM 20016		latest	Complete Genome	Major	Full	2007-06-01	ASM1682v1	US DOE Joint Genome Institute	GCA_000016825.1	identical	ftp://ftp.ncbi.nlm.nih.gov/genomes/all/GCF/000/016/825/GCF_000016825.1_ASM1682v1
GCF_000026065.1	PRJNA224116	SAMEA3138223		representative genome	314315	1599	Lactobacillus sakei subsp. sakei 23K	strain=23K		latest	Complete Genome	Major	Full	2005-11-02	ASM2606v1	Institut National de la Recherche Agronomique (INRA)	GCA_000026065.1	identical	ftp://ftp.ncbi.nlm.nih.gov/genomes/all/GCF/000/026/065/GCF_000026065.1_ASM2606v1
GCF_001042405.1	PRJNA224116	SAMD00026530		representative genome	1600	1600	Lactobacillus acetotolerans	strain=NBRC 13120		latest	Complete Genome	Major	Full	2015-03-07	ASM104240v1	National Institute of Technology and Evaluation	GCA_001042405.1	identical	ftp://ftp.ncbi.nlm.nih.gov/genomes/all/GCF/001/042/405/GCF_001042405.1_ASM104240v1
GCF_001243975.1	PRJNA224116	SAMEA3393060	CVQY00000000.1	representative genome	1601	1601	Lactobacillus agilis	strain=Marseille		latest	Scaffold	Major	Full	2015-07-21	Lactobacillus agilis	URMITE	GCA_001243975.1	identical	ftp://ftp.ncbi.nlm.nih.gov/genomes/all/GCF/001/243/975/GCF_001243975.1_Lactobacillus_agilis
GCF_001434745.1	PRJNA224116	SAMN02369426	AZDQ00000000.1	representative genome	1423720	1602	Lactobacillus alimentarius DSM 20249	strain=DSM 20249		latest	Scaffold	Major	Full	2015-11-06	ASM143474v1	Shanghai Majorbio	GCA_001434745.1	identical	ftp://ftp.ncbi.nlm.nih.gov/genomes/all/GCF/001/434/745/GCF_001434745.1_ASM143474v1
GCF_000183825.1	PRJNA224116	SAMN02470201	AEOF00000000.1	representative genome	930942	1605	Lactobacillus animalis KCTC 3501 = DSM 20602	strain=KCTC 3501		latest	Scaffold	Major	Full	2010-12-14	ASM18382v1	Korea Research Institute of Bioscience and Biotechnology (KRIBB)	GCA_000183825.1	identical	ftp://ftp.ncbi.nlm.nih.gov/genomes/all/GCF/000/183/825/GCF_000183825.1_ASM18382v1
GCF_001436315.1	PRJNA224116	SAMN02369392	AYZA00000000.1	representative genome	1423821	1606	Lactobacillus aviarius subsp. aviarius DSM 20655	strain=DSM 20655		latest	Scaffold	Major	Full	2015-11-06	ASM143631v1	Shanghai Majorbio	GCA_001436315.1	identical	ftp://ftp.ncbi.nlm.nih.gov/genomes/all/GCF/001/436/315/GCF_001436315.1_ASM143631v1
GCF_001434575.1	PRJNA224116	SAMN02369366	AZDA00000000.1	representative genome	1423726	1607	Lactobacillus bifermentans DSM 20003	strain=DSM 20003		latest	Scaffold	Major	Full	2015-11-06	ASM143457v1	Shanghai Majorbio	GCA_001434575.1	identical	ftp://ftp.ncbi.nlm.nih.gov/genomes/all/GCF/001/434/575/GCF_001434575.1_ASM143457v1
GCF_000166795.1	PRJNA224116	SAMN02470193	AELK00000000.1	representative genome	913848	1610	Lactobacillus coryniformis subsp. coryniformis KCTC 3167 = DSM 20001	strain=KCTC 3167		latest	Scaffold	Major	Full	2010-11-19	ASM16679v1	Korea Research Institute of Bioscience and Biotechnology (KRIBB)	GCA_000166795.1	identical	ftp://ftp.ncbi.nlm.nih.gov/genomes/all/GCF/000/166/795/GCF_000166795.1_ASM16679v1
GCF_000184535.1	PRJNA224116	SAMN02470200	AEOT00000000.1	representative genome	936140	1612	Lactobacillus farciminis KCTC 3681 = DSM 20184	strain=KCTC 3681		latest	Scaffold	Major	Full	2010-12-23	ASM18453v1	Korea Research Institute of Bioscience and Biotechnology (KRIBB)	GCA_000184535.1	identical	ftp://ftp.ncbi.nlm.nih.gov/genomes/all/GCF/000/184/535/GCF_000184535.1_ASM18453v1
GCF_000010145.1	PRJNA224116	SAMD00060917		representative genome	334390	1613	Lactobacillus fermentum IFO 3956	strain=IFO 3956		latest	Complete Genome	Major	Full	2008-04-15	ASM1014v1	Kitasato Institute for Life Sciences	GCA_000010145.1	identical	ftp://ftp.ncbi.nlm.nih.gov/genomes/all/GCF/000/010/145/GCF_000010145.1_ASM1014v1
GCF_000185465.1	PRJNA224116	SAMN02470196	AEQY00000000.1	representative genome	941770	1614	Lactobacillus fructivorans KCTC 3543 = DSM 20203	strain=KCTC 3543		latest	Scaffold	Major	Full	2011-01-06	ASM18546v1	Korea Research Institute of Bioscience and Biotechnology (KRIBB)	GCA_000185465.1	identical	ftp://ftp.ncbi.nlm.nih.gov/genomes/all/GCF/000/185/465/GCF_000185465.1_ASM18546v1
GCF_000420365.1	PRJNA224116	SAMN02440571	ATUU00000000.1	representative genome	1123500	1615	Weissella halotolerans DSM 20190	strain=DSM 20190		latest	Scaffold	Major	Full	2013-07-09	ASM42036v1	DOE Joint Genome Institute	GCA_000420365.1	identical	ftp://ftp.ncbi.nlm.nih.gov/genomes/all/GCF/000/420/365/GCF_000420365.1_ASM42036v1
GCF_001438705.1	PRJNA224116	SAMN02797804	JQBP00000000.1	representative genome	1616	1616	Weissella kandleri	strain=DSM 20593		latest	Scaffold	Major	Full	2015-11-06	ASM143870v1	Shanghai Majorbio	GCA_001438705.1	identical	ftp://ftp.ncbi.nlm.nih.gov/genomes/all/GCF/001/438/705/GCF_001438705.1_ASM143870v1
GCF_000260415.1	PRJNA224116		BACP00000000.1	representative genome	1046596	1618	Lactobacillus mali KCTC 3596 = DSM 20444	strain=KCTC 3596		latest	Contig	Major	Full	2011-06-27	ASM26041v1	Korea Research Institute of Bioscience and Biotechnology	GCA_000260415.1	identical	ftp://ftp.ncbi.nlm.nih.gov/genomes/all/GCF/000/260/415/GCF_000260415.1_ASM26041v1
GCF_001437425.1	PRJNA224116	SAMN02797798	JQCD00000000.1	representative genome	1620	1620	Weissella minor	strain=DSM 20014		latest	Scaffold	Major	Full	2015-11-06	ASM143742v1	Shanghai Majorbio	GCA_001437425.1	identical	ftp://ftp.ncbi.nlm.nih.gov/genomes/all/GCF/001/437/425/GCF_001437425.1_ASM143742v1
GCF_000224985.1	PRJNA224116	SAMN02603606		representative genome	1069534	1623	Lactobacillus ruminis ATCC 27782	strain=ATCC 27782		latest	Complete Genome	Major	Full	2011-09-01	ASM22498v1	Microbiology Dept, University College Cork	GCA_000224985.1	identical	ftp://ftp.ncbi.nlm.nih.gov/genomes/all/GCF/000/224/985/GCF_000224985.1_ASM22498v1
GCF_000008925.1	PRJNA58233	SAMN02604111		reference genome	362948	1624	Lactobacillus salivarius UCC118	strain=UCC118		latest	Complete Genome	Major	Full	2006-03-30	ASM892v1	University College Cork	GCA_000008925.1	identical	ftp://ftp.ncbi.nlm.nih.gov/genomes/all/GCF/000/008/925/GCF_000008925.1_ASM892v1
GCF_000225325.1	PRJNA224116	SAMN02603515		representative genome	714313	1625	Lactobacillus sanfranciscensis TMW 1.1304	strain=TMW 1.1304		latest	Complete Genome	Major	Full	2011-09-06	ASM22532v1	Lehrstuhl fuer technische Mikrobiologie, Technische Universitaet Muenchen	GCA_000225325.1	identical	ftp://ftp.ncbi.nlm.nih.gov/genomes/all/GCF/000/225/325/GCF_000225325.1_ASM22532v1
GCF_001436225.1	PRJNA224116	SAMN02369377	AYYO00000000.1	representative genome	1291052	1626	Lactobacillus sharpeae JCM 1186 = DSM 20505	strain=DSM 20505		latest	Scaffold	Major	Full	2015-11-06	ASM143622v1	Shanghai Majorbio	GCA_001436225.1	identical	ftp://ftp.ncbi.nlm.nih.gov/genomes/all/GCF/001/436/225/GCF_001436225.1_ASM143622v1
GCF_001437355.1	PRJNA224116	SAMN02797781	JQBM00000000.1	representative genome	1629	1629	Weissella viridescens	strain=DSM 20410		latest	Scaffold	Major	Full	2015-11-06	ASM143735v1	Shanghai Majorbio	GCA_001437355.1	identical	ftp://ftp.ncbi.nlm.nih.gov/genomes/all/GCF/001/437/355/GCF_001437355.1_ASM143735v1
GCF_000702065.1	PRJNA224116	SAMN02841193	JNKN00000000.1	representative genome	1410657	1630	Kandleria vitulina DSM 20405	strain=DSM 20405		latest	Scaffold	Major	Full	2014-06-11	ASM70206v1	DOE Joint Genome Institute	GCA_000702065.1	identical	ftp://ftp.ncbi.nlm.nih.gov/genomes/all/GCF/000/702/065/GCF_000702065.1_ASM70206v1
GCF_001438695.1	PRJNA224116	SAMN02797802	JQBH00000000.1	representative genome	930946	1631	Fructobacillus fructosus KCTC 3544	strain=DSM 20349		latest	Scaffold	Major	Full	2015-11-06	ASM143869v1	Shanghai Majorbio	GCA_001438695.1	identical	ftp://ftp.ncbi.nlm.nih.gov/genomes/all/GCF/001/438/695/GCF_001438695.1_ASM143869v1
GCF_000159435.1	PRJNA224116	SAMN00001485	ACGV00000000.1	representative genome	1423814	1633	Lactobacillus vaginalis DSM 5837 = ATCC 49540	strain=ATCC 49540		latest	Scaffold	Major	Full	2009-07-07	ASM15943v1	BCM	GCA_000159435.1	identical	ftp://ftp.ncbi.nlm.nih.gov/genomes/all/GCF/000/159/435/GCF_000159435.1_ASM15943v1
GCF_000196035.1	PRJNA61583	SAMEA3138329		reference genome	169963	1639	Listeria monocytogenes EGD-e	strain=EGD-e		latest	Complete Genome	Major	Full	2003-05-06	ASM19603v1	European Consortium	GCA_000196035.1	identical	ftp://ftp.ncbi.nlm.nih.gov/genomes/all/GCF/000/196/035/GCF_000196035.1_ASM19603v1
GCF_000148995.1	PRJNA224116	SAMN00001446	ACCR00000000.2	representative genome	525367	1641	Listeria grayi DSM 20601	strain=DSM 20601		latest	Scaffold	Major	Full	2010-11-05	ASM14899v1	Baylor College of Medicine	GCA_000148995.1	identical	ftp://ftp.ncbi.nlm.nih.gov/genomes/all/GCF/000/148/995/GCF_000148995.1_ASM14899v1
GCF_000018885.1	PRJNA224116	SAMN02603684		representative genome	288705	1646	Renibacterium salmoninarum ATCC 33209			latest	Complete Genome	Major	Full	2007-12-18	ASM1888v1	Northwest Fisheries Science Center, NOAA Fisheries Service	GCA_000018885.1	identical	ftp://ftp.ncbi.nlm.nih.gov/genomes/all/GCF/000/018/885/GCF_000018885.1_ASM1888v1
GCF_000270085.1	PRJNA224116	SAMD00060966		representative genome	650150	1648	Erysipelothrix rhusiopathiae str. Fujisawa	strain=Fujisawa		latest	Complete Genome	Major	Full	2011-05-30	ASM27008v1	National Institute of Animal Health (Japan)	GCA_000270085.1	identical	ftp://ftp.ncbi.nlm.nih.gov/genomes/all/GCF/000/270/085/GCF_000270085.1_ASM27008v1
GCF_000315445.1	PRJNA224116	SAMN02463901	AGXA00000000.1	representative genome	883081	1652	Alloiococcus otitis ATCC 51267	strain=ATCC 51267		latest	Scaffold	Major	Full	2012-11-30	Allo_otit_ATCC_51267_V1	Broad Institute	GCA_000315445.1	identical	ftp://ftp.ncbi.nlm.nih.gov/genomes/all/GCF/000/315/445/GCF_000315445.1_Allo_otit_ATCC_51267_V1
GCF_001183565.1	PRJNA224116	SAMN03783260	LFUS00000000.1	representative genome	1657	1657	Actinobaculum suis	strain=U311		latest	Scaffold	Major	Full	2015-07-21	ASM118356v1	School of Veterinary Medicine and Animal Science / University of Sao Paulo	GCA_001183565.1	identical	ftp://ftp.ncbi.nlm.nih.gov/genomes/all/GCF/001/183/565/GCF_001183565.1_ASM118356v1
GCF_000711965.1	PRJNA224116	SAMN02745698	JONS00000000.1	representative genome	1120944	1659	Actinomyces israelii DSM 43320	strain=DSM 43320		latest	Scaffold	Major	Full	2014-06-25	ASM71196v1	DOE Joint Genome Institute	GCA_000711965.1	identical	ftp://ftp.ncbi.nlm.nih.gov/genomes/all/GCF/000/711/965/GCF_000711965.1_ASM71196v1
GCF_000154225.1	PRJNA224116	SAMN00627054	AAYI00000000.2	representative genome	411466	1660	Actinomyces odontolyticus ATCC 17982	strain=ATCC 17982		latest	Scaffold	Major	Full	2007-05-25	ASM15422v1	Washington University Genome Sequencing Center	GCA_000154225.1	identical	ftp://ftp.ncbi.nlm.nih.gov/genomes/all/GCF/000/154/225/GCF_000154225.1_ASM15422v1
GCF_000612055.1	PRJNA224116	SAMN02689492		representative genome	1661	1661	Trueperella pyogenes	strain=TP6375		latest	Complete Genome	Major	Full	2014-04-02	ASM61205v1	Cornell University	GCA_000612055.1	identical	ftp://ftp.ncbi.nlm.nih.gov/genomes/all/GCF/000/612/055/GCF_000612055.1_ASM61205v1
GCF_001070855.1	PRJNA224116	SAMN03197521	JVLH00000000.1	representative genome	1661	1661	Trueperella pyogenes	strain=331_TPYO		latest	Scaffold	Major	Full	2015-07-10	ASM107085v1	University of Washington	GCA_001070855.1	identical	ftp://ftp.ncbi.nlm.nih.gov/genomes/all/GCF/001/070/855/GCF_001070855.1_ASM107085v1
GCF_000238915.1	PRJNA224116	SAMD00041813	BAEG00000000.1	representative genome	1077972	1665	Arthrobacter globiformis NBRC 12137	strain=NBRC 12137		latest	Contig	Major	Full	2011-12-02	ASM23891v2	National Institute of Technology and Evaluation	GCA_000238915.2	identical	ftp://ftp.ncbi.nlm.nih.gov/genomes/all/GCF/000/238/915/GCF_000238915.1_ASM23891v2
GCF_000165905.1	PRJNA59883	SAMN02603510		reference genome	702459	1681	Bifidobacterium bifidum PRL2010	strain=PRL2010		latest	Complete Genome	Major	Full	2010-11-02	ASM16590v1	Laboratory of Probiogenomics, Department of genetics, university of Parma, Italy	GCA_000165905.1	identical	ftp://ftp.ncbi.nlm.nih.gov/genomes/all/GCF/000/165/905/GCF_000165905.1_ASM16590v1
GCF_001025155.1	PRJNA224116	SAMD00061039		representative genome	518635	1683	Bifidobacterium angulatum DSM 20098 = JCM 7096	strain=JCM 7096		latest	Complete Genome	Major	Full	2015-03-24	ASM102515v1	Graduate School of Frontier Sciences, University of Tokyo	GCA_001025155.1	identical	ftp://ftp.ncbi.nlm.nih.gov/genomes/all/GCF/001/025/155/GCF_001025155.1_ASM102515v1
GCF_000304215.1	PRJNA224116	SAMN02604114		representative genome	1147128	1684	Bifidobacterium asteroides PRL2011	strain=PRL2011		latest	Complete Genome	Major	Full	2012-10-09	ASM30421v1	University College Cork	GCA_000304215.1	identical	ftp://ftp.ncbi.nlm.nih.gov/genomes/all/GCF/000/304/215/GCF_000304215.1_ASM30421v1
GCF_001025175.1	PRJNA224116	SAMD00061041		representative genome	518634	1685	Bifidobacterium breve DSM 20213 = JCM 1192	strain=JCM 1192		latest	Complete Genome	Major	Full	2015-03-24	ASM102517v1	Graduate School of Frontier Sciences, University of Tokyo	GCA_001025175.1	identical	ftp://ftp.ncbi.nlm.nih.gov/genomes/all/GCF/001/025/175/GCF_001025175.1_ASM102517v1
GCF_000737865.1	PRJNA224116	SAMN02666223		representative genome	1687	1687	Bifidobacterium coryneforme	strain=LMG18911		latest	Complete Genome	Major	Full	2014-08-05	ASM73786v1	University of Parma	GCA_000737865.1	identical	ftp://ftp.ncbi.nlm.nih.gov/genomes/all/GCF/000/737/865/GCF_000737865.1_ASM73786v1
GCF_000741575.1	PRJNA224116	SAMN02673433	JGYV00000000.1	representative genome	1688	1688	Bifidobacterium cuniculi	strain=LMG 10738		latest	Contig	Major	Full	2014-08-18	Bifcun	University of Parma	GCA_000741575.1	identical	ftp://ftp.ncbi.nlm.nih.gov/genomes/all/GCF/000/741/575/GCF_000741575.1_Bifcun
GCF_001042595.1	PRJNA224116	SAMD00061043		representative genome	1150423	1689	Bifidobacterium dentium JCM 1195 = DSM 20436	strain=JCM 1195		latest	Complete Genome	Major	Full	2015-02-17	ASM104259v1	Graduate School of Frontier Sciences, University of Tokyo	GCA_001042595.1	identical	ftp://ftp.ncbi.nlm.nih.gov/genomes/all/GCF/001/042/595/GCF_001042595.1_ASM104259v1
GCF_000741255.1	PRJNA224116	SAMN02673439	JGZB00000000.1	representative genome	1692	1692	Bifidobacterium magnum	strain=LMG 11591		latest	Contig	Major	Full	2014-08-18	Bifmag	University of Parma	GCA_000741255.1	identical	ftp://ftp.ncbi.nlm.nih.gov/genomes/all/GCF/000/741/255/GCF_000741255.1_Bifmag
GCF_000741645.1	PRJNA224116	SAMN02673441	JGZD00000000.1	representative genome	1693	1693	Bifidobacterium minimum	strain=LMG 11592		latest	Contig	Major	Full	2014-08-18	Bifmin	University of Parma	GCA_000741645.1	identical	ftp://ftp.ncbi.nlm.nih.gov/genomes/all/GCF/000/741/645/GCF_000741645.1_Bifmin
GCF_000741325.1	PRJNA224116	SAMN02673445	JGZH00000000.1	representative genome	31954	1694	Bifidobacterium pseudolongum subsp. pseudolongum	strain=LMG 11571		latest	Contig	Major	Full	2014-08-18	Bifpse_sub.pse	University of Parma	GCA_000741325.1	identical	ftp://ftp.ncbi.nlm.nih.gov/genomes/all/GCF/000/741/325/GCF_000741325.1_Bifpse_sub.pse
GCF_000164115.1	PRJNA224116	SAMN00189098	ADNS00000000.1	representative genome	649754	1697	Corynebacterium ammoniagenes DSM 20306	strain=DSM 20306		latest	Scaffold	Major	Full	2010-05-26	ASM16411v1	WUGSC	GCA_000164115.1	identical	ftp://ftp.ncbi.nlm.nih.gov/genomes/all/GCF/000/164/115/GCF_000164115.1_ASM16411v1
GCF_000167575.1	PRJNA224116	SAMN02441412	AAGP00000000.1	representative genome	321955	1703	Brevibacterium linens BL2	strain=BL2		latest	Scaffold	Major	Full	2005-04-07	ASM16757v1	DOE Joint Genome Institute	GCA_000167575.1	identical	ftp://ftp.ncbi.nlm.nih.gov/genomes/all/GCF/000/167/575/GCF_000167575.1_ASM16757v1
GCF_001606005.1	PRJNA224116	SAMN04569174		representative genome	1703	1703	Brevibacterium linens	strain=BS258		latest	Complete Genome	Major	Full	2016-04-04	ASM160600v1	Institute of Oceanology, Chinese Academy of Sciences	GCA_001606005.1	identical	ftp://ftp.ncbi.nlm.nih.gov/genomes/all/GCF/001/606/005/GCF_001606005.1_ASM160600v1
GCF_000212695.1	PRJNA224116	SAMN00713615		representative genome	590998	1708	Cellulomonas fimi ATCC 484	strain=ATCC 484		latest	Complete Genome	Major	Full	2011-05-09	ASM21269v1	US DOE Joint Genome Institute	GCA_000212695.1	identical	ftp://ftp.ncbi.nlm.nih.gov/genomes/all/GCF/000/212/695/GCF_000212695.1_ASM21269v1
GCF_000526595.1	PRJNA224116	SAMN02584947	JAGJ00000000.1	representative genome	935839	1710	Cellulosimicrobium cellulans J36	strain=J36		latest	Contig	Major	Full	2014-01-14	ASM52659v1	DOE Joint Genome Institute	GCA_000526595.1	identical	ftp://ftp.ncbi.nlm.nih.gov/genomes/all/GCF/000/526/595/GCF_000526595.1_ASM52659v1
GCF_000092865.1	PRJNA224116	SAMN02598424		representative genome	446466	1711	Cellulomonas flavigena DSM 20109	strain=DSM 20109		latest	Complete Genome	Major	Full	2010-05-13	ASM9286v1	US DOE Joint Genome Institute (JGI-PGF)	GCA_000092865.1	identical	ftp://ftp.ncbi.nlm.nih.gov/genomes/all/GCF/000/092/865/GCF_000092865.1_ASM9286v1
GCF_001057055.1	PRJNA224116	SAMN03197686	JVEY00000000.1	representative genome	1711	1711	Cellulomonas flavigena	strain=493_CFLA		latest	Scaffold	Major	Full	2015-07-10	ASM105705v1	University of Washington	GCA_001057055.1	identical	ftp://ftp.ncbi.nlm.nih.gov/genomes/all/GCF/001/057/055/GCF_001057055.1_ASM105705v1
GCF_000718325.1	PRJNA224116	SAMN02645273	JOFV00000000.1	representative genome	1713	1713	Oerskovia turbata	strain=NRRL B-8019		latest	Contig	Major	Full	2014-07-02	ASM71832v1	University of Illinois	GCA_000718325.1	identical	ftp://ftp.ncbi.nlm.nih.gov/genomes/all/GCF/000/718/325/GCF_000718325.1_ASM71832v1
GCF_001457455.1	PRJNA224116	SAMEA2517360		representative genome	1717	1717	Corynebacterium diphtheriae	strain=NCTC11397; NCTC11397		latest	Complete Genome	Major	Full	2015-03-22	NCTC11397	SC	GCA_001457455.1	identical	ftp://ftp.ncbi.nlm.nih.gov/genomes/all/GCF/001/457/455/GCF_001457455.1_NCTC11397
GCF_000011325.1	PRJNA57905	SAMD00061105		reference genome	196627	1718	Corynebacterium glutamicum ATCC 13032	strain=ATCC 13032		latest	Complete Genome	Major	Full	2004-02-18	ASM1132v1	Kitasato Univ.	GCA_000011325.1	identical	ftp://ftp.ncbi.nlm.nih.gov/genomes/all/GCF/000/011/325/GCF_000011325.1_ASM1132v1
GCF_000144675.1	PRJNA224116	SAMN02604117		representative genome	681645	1719	Corynebacterium pseudotuberculosis C231	strain=C231		latest	Complete Genome	Major	Full	2010-08-05	ASM14467v1	University Federal of Minas Gerais	GCA_000144675.1	identical	ftp://ftp.ncbi.nlm.nih.gov/genomes/all/GCF/000/144/675/GCF_000144675.1_ASM14467v1
GCF_000344785.1	PRJNA224116	SAMN02603058		representative genome	1121353	1721	Corynebacterium callunae DSM 20147	strain=DSM 20147		latest	Complete Genome	Major	Full	2013-03-06	ASM34478v1	CeBiTec, Bielefeld University	GCA_000344785.1	identical	ftp://ftp.ncbi.nlm.nih.gov/genomes/all/GCF/000/344/785/GCF_000344785.1_ASM34478v1
GCF_001044175.1	PRJNA224116	SAMN03734646	LDYE00000000.1	representative genome	1724	1724	Corynebacterium renale	strain=CIP 52.96		latest	Contig	Major	Full	2015-07-01	ASM104417v1	Universidade Federal do Para	GCA_001044175.1	identical	ftp://ftp.ncbi.nlm.nih.gov/genomes/all/GCF/001/044/175/GCF_001044175.1_ASM104417v1
GCF_001552415.1	PRJNA224116	SAMD00046521	BCRD00000000.1	representative genome	1223513	1725	Corynebacterium xerosis NBRC 16721	strain=NBRC 16721		latest	Contig	Major	Full	2016-02-05	ASM155241v1	National Institute of Technology and Evaluation	GCA_001552415.1	identical	ftp://ftp.ncbi.nlm.nih.gov/genomes/all/GCF/001/552/415/GCF_001552415.1_ASM155241v1
GCF_000179395.2	PRJNA224116	SAMN02603088		representative genome	858619	1727	Corynebacterium variabile DSM 44702	strain=DSM 44702		latest	Complete Genome	Major	Full	2011-07-19	ASM17939v2	Center of Biotechnology, Bielefeld University	GCA_000179395.2	identical	ftp://ftp.ncbi.nlm.nih.gov/genomes/all/GCF/000/179/395/GCF_000179395.2_ASM17939v2
GCF_000720035.1	PRJNA224116	SAMN02645508	JOIN00000000.1	representative genome	1727	1727	Corynebacterium variabile	strain=NRRL B-4201		latest	Contig	Major	Full	2014-07-02	ASM72003v1	University of Illinois	GCA_000720035.1	identical	ftp://ftp.ncbi.nlm.nih.gov/genomes/all/GCF/000/720/035/GCF_000720035.1_ASM72003v1
GCF_000597865.1	PRJNA224116	SAMN02689753		representative genome	1286171	1731	Peptoclostridium acidaminophilum DSM 3953	strain=DSM 3953		latest	Complete Genome	Major	Full	2014-03-19	ASM59786v1	Georg-August-University Goettingen, Genomic and Applied Microbiology, Goettingen Genomics Laboratory	GCA_000597865.1	identical	ftp://ftp.ncbi.nlm.nih.gov/genomes/all/GCF/000/597/865/GCF_000597865.1_ASM59786v1
GCF_000156655.1	PRJNA224116	SAMN00008825	ABYT00000000.1	representative genome	518637	1735	Holdemanella biformis DSM 3989	strain=DSM 3989		latest	Scaffold	Major	Full	2008-11-12	ASM15665v1	Washington University Genome Sequencing Center	GCA_000156655.1	identical	ftp://ftp.ncbi.nlm.nih.gov/genomes/all/GCF/000/156/655/GCF_000156655.1_ASM15665v1
GCF_000152245.2	PRJNA224116	SAMN02603161		representative genome	903814	1736	Eubacterium limosum KIST612	strain=KIST612		latest	Complete Genome	Major	Full	2011-11-30	ASM15224v2	Computational and Synthetic Biology Laboratory	GCA_000152245.2	identical	ftp://ftp.ncbi.nlm.nih.gov/genomes/all/GCF/000/152/245/GCF_000152245.2_ASM15224v2
GCF_000734015.1	PRJNA224116	SAMN02934663		representative genome	289377	1741	Thermodesulfobacterium commune DSM 2178	strain=DSM 2178		latest	Complete Genome	Major	Full	2014-07-28	ASM73401v1	TIGR	GCA_000734015.1	identical	ftp://ftp.ncbi.nlm.nih.gov/genomes/all/GCF/000/734/015/GCF_000734015.1_ASM73401v1
GCF_000940845.1	PRJNA224116	SAMN03263638		representative genome	66712	1744	Propionibacterium freudenreichii subsp. freudenreichii	strain=20271T		latest	Complete Genome	Major	Full	2015-03-04	ASM94084v1	University of Helsinki	GCA_000940845.1	identical	ftp://ftp.ncbi.nlm.nih.gov/genomes/all/GCF/000/940/845/GCF_000940845.1_ASM94084v1
GCF_000008345.1	PRJNA224116	SAMN02603281		representative genome	267747	1747	Propionibacterium acnes KPA171202	strain=KPA171202		latest	Complete Genome	Major	Full	2004-07-30	ASM834v1	Goettingen Genomics Laboratory	GCA_000008345.1	identical	ftp://ftp.ncbi.nlm.nih.gov/genomes/all/GCF/000/008/345/GCF_000008345.1_ASM834v1
GCF_001441165.1	PRJNA224116	SAMN04230714		representative genome	1748	1748	Acidipropionibacterium acidipropionici	strain=CGMCC 1.2230		latest	Complete Genome	Major	Full	2015-11-09	ASM144116v1	Propionibacterium acidipropionici	GCA_001441165.1	identical	ftp://ftp.ncbi.nlm.nih.gov/genomes/all/GCF/001/441/165/GCF_001441165.1_ASM144116v1
GCF_000425285.1	PRJNA224116	SAMN02441538	AUDD00000000.1	representative genome	1122997	1749	Acidipropionibacterium jensenii DSM 20535	strain=DSM 20535		latest	Scaffold	Major	Full	2013-07-11	ASM42528v1	DOE Joint Genome Institute	GCA_000425285.1	identical	ftp://ftp.ncbi.nlm.nih.gov/genomes/all/GCF/000/425/285/GCF_000425285.1_ASM42528v1
GCF_000277715.1	PRJNA224116	SAMN02415616		representative genome	767029	1750	Pseudopropionibacterium propionicum F0230a	strain=F0230a		latest	Complete Genome	Major	Full	2012-07-12	ASM27771v1	J. Craig Venter Institute	GCA_000277715.1	identical	ftp://ftp.ncbi.nlm.nih.gov/genomes/all/GCF/000/277/715/GCF_000277715.1_ASM27771v1
GCF_000423445.1	PRJNA224116	SAMN02440839	AUHZ00000000.1	representative genome	1122998	1751	Acidipropionibacterium thoenii DSM 20276	strain=DSM 20276		latest	Scaffold	Major	Full	2013-07-11	ASM42344v1	DOE Joint Genome Institute	GCA_000423445.1	identical	ftp://ftp.ncbi.nlm.nih.gov/genomes/all/GCF/000/423/445/GCF_000423445.1_ASM42344v1
GCF_000007865.1	PRJNA224116	SAMN02604086		representative genome	262316	1764	Mycobacterium avium subsp. paratuberculosis K-10	strain=K-10		latest	Complete Genome	Major	Full	2004-01-30	ASM786v1	Univ. Minnesota	GCA_000007865.1	identical	ftp://ftp.ncbi.nlm.nih.gov/genomes/all/GCF/000/007/865/GCF_000007865.1_ASM786v1
GCF_000240505.1	PRJNA224116	SAMN02472016	AGAQ00000000.1	representative genome	1078013	1764	Mycobacterium avium subsp. avium Env 77	strain=Env 77		latest	Contig	Major	Full	2011-12-29	ASM24050v2	University of Wisconsin- Madison	GCA_000240505.2	identical	ftp://ftp.ncbi.nlm.nih.gov/genomes/all/GCF/000/240/505/GCF_000240505.1_ASM24050v2
GCF_000195835.1	PRJNA57695	SAMEA1705955		reference genome	233413	1765	Mycobacterium bovis AF2122/97	strain=AF2122/97		latest	Complete Genome	Major	Full	2003-06-13	ASM19583v1	Sanger Institute	GCA_000195835.1	identical	ftp://ftp.ncbi.nlm.nih.gov/genomes/all/GCF/000/195/835/GCF_000195835.1_ASM19583v1
GCF_001307545.1	PRJNA224116	SAMN03464915		representative genome	1766	1766	Mycobacterium fortuitum	strain=CT6		latest	Complete Genome	Major	Full	2015-10-07	ASM130754v1	California Institute of Technology	GCA_001307545.1	identical	ftp://ftp.ncbi.nlm.nih.gov/genomes/all/GCF/001/307/545/GCF_001307545.1_ASM130754v1
GCF_000277125.1	PRJNA224116	SAMN02603186		representative genome	487521	1767	Mycobacterium intracellulare ATCC 13950	strain=ATCC 13950		latest	Complete Genome	Major	Full	2012-02-29	ASM27712v1	Department of Microbiology and Immunology, Seoul National University	GCA_000277125.1	identical	ftp://ftp.ncbi.nlm.nih.gov/genomes/all/GCF/000/277/125/GCF_000277125.1_ASM27712v1
GCF_000157895.3	PRJNA224116	SAMN02603596		representative genome	557599	1768	Mycobacterium kansasii ATCC 12478	strain=ATCC 12478		latest	Complete Genome	Major	Full	2013-11-01	ASM15789v2	McGill University	GCA_000157895.2	identical	ftp://ftp.ncbi.nlm.nih.gov/genomes/all/GCF/000/157/895/GCF_000157895.3_ASM15789v2
GCF_000195855.1	PRJNA57697	SAMEA1705921		reference genome	272631	1769	Mycobacterium leprae TN	strain=TN		latest	Complete Genome	Major	Full	2003-05-06	ASM19585v1	Sanger Institute	GCA_000195855.1	identical	ftp://ftp.ncbi.nlm.nih.gov/genomes/all/GCF/000/195/855/GCF_000195855.1_ASM19585v1
GCF_001583415.1	PRJNA224116	SAMN04481318		representative genome	1771	1771	Mycobacterium phlei	strain=CCUG21000		latest	Complete Genome	Major	Full	2016-03-08	ASM158341v1	Uppsala University	GCA_001583415.1	identical	ftp://ftp.ncbi.nlm.nih.gov/genomes/all/GCF/001/583/415/GCF_001583415.1_ASM158341v1
GCF_000015005.1	PRJNA57701	SAMN02603982		reference genome	246196	1772	Mycobacterium smegmatis str. MC2 155	strain=MC2 155		latest	Complete Genome	Major	Full	2006-11-20	ASM1500v1	TIGR	GCA_000015005.1	identical	ftp://ftp.ncbi.nlm.nih.gov/genomes/all/GCF/000/015/005/GCF_000015005.1_ASM1500v1
GCF_000195955.2	PRJNA57777	SAMEA3138326		reference genome	83332	1773	Mycobacterium tuberculosis H37Rv	strain=H37Rv		latest	Complete Genome	Major	Full	2013-02-01	ASM19595v2	Sanger Institute	GCA_000195955.2	identical	ftp://ftp.ncbi.nlm.nih.gov/genomes/all/GCF/000/195/955/GCF_000195955.2_ASM19595v2
GCF_000971805.1	PRJNA224116	SAMN02837161		representative genome	1774	1774	Mycobacterium chelonae	strain=ATCC 35752		latest	Chromosome	Major	Full	2015-04-14	ASM97180v1	National Jewish Health	GCA_000971805.1	identical	ftp://ftp.ncbi.nlm.nih.gov/genomes/all/GCF/000/971/805/GCF_000971805.1_ASM97180v1
GCF_001417955.2	PRJNA224116	SAMN04123344	LKTM00000000.1	representative genome	1778	1778	Mycobacterium gordonae	strain=CTRI 14-8773		latest	Contig	Minor	Full	2015-10-28	ASM141795v2	Common use center "Biotechnology" of All-Russian Scientific Research Institute of Agricultural Biotechnology	GCA_001417955.2	identical	ftp://ftp.ncbi.nlm.nih.gov/genomes/all/GCF/001/417/955/GCF_001417955.2_ASM141795v2
GCF_000018345.1	PRJNA224116	SAMN02604327		representative genome	216594	1781	Mycobacterium marinum M	strain=M		latest	Complete Genome	Major	Full	2008-04-15	ASM1834v1	Wellcome Trust Sanger Institute	GCA_000018345.1	identical	ftp://ftp.ncbi.nlm.nih.gov/genomes/all/GCF/000/018/345/GCF_000018345.1_ASM1834v1
GCF_001584765.1	PRJNA224116	SAMN03381263		representative genome	1784	1784	Mycobacterium simiae	strain=MO323		latest	Chromosome	Major	Full	2016-03-10	ASM158476v1	BEI Resources/American Type	GCA_001584765.1	identical	ftp://ftp.ncbi.nlm.nih.gov/genomes/all/GCF/001/584/765/GCF_001584765.1_ASM158476v1
GCF_000257745.1	PRJNA224116	SAMN02470128	AJFI00000000.1	representative genome	1150591	1789	Mycobacterium xenopi RIVM700367	strain=RIVM700367		latest	Contig	Major	Full	2012-04-05	ASM25774v1	KAUST	GCA_000257745.1	identical	ftp://ftp.ncbi.nlm.nih.gov/genomes/all/GCF/000/257/745/GCF_000257745.1_ASM25774v1
GCF_000613245.1	PRJNA224116	SAMEA3138999	CCBD000000000.1	representative genome	1265310	1790	Mycobacterium asiaticum DSM 44297	strain=DSM 44297		latest	Scaffold	Major	Full	2014-03-26	PRJEB5743_assembly_1	URMITE	GCA_000613245.1	identical	ftp://ftp.ncbi.nlm.nih.gov/genomes/all/GCF/000/613/245/GCF_000613245.1_PRJEB5743_assembly_1
GCF_001049355.1	PRJNA224116	SAMEA3216266	CVQQ00000000.1	representative genome	1791	1791	Mycobacterium aurum	strain=NCTC 10437		latest	Scaffold	Major	Full	2015-06-30	M_aurum	LSHTM	GCA_001049355.1	identical	ftp://ftp.ncbi.nlm.nih.gov/genomes/all/GCF/001/049/355/GCF_001049355.1_M_aurum
GCF_000317305.3	PRJNA224116	SAMN02641502		representative genome	700508	1795	Mycobacterium neoaurum VKM Ac-1815D	strain=VKM Ac-1815D		latest	Complete Genome	Major	Full	2014-08-26	ASM31730v3	Laboratory of microbiological transformation of organic compounds, G.K.Skryabin Institute of Biochemistry and Physiology of Microorganisms, Russian Academy of Sciences	GCA_000317305.3	identical	ftp://ftp.ncbi.nlm.nih.gov/genomes/all/GCF/000/317/305/GCF_000317305.3_ASM31730v3
GCF_000234585.1	PRJNA224116	SAMN02471087	AGVE00000000.1	representative genome	1078020	1797	Mycobacterium thermoresistibile ATCC 19527	strain=ATCC 19527		latest	Contig	Major	Full	2011-11-07	ASM23458v1	Texas A&M University	GCA_000234585.2	identical	ftp://ftp.ncbi.nlm.nih.gov/genomes/all/GCF/000/234/585/GCF_000234585.1_ASM23458v1
GCF_000266905.1	PRJNA224116	SAMN02261374		representative genome	710421	1800	Mycobacterium chubuense NBB4	strain=NBB4		latest	Complete Genome	Major	Full	2012-06-12	ASM26690v1	JGI	GCA_000266905.1	identical	ftp://ftp.ncbi.nlm.nih.gov/genomes/all/GCF/000/266/905/GCF_000266905.1_ASM26690v1
GCF_000184435.1	PRJNA224116	SAMN00713568		representative genome	278137	1804	Mycobacterium gilvum Spyr1	strain=Spyr1		latest	Complete Genome	Major	Full	2010-12-21	ASM18443v1	US DOE Joint Genome Institute	GCA_000184435.1	identical	ftp://ftp.ncbi.nlm.nih.gov/genomes/all/GCF/000/184/435/GCF_000184435.1_ASM18443v1
GCF_001044245.1	PRJNA224116	SAMN02952053	JYNU00000000.1	representative genome	1807	1807	Mycobacterium obuense	strain=DSM 44075		latest	Contig	Major	Full	2015-07-01	ASM104424v1	Uppsala University	GCA_001044245.1	identical	ftp://ftp.ncbi.nlm.nih.gov/genomes/all/GCF/001/044/245/GCF_001044245.1_ASM104424v1
GCF_001655245.1	PRJNA224116	SAMN03702434		representative genome	1354275	1810	Mycobacterium vaccae 95051	strain=95051		latest	Complete Genome	Major	Full	2016-06-03	ASM165524v1	Institute of Pathogen Biology, CAMS&PUMC	GCA_001655245.1	identical	ftp://ftp.ncbi.nlm.nih.gov/genomes/all/GCF/001/655/245/GCF_001655245.1_ASM165524v1
GCF_000739085.1	PRJNA224116	SAMN02777954		representative genome	1068978	1814	Amycolatopsis methanolica 239			latest	Complete Genome	Major	Full	2014-08-12	ASM73908v1	Chinese National Human Genome Center at Shanghai	GCA_000739085.1	identical	ftp://ftp.ncbi.nlm.nih.gov/genomes/all/GCF/000/739/085/GCF_000739085.1_ASM73908v1
GCF_000710895.1	PRJNA224116	SAMD00036770	BATZ00000000.1	representative genome	1406858	1823	Nocardia otitidiscaviarum IFM 11049	strain=IFM 11049		latest	Contig	Major	Full	2014-06-10	ASM71089v1	Medical Mycology Research Center, Chiba University	GCA_000710895.1	identical	ftp://ftp.ncbi.nlm.nih.gov/genomes/all/GCF/000/710/895/GCF_000710895.1_ASM71089v1
GCF_000308355.2	PRJNA224116	SAMD00041823	BAFO00000000.2	representative genome	1110697	1824	Nocardia asteroides NBRC 15531	strain=NBRC 15531		latest	Contig	Major	Full	2013-10-04	ASM30835v2	National Institute of Technology and Evaluation (NITE)	GCA_000308355.2	identical	ftp://ftp.ncbi.nlm.nih.gov/genomes/all/GCF/000/308/355/GCF_000308355.2_ASM30835v2
GCF_000760735.1	PRJNA224116	SAMN02569993	JMEX00000000.1	representative genome	1051662	1828	Rhodococcus fascians A44A	strain=A44a		latest	Scaffold	Major	Full	2014-09-30	R_fas_A44a	Oregon State University	GCA_000760735.1	identical	ftp://ftp.ncbi.nlm.nih.gov/genomes/all/GCF/000/760/735/GCF_000760735.1_R_fas_A44a
GCF_001620305.1	PRJNA224116	SAMN04521220		representative genome	1051973	1828	Rhodococcus fascians D188	strain=D188		latest	Complete Genome	Major	Full	2016-04-14	ASM162030v1	New Mexico State University	GCA_001620305.1	identical	ftp://ftp.ncbi.nlm.nih.gov/genomes/all/GCF/001/620/305/GCF_001620305.1_ASM162030v1
GCF_000010105.1	PRJNA224116	SAMD00060932		representative genome	234621	1833	Rhodococcus erythropolis PR4			latest	Complete Genome	Major	Full	2009-04-01	ASM1010v1	NITE	GCA_000010105.1	identical	ftp://ftp.ncbi.nlm.nih.gov/genomes/all/GCF/000/010/105/GCF_000010105.1_ASM1010v1
GCF_000062885.1	PRJNA224116	SAMEA2272514		representative genome	405948	1836	Saccharopolyspora erythraea NRRL 2338	strain=NRRL 2338		latest	Complete Genome	Major	Full	2007-03-21	ASM6288v1	Department of Biochemistry, University of Cambridge	GCA_000062885.1	identical	ftp://ftp.ncbi.nlm.nih.gov/genomes/all/GCF/000/062/885/GCF_000062885.1_ASM6288v1
GCF_000960475.2	PRJNA224116	SAMN03353335	JZDQ00000000.2	representative genome	1844	1844	Nocardioides luteus	strain=BAFB		latest	Contig	Major	Full	2016-11-03	ASM96047v2	UDRI	GCA_000960475.2	identical	ftp://ftp.ncbi.nlm.nih.gov/genomes/all/GCF/000/960/475/GCF_000960475.2_ASM96047v2
GCF_000371785.1	PRJNA224116	SAMN02261305	AQUI00000000.1	representative genome	1089546	1850	Actinopolyspora halophila DSM 43834	strain=DSM 43834		latest	Contig	Major	Full	2013-04-19	ASM37178v1	JGI	GCA_000371785.1	identical	ftp://ftp.ncbi.nlm.nih.gov/genomes/all/GCF/000/371/785/GCF_000371785.1_ASM37178v1
GCF_000023865.1	PRJNA224116	SAMN02598440		representative genome	471857	1852	Saccharomonospora viridis DSM 43017	strain=DSM 43017		latest	Complete Genome	Major	Full	2009-08-26	ASM2386v1	US DOE Joint Genome Institute (JGI-PGF)	GCA_000023865.1	identical	ftp://ftp.ncbi.nlm.nih.gov/genomes/all/GCF/000/023/865/GCF_000023865.1_ASM2386v1
GCF_000058485.1	PRJNA224116	SAMEA3138259		representative genome	326424	1859	Frankia alni ACN14a	strain=ACN14A		latest	Complete Genome	Major	Full	2006-08-03	ASM5848v1	Genoscope	GCA_000058485.1	identical	ftp://ftp.ncbi.nlm.nih.gov/genomes/all/GCF/000/058/485/GCF_000058485.1_ASM5848v1
GCF_000025345.1	PRJNA224116	SAMN00002612		representative genome	526225	1861	Geodermatophilus obscurus DSM 43160	strain=DSM 43160		latest	Complete Genome	Major	Full	2010-01-20	ASM2534v1	US DOE Joint Genome Institute (JGI-PGF)	GCA_000025345.1	identical	ftp://ftp.ncbi.nlm.nih.gov/genomes/all/GCF/000/025/345/GCF_000025345.1_ASM2534v1
GCF_000429885.1	PRJNA224116	SAMN02440871	AUCS00000000.1	representative genome	1121387	1863	Dermatophilus congolensis DSM 44180 = NBRC 105199	strain=DSM 44180		latest	Scaffold	Major	Full	2013-07-15	ASM42988v1	DOE Joint Genome Institute	GCA_000429885.1	identical	ftp://ftp.ncbi.nlm.nih.gov/genomes/all/GCF/000/429/885/GCF_000429885.1_ASM42988v1
GCF_000284295.1	PRJNA224116	SAMD00060941		representative genome	512565	1866	Actinoplanes missouriensis 431	strain=431		latest	Complete Genome	Major	Full	2012-03-28	ASM28429v1	National Institute of Technology and Evaluation	GCA_000284295.1	identical	ftp://ftp.ncbi.nlm.nih.gov/genomes/all/GCF/000/284/295/GCF_000284295.1_ASM28429v1
GCF_000785985.1	PRJNA224116	SAMN03078836	JRTT00000000.1	representative genome	1869	1869	Actinoplanes utahensis	strain=NRRL 12052		latest	Contig	Major	Full	2014-11-21	ASM78598v1	Complutense University of Madrid	GCA_000785985.1	identical	ftp://ftp.ncbi.nlm.nih.gov/genomes/all/GCF/000/785/985/GCF_000785985.1_ASM78598v1
GCF_000359525.1	PRJNA224116	SAMN02603310		representative genome	457425	1888	Streptomyces albus J1074	strain=J1074		latest	Complete Genome	Major	Full	2013-04-09	ASM35952v1	HIPS/LNU	GCA_000359525.1	identical	ftp://ftp.ncbi.nlm.nih.gov/genomes/all/GCF/000/359/525/GCF_000359525.1_ASM35952v1
GCF_000719865.1	PRJNA224116	SAMN02645498	JOID00000000.1	representative genome	67257	1888	Streptomyces albus subsp. albus	strain=NRRL F-4971		latest	Contig	Major	Full	2014-07-02	ASM71986v1	University of Illinois	GCA_000719865.1	identical	ftp://ftp.ncbi.nlm.nih.gov/genomes/all/GCF/000/719/865/GCF_000719865.1_ASM71986v1
GCF_000725885.1	PRJNA224116	SAMN02645215	JODR00000000.1	representative genome	67257	1888	Streptomyces albus subsp. albus	strain=NRRL B-1811		latest	Contig	Major	Full	2014-07-15	ASM72588v1	University of Illinois	GCA_000725885.1	identical	ftp://ftp.ncbi.nlm.nih.gov/genomes/all/GCF/000/725/885/GCF_000725885.1_ASM72588v1
GCF_000827005.1	PRJNA224116	SAMN03283748		representative genome	1888	1888	Streptomyces albus	strain=DSM 41398		latest	Complete Genome	Major	Full	2015-01-21	ASM82700v1	Shanghai Jiao Tong University	GCA_000827005.1	identical	ftp://ftp.ncbi.nlm.nih.gov/genomes/all/GCF/000/827/005/GCF_000827005.1_ASM82700v1
GCF_001632865.1	PRJNA224116	SAMN04160834		representative genome	1889	1889	Streptomyces ambofaciens	strain=DSM 40697		latest	Complete Genome	Major	Full	2016-04-27	ASM163286v1	Universite de Lorraine	GCA_001632865.1	identical	ftp://ftp.ncbi.nlm.nih.gov/genomes/all/GCF/001/632/865/GCF_001632865.1_ASM163286v1
GCF_000745675.1	PRJNA224116	SAMN02787147	JQJU00000000.1	representative genome	1893	1893	Streptomyces atratus	strain=OK008		latest	Scaffold	Major	Full	2014-08-28	ASM74567v1	DOE Joint Genome Institute	GCA_000745675.1	identical	ftp://ftp.ncbi.nlm.nih.gov/genomes/all/GCF/000/745/675/GCF_000745675.1_ASM74567v1
GCF_000718595.1	PRJNA224116	SAMN02645375	JOAU00000000.1	representative genome	1896	1896	Streptomyces bikiniensis	strain=NRRL ISP-5582		latest	Contig	Major	Full	2014-07-02	ASM71859v1	University of Illinois	GCA_000718595.1	identical	ftp://ftp.ncbi.nlm.nih.gov/genomes/all/GCF/000/718/595/GCF_000718595.1_ASM71859v1
GCF_000163875.1	PRJNA224116	SAMN02471788	ADGD00000000.1	representative genome	443255	1901	Streptomyces clavuligerus ATCC 27064	strain=ATCC 27064		latest	Chromosome	Major	Full	2010-04-07	Strep_clav_ATCC27064	University of Groningen	GCA_000163875.1	identical	ftp://ftp.ncbi.nlm.nih.gov/genomes/all/GCF/000/163/875/GCF_000163875.1_Strep_clav_ATCC27064
GCF_000203835.1	PRJNA57801	SAMEA1705940		reference genome	100226	1902	Streptomyces coelicolor A3(2)			latest	Complete Genome	Major	Full	2003-05-06	ASM20383v1	Sanger Institute	GCA_000203835.1	identical	ftp://ftp.ncbi.nlm.nih.gov/genomes/all/GCF/000/203/835/GCF_000203835.1_ASM20383v1
GCF_000010605.1	PRJNA224116	SAMD00060929		representative genome	455632	1911	Streptomyces griseus subsp. griseus NBRC 13350	strain=NBRC 13350		latest	Complete Genome	Major	Full	2008-04-08	ASM1060v1	The University of Tokyo	GCA_000010605.1	identical	ftp://ftp.ncbi.nlm.nih.gov/genomes/all/GCF/000/010/605/GCF_000010605.1_ASM1060v1
GCF_000245355.1	PRJNA224116	SAMN02603880		representative genome	1133850	1912	Streptomyces hygroscopicus subsp. jinggangensis 5008	strain=5008		latest	Complete Genome	Major	Full	2012-01-27	ASM24535v1	State Key Laboratory of Microbial Metabolism, Shanghai Jiaotong University	GCA_000245355.1	identical	ftp://ftp.ncbi.nlm.nih.gov/genomes/all/GCF/000/245/355/GCF_000245355.1_ASM24535v1
GCF_000158935.1	PRJNA224116	SAMN02595300	ACEY00000000.1	representative genome	457428	1916	Streptomyces lividans TK24	strain=TK24		latest	Scaffold	Major	Full	2009-03-02	ASM15893v1	Broad Institute	GCA_000158935.1	identical	ftp://ftp.ncbi.nlm.nih.gov/genomes/all/GCF/000/158/935/GCF_000158935.1_ASM15893v1
GCF_001418655.1	PRJNA224116	SAMN04004087	LIQZ00000000.1	representative genome	1923	1923	Streptomyces phaeochromogenes	strain=NRRL B-1248		latest	Scaffold	Major	Full	2015-10-28	ASM141865v1	USDA/ARS/NCAUR	GCA_001418655.1	identical	ftp://ftp.ncbi.nlm.nih.gov/genomes/all/GCF/001/418/655/GCF_001418655.1_ASM141865v1
GCF_000717285.1	PRJNA224116	SAMN02645319	JNYR00000000.1	representative genome	132474	1927	Streptomyces rimosus subsp. rimosus	strain=NRRL ISP-5260		latest	Contig	Major	Full	2014-07-01	ASM71728v1	University of Illinois	GCA_000717285.1	identical	ftp://ftp.ncbi.nlm.nih.gov/genomes/all/GCF/000/717/285/GCF_000717285.1_ASM71728v1
GCF_000091305.1	PRJNA224116	SAMEA2272773		representative genome	680198	1930	Streptomyces scabiei 87.22	strain=87.22		latest	Complete Genome	Major	Full	2009-10-06	ASM9130v1	Wellcome Trust Sanger Institute	GCA_000091305.1	identical	ftp://ftp.ncbi.nlm.nih.gov/genomes/all/GCF/000/091/305/GCF_000091305.1_ASM9130v1
GCF_000158955.1	PRJNA224116	SAMN02595301	ACEZ00000000.1	representative genome	591159	1938	Streptomyces viridochromogenes DSM 40736	strain=DSM 40736		latest	Scaffold	Major	Full	2009-03-02	ASM15895v1	Broad Institute	GCA_000158955.1	identical	ftp://ftp.ncbi.nlm.nih.gov/genomes/all/GCF/000/158/955/GCF_000158955.1_ASM15895v1
GCF_001418585.1	PRJNA224116	SAMN04004079	LIQS00000000.1	representative genome	1943	1943	Streptomyces griseoruber	strain=NRRL B-1818		latest	Scaffold	Major	Full	2015-10-28	ASM141858v1	USDA/ARS/NCAUR	GCA_001418585.1	identical	ftp://ftp.ncbi.nlm.nih.gov/genomes/all/GCF/001/418/585/GCF_001418585.1_ASM141858v1
GCF_000720535.1	PRJNA224116	SAMN02645380	JOAZ00000000.1	representative genome	1944	1944	Streptomyces halstedii	strain=NRRL ISP-5068		latest	Contig	Major	Full	2014-07-02	ASM72053v1	University of Illinois	GCA_000720535.1	identical	ftp://ftp.ncbi.nlm.nih.gov/genomes/all/GCF/000/720/535/GCF_000720535.1_ASM72053v1
GCF_000384175.1	PRJNA224116	SAMN02261248	ARAD00000000.1	representative genome	1054860	1951	Streptomyces purpureus KA281	strain=KA281		latest	Scaffold	Major	Full	2013-04-26	ASM38417v1	JGI	GCA_000384175.1	identical	ftp://ftp.ncbi.nlm.nih.gov/genomes/all/GCF/000/384/175/GCF_000384175.1_ASM38417v1
GCF_000719105.1	PRJNA224116	SAMN02645221	JODX00000000.1	representative genome	1957	1957	Streptomyces sclerotialus	strain=NRRL B-2317		latest	Contig	Major	Full	2014-07-02	ASM71910v1	University of Illinois	GCA_000719105.1	identical	ftp://ftp.ncbi.nlm.nih.gov/genomes/all/GCF/000/719/105/GCF_000719105.1_ASM71910v1
GCF_000720455.1	PRJNA224116	SAMN02645365	JOAK00000000.1	representative genome	1961	1961	Streptomyces virginiae	strain=NRRL ISP-5094		latest	Contig	Major	Full	2014-07-02	ASM72045v1	University of Illinois	GCA_000720455.1	identical	ftp://ftp.ncbi.nlm.nih.gov/genomes/all/GCF/000/720/455/GCF_000720455.1_ASM72045v1
GCF_001418465.1	PRJNA224116	SAMN04004081	LIQU00000000.1	representative genome	1967	1967	Streptomyces kanamyceticus	strain=NRRL B-2535		latest	Scaffold	Major	Full	2015-10-28	ASM141846v1	USDA/ARS/NCAUR	GCA_001418465.1	identical	ftp://ftp.ncbi.nlm.nih.gov/genomes/all/GCF/001/418/465/GCF_001418465.1_ASM141846v1
GCF_000721105.1	PRJNA224116	SAMN02645247	JOEV00000000.1	representative genome	1968	1968	Streptomyces cellulosae	strain=NRRL B-2687		latest	Contig	Major	Full	2014-07-02	ASM72110v1	University of Illinois	GCA_000721105.1	identical	ftp://ftp.ncbi.nlm.nih.gov/genomes/all/GCF/000/721/105/GCF_000721105.1_ASM72110v1
GCF_000381885.1	PRJNA224116	SAMN02441315	ARMS00000000.1	representative genome	1120936	1990	Actinomadura atramentaria DSM 43919	strain=SF2197		latest	Scaffold	Major	Full	2013-04-24	ASM38188v1	DOE Joint Genome Institute	GCA_000381885.1	identical	ftp://ftp.ncbi.nlm.nih.gov/genomes/all/GCF/000/381/885/GCF_000381885.1_ASM38188v1
GCF_000468475.2	PRJNA224116	SAMN02640231	AWOO00000000.2	representative genome	1394178	1993	Actinomadura madurae LIID-AJ290	strain=LIID-AJ290		latest	Contig	Major	Full	2014-02-24	Amad2	Universidad Autonoma de Nuevo Leon	GCA_000468475.2	identical	ftp://ftp.ncbi.nlm.nih.gov/genomes/all/GCF/000/468/475/GCF_000468475.2_Amad2
GCF_000721275.1	PRJNA224116	SAMN02645266	JOFO00000000.1	representative genome	1996	1996	Microtetraspora glauca	strain=NRRL B-3735		latest	Contig	Major	Full	2014-07-02	ASM72127v1	University of Illinois	GCA_000721275.1	identical	ftp://ftp.ncbi.nlm.nih.gov/genomes/all/GCF/000/721/275/GCF_000721275.1_ASM72127v1
GCF_000024865.1	PRJNA224116	SAMN00002585		representative genome	479432	2001	Streptosporangium roseum DSM 43021	strain=DSM 43021		latest	Complete Genome	Major	Full	2009-12-10	ASM2486v1	US DOE Joint Genome Institute (JGI-PGF)	GCA_000024865.1	identical	ftp://ftp.ncbi.nlm.nih.gov/genomes/all/GCF/000/024/865/GCF_000024865.1_ASM2486v1
GCF_000721075.1	PRJNA224116	SAMN02645242	JOEQ00000000.1	representative genome	2002	2002	Streptosporangium amethystogenes	strain=NRRL B-2639		latest	Contig	Major	Full	2014-07-02	ASM72107v1	University of Illinois	GCA_000721075.1	identical	ftp://ftp.ncbi.nlm.nih.gov/genomes/all/GCF/000/721/075/GCF_000721075.1_ASM72107v1
GCF_000092645.1	PRJNA224116	SAMN00002587		representative genome	469371	2006	Thermobispora bispora DSM 43833	strain=DSM 43833		latest	Complete Genome	Major	Full	2010-05-17	ASM9264v1	US DOE Joint Genome Institute (JGI-PGF)	GCA_000092645.1	identical	ftp://ftp.ncbi.nlm.nih.gov/genomes/all/GCF/000/092/645/GCF_000092645.1_ASM9264v1
GCF_000092985.1	PRJNA224116	SAMN02598425		representative genome	446468	2014	Nocardiopsis dassonvillei subsp. dassonvillei DSM 43111	strain=DSM 43111		latest	Complete Genome	Major	Full	2010-05-26	ASM9298v1	US DOE Joint Genome Institute (JGI-PGF)	GCA_000092985.1	identical	ftp://ftp.ncbi.nlm.nih.gov/genomes/all/GCF/000/092/985/GCF_000092985.1_ASM9298v1
GCF_000024385.1	PRJNA224116	SAMN02598435		representative genome	471852	2020	Thermomonospora curvata DSM 43183	strain=DSM 43183		latest	Complete Genome	Major	Full	2009-11-16	ASM2438v1	US DOE Joint Genome Institute (JGI-PGF)	GCA_000024385.1	identical	ftp://ftp.ncbi.nlm.nih.gov/genomes/all/GCF/000/024/385/GCF_000024385.1_ASM2438v1
GCF_000012405.1	PRJNA224116	SAMN02598543		representative genome	269800	2021	Thermobifida fusca YX	strain=YX		latest	Complete Genome	Major	Full	2005-08-08	ASM1240v1	DOE Joint Genome Institute	GCA_000012405.1	identical	ftp://ftp.ncbi.nlm.nih.gov/genomes/all/GCF/000/012/405/GCF_000012405.1_ASM1240v1
GCF_001294365.1	PRJNA224116	SAMN03327489	LGKI00000000.1	representative genome	2026	2026	Thermoactinomyces vulgaris	strain=NRRL F-5595		latest	Contig	Major	Full	2015-09-18	ASM129436v1	University of Illinois at Urbana-Champaign	GCA_001294365.1	identical	ftp://ftp.ncbi.nlm.nih.gov/genomes/all/GCF/001/294/365/GCF_001294365.1_ASM129436v1
GCF_000202635.1	PRJNA224116	SAMD00060982		representative genome	979556	2033	Microbacterium testaceum StLB037			latest	Complete Genome	Major	Full	2011-02-10	ASM20263v1	Utsunomiya University	GCA_000202635.1	identical	ftp://ftp.ncbi.nlm.nih.gov/genomes/all/GCF/000/202/635/GCF_000202635.1_ASM20263v1
GCF_000349565.1	PRJNA224116	SAMN02471293	APJN00000000.1	representative genome	1292022	2035	Curtobacterium flaccumfaciens UCD-AKU	strain=UCD-AKU		latest	Scaffold	Major	Full	2013-04-09	Curtobacterium flaccumfaciens UCD-AKU	UC Davis	GCA_000349565.1	identical	ftp://ftp.ncbi.nlm.nih.gov/genomes/all/GCF/000/349/565/GCF_000349565.1_Curtobacterium_flaccumfaciens_UCD-AKU
GCF_000007485.1	PRJNA224116	SAMN02603248		representative genome	203267	2039	Tropheryma whipplei str. Twist	strain=Twist		latest	Complete Genome	Major	Full	2003-02-24	ASM748v1	Genoscope	GCA_000007485.1	identical	ftp://ftp.ncbi.nlm.nih.gov/genomes/all/GCF/000/007/485/GCF_000007485.1_ASM748v1
GCF_000785495.1	PRJNA224116	SAMN03009415		representative genome	2045	2045	Pimelobacter simplex	strain=VKM Ac-2033D		latest	Complete Genome	Major	Full	2014-11-19	ASM78549v1	G.K.Skryabin Institute of Biochemistry and Physiology of Microorganisms Russian Academy of Sciences	GCA_000785495.1	identical	ftp://ftp.ncbi.nlm.nih.gov/genomes/all/GCF/000/785/495/GCF_000785495.1_ASM78549v1
GCF_000164695.2	PRJNA224116	SAMN00120582		representative genome	762948	2047	Rothia dentocariosa ATCC 17931	strain=ATCC 17931		latest	Complete Genome	Major	Full	2010-11-03	ASM16469v2	Baylor College of Medicine	GCA_000164695.2	identical	ftp://ftp.ncbi.nlm.nih.gov/genomes/all/GCF/000/164/695/GCF_000164695.2_ASM16469v2
GCF_000196535.1	PRJNA224116	SAMN00001505		representative genome	548479	2051	Mobiluncus curtisii ATCC 43063	strain=ATCC 43063		latest	Complete Genome	Major	Full	2010-06-14	ASM19653v1	Baylor College of Medicine	GCA_000196535.1	identical	ftp://ftp.ncbi.nlm.nih.gov/genomes/all/GCF/000/196/535/GCF_000196535.1_ASM19653v1
GCF_000160615.1	PRJNA224116	SAMN00139192	ACKW00000000.1	representative genome	585199	2052	Mobiluncus mulieris ATCC 35243	strain=ATCC 35243		latest	Scaffold	Major	Full	2009-05-15	ASM16061v1	Baylor College of Medicine	GCA_000160615.1	identical	ftp://ftp.ncbi.nlm.nih.gov/genomes/all/GCF/000/160/615/GCF_000160615.1_ASM16061v1
GCF_000024785.1	PRJNA224116	SAMN00002600		representative genome	526226	2054	Gordonia bronchialis DSM 43247	strain=DSM 43247		latest	Complete Genome	Major	Full	2009-10-27	ASM2478v1	US DOE Joint Genome Institute (JGI-PGF)	GCA_000024785.1	identical	ftp://ftp.ncbi.nlm.nih.gov/genomes/all/GCF/000/024/785/GCF_000024785.1_ASM2478v1
GCF_000716975.1	PRJNA224116	SAMN02645205	JNXA00000000.1	representative genome	2055	2055	Gordonia terrae	strain=NRRL B-16283		latest	Contig	Major	Full	2014-07-01	ASM71697v1	University of Illinois	GCA_000716975.1	identical	ftp://ftp.ncbi.nlm.nih.gov/genomes/all/GCF/000/716/975/GCF_000716975.1_ASM71697v1
GCF_000024985.1	PRJNA224116	SAMN02598446		representative genome	479434	2057	Sphaerobacter thermophilus DSM 20745	strain=DSM 20745		latest	Complete Genome	Major	Full	2009-11-23	ASM2498v1	US DOE Joint Genome Institute (JGI-PGF)	GCA_000024985.1	identical	ftp://ftp.ncbi.nlm.nih.gov/genomes/all/GCF/000/024/985/GCF_000024985.1_ASM2498v1
GCF_000092225.1	PRJNA224116	SAMN00002597		representative genome	521096	2061	Tsukamurella paurometabola DSM 20162	strain=DSM 20162		latest	Complete Genome	Major	Full	2010-05-13	ASM9222v1	US DOE Joint Genome Institute (JGI-PGF)	GCA_000092225.1	identical	ftp://ftp.ncbi.nlm.nih.gov/genomes/all/GCF/000/092/225/GCF_000092225.1_ASM9222v1
GCF_000269985.1	PRJNA224116	SAMD00060928		representative genome	452652	2066	Kitasatospora setae KM-6054	strain=KM-6054		latest	Complete Genome	Major	Full	2010-11-11	ASM26998v1	NITE	GCA_000269985.1	identical	ftp://ftp.ncbi.nlm.nih.gov/genomes/all/GCF/000/269/985/GCF_000269985.1_ASM26998v1
GCF_000717175.1	PRJNA224116	SAMN02645304	JNYD00000000.1	representative genome	2074	2074	Pseudonocardia autotrophica	strain=NRRL B-16064		latest	Contig	Major	Full	2014-07-01	ASM71717v1	University of Illinois	GCA_000717175.1	identical	ftp://ftp.ncbi.nlm.nih.gov/genomes/all/GCF/000/717/175/GCF_000717175.1_ASM71717v1
GCF_001547975.1	PRJNA224116	SAMD00020876		representative genome	2094	2094	Mycoplasma arginini	strain=HAZ145_1	Mycoplasma arginini #HAZ145_1	latest	Complete Genome	Major	Full	2015-02-25	ASM154797v1	National Institute of Animal Health, National Agriculture and Food Research Organization	GCA_001547975.1	identical	ftp://ftp.ncbi.nlm.nih.gov/genomes/all/GCF/001/547/975/GCF_001547975.1_ASM154797v1
GCF_000012765.1	PRJNA224116	SAMN02603434		representative genome	340047	2095	Mycoplasma capricolum subsp. capricolum ATCC 27343	strain=ATCC 27343		latest	Complete Genome	Major	Full	2005-12-06	ASM1276v1	J. Craig Venter Institute	GCA_000012765.1	identical	ftp://ftp.ncbi.nlm.nih.gov/genomes/all/GCF/000/012/765/GCF_000012765.1_ASM1276v1
GCF_000092585.1	PRJNA224116	SAMN02604081		representative genome	710127	2096	Mycoplasma gallisepticum str. R(low)	strain=R(low)		latest	Complete Genome	Major	Full	2010-01-28	ASM9258v1	Univ. Connecticut	GCA_000092585.1	identical	ftp://ftp.ncbi.nlm.nih.gov/genomes/all/GCF/000/092/585/GCF_000092585.1_ASM9258v1
GCF_000027325.1	PRJNA224116	SAMN02603983		representative genome	243273	2097	Mycoplasma genitalium G37	strain=G-37		latest	Complete Genome	Major	Full	2006-01-09	ASM2732v1	TIGR	GCA_000027325.1	identical	ftp://ftp.ncbi.nlm.nih.gov/genomes/all/GCF/000/027/325/GCF_000027325.1_ASM2732v1
GCF_000085865.1	PRJNA224116	SAMEA2272593		representative genome	347256	2098	Mycoplasma hominis ATCC 23114	strain=ATCC 23114		latest	Complete Genome	Major	Full	2009-11-16	ASM8586v1	Genoscope	GCA_000085865.1	identical	ftp://ftp.ncbi.nlm.nih.gov/genomes/all/GCF/000/085/865/GCF_000085865.1_ASM8586v1
GCF_000008205.1	PRJNA224116	SAMN02603526		representative genome	262719	2099	Mycoplasma hyopneumoniae J	strain=J		latest	Complete Genome	Major	Full	2005-08-05	ASM820v1	LNCC - Laboratorio Nacional de Computacao Cientifica	GCA_000008205.1	identical	ftp://ftp.ncbi.nlm.nih.gov/genomes/all/GCF/000/008/205/GCF_000008205.1_ASM820v1
GCF_000313635.1	PRJNA224116	SAMN02603597		representative genome	1118964	2100	Mycoplasma hyorhinis SK76	strain=SK76		latest	Complete Genome	Major	Full	2012-11-20	ASM31363v1	MD Anderson Cancer Center	GCA_000313635.1	identical	ftp://ftp.ncbi.nlm.nih.gov/genomes/all/GCF/000/313/635/GCF_000313635.1_ASM31363v1
GCF_000011445.1	PRJNA58031	SAMEA3138208		reference genome	272632	2102	Mycoplasma mycoides subsp. mycoides SC str. PG1	strain=PG1		latest	Complete Genome	Major	Full	2007-02-27	ASM1144v1	Royal Institute of Technology, Stockholm, Sweden	GCA_000011445.1	identical	ftp://ftp.ncbi.nlm.nih.gov/genomes/all/GCF/000/011/445/GCF_000011445.1_ASM1144v1
GCF_000027345.1	PRJNA57709	SAMN02603304		reference genome	272634	2104	Mycoplasma pneumoniae M129	strain=M129		latest	Complete Genome	Major	Full	2002-12-06	ASM2734v1	Heidelberg Univ.	GCA_000027345.1	identical	ftp://ftp.ncbi.nlm.nih.gov/genomes/all/GCF/000/027/345/GCF_000027345.1_ASM2734v1
GCF_000195875.1	PRJNA224116	SAMEA3138324		representative genome	272635	2107	Mycoplasma pulmonis UAB CTIP	strain=UAB CTIP		latest	Complete Genome	Major	Full	2003-05-06	ASM19587v1	Genoscope	GCA_000195875.1	identical	ftp://ftp.ncbi.nlm.nih.gov/genomes/all/GCF/000/195/875/GCF_000195875.1_ASM19587v1
GCF_000969765.1	PRJNA224116	SAMN03433916		representative genome	1267001	2109	Mycoplasma synoviae ATCC 25204	strain=WVU1853T		latest	Complete Genome	Major	Full	2015-04-07	ASM96976v1	University of Florida	GCA_000969765.1	identical	ftp://ftp.ncbi.nlm.nih.gov/genomes/all/GCF/000/969/765/GCF_000969765.1_ASM96976v1
GCF_000063605.1	PRJNA224116	SAMEA3138268		representative genome	347257	2110	Mycoplasma agalactiae PG2	strain=PG2		latest	Complete Genome	Major	Full	2007-05-24	ASM6360v1	Genoscope	GCA_000063605.1	identical	ftp://ftp.ncbi.nlm.nih.gov/genomes/all/GCF/000/063/605/GCF_000063605.1_ASM6360v1
GCF_000020065.1	PRJNA224116	SAMN02604019		representative genome	243272	2111	Mycoplasma arthritidis 158L3-1	strain=158L3-1		latest	Complete Genome	Major	Full	2008-06-25	ASM2006v1	TIGR	GCA_000020065.1	identical	ftp://ftp.ncbi.nlm.nih.gov/genomes/all/GCF/000/020/065/GCF_000020065.1_ASM2006v1
GCF_000367805.1	PRJNA224116	SAMN02471345	AORH00000000.1	representative genome	1188235	2112	Mycoplasma bovigenitalium 51080	strain=51080		latest	Contig	Major	Full	2013-04-19	version 1.0	EVOLMYCO	GCA_000367805.1	identical	ftp://ftp.ncbi.nlm.nih.gov/genomes/all/GCF/000/367/805/GCF_000367805.1_version_1.0
GCF_000695835.1	PRJNA224116	SAMN02708703		representative genome	2113	2113	Mycoplasma californicum	strain=ST-6		latest	Complete Genome	Major	Full	2014-05-27	ASM69583v1	University of Missouri - Columbia	GCA_000695835.1	identical	ftp://ftp.ncbi.nlm.nih.gov/genomes/all/GCF/000/695/835/GCF_000695835.1_ASM69583v1
GCF_000209735.1	PRJNA224116	SAMD00060938		representative genome	496833	2115	Mycoplasma fermentans PG18	strain=PG18		latest	Chromosome	Major	Full	2009-06-02	ASM20973v1	M Bio Technology Incorporation	GCA_000209735.1	identical	ftp://ftp.ncbi.nlm.nih.gov/genomes/all/GCF/000/209/735/GCF_000209735.1_ASM20973v1
GCF_000227355.1	PRJNA224116	SAMN02469898	AGFP00000000.1	representative genome	1048830	2116	Mycoplasma iowae 695	strain=695		latest	Contig	Major	Full	2011-10-04	ASM22735v1	Huazhong Agricultural University	GCA_000227355.2	identical	ftp://ftp.ncbi.nlm.nih.gov/genomes/all/GCF/000/227/355/GCF_000227355.1_ASM22735v1
GCF_000008365.1	PRJNA224116	SAMN03081417		representative genome	267748	2118	Mycoplasma mobile 163K	strain=163K		latest	Complete Genome	Major	Full	2004-05-18	ASM836v1	Broad Institute	GCA_000008365.1	identical	ftp://ftp.ncbi.nlm.nih.gov/genomes/all/GCF/000/008/365/GCF_000008365.1_ASM836v1
GCF_000420105.1	PRJNA224116	SAMN02441597	ATUH00000000.1	representative genome	1266996	2121	Mycoplasma orale ATCC 23714	strain=ATCC 23714		latest	Contig	Major	Full	2013-07-09	ASM42010v1	DOE Joint Genome Institute	GCA_000420105.1	identical	ftp://ftp.ncbi.nlm.nih.gov/genomes/all/GCF/000/420/105/GCF_000420105.1_ASM42010v1
GCF_000685905.1	PRJNA224116	SAMN02743357	JMKZ00000000.1	representative genome	1408467	2122	Mycoplasma pirum ATCC 25960	strain=ATCC 25960		latest	Contig	Major	Full	2014-05-08	ASM68590v1	DOE Joint Genome Institute	GCA_000685905.1	identical	ftp://ftp.ncbi.nlm.nih.gov/genomes/all/GCF/000/685/905/GCF_000685905.1_ASM68590v1
GCF_000224105.1	PRJNA224116	SAMN02604224		representative genome	743965	2123	Mycoplasma putrefaciens KS1	strain=KS1		latest	Complete Genome	Major	Full	2011-08-19	ASM22410v1	University of Missouri	GCA_000224105.1	identical	ftp://ftp.ncbi.nlm.nih.gov/genomes/all/GCF/000/224/105/GCF_000224105.1_ASM22410v1
GCF_000485555.1	PRJNA224116	SAMN02441084	AXZE00000000.1	representative genome	1266997	2124	Mycoplasma salivarium ATCC 23064	strain=ATCC 23064		latest	Contig	Major	Full	2013-10-25	ASM48555v1	DOE Joint Genome Institute	GCA_000485555.1	identical	ftp://ftp.ncbi.nlm.nih.gov/genomes/all/GCF/000/485/555/GCF_000485555.1_ASM48555v1
GCF_000701825.1	PRJNA224116	SAMN02841177	JNJY00000000.1	representative genome	1408456	2127	Mycoplasma collis ATCC 35278	strain=ATCC 35278		latest	Scaffold	Major	Full	2014-06-11	ASM70182v1	DOE Joint Genome Institute	GCA_000701825.1	identical	ftp://ftp.ncbi.nlm.nih.gov/genomes/all/GCF/000/701/825/GCF_000701825.1_ASM70182v1
GCF_000815065.1	PRJNA224116	SAMN02730214		representative genome	743971	2128	Mycoplasma flocculare ATCC 27399	strain=Ms42		latest	Complete Genome	Major	Full	2015-01-06	ASM81506v1	University of Missouri	GCA_000815065.1	identical	ftp://ftp.ncbi.nlm.nih.gov/genomes/all/GCF/000/815/065/GCF_000815065.1_ASM81506v1
GCF_000236085.2	PRJNA224116	SAMN02470890	AGBZ00000000.2	representative genome	570509	2134	Spiroplasma melliferum KC3	strain=KC3		latest	Contig	Major	Full	2014-04-22	SpiMel2.0	Research Institute for Physico-Chemical Medicine, Ministry of Public Health and Social Development of Russia	GCA_000236085.3	identical	ftp://ftp.ncbi.nlm.nih.gov/genomes/all/GCF/000/236/085/GCF_000236085.2_SpiMel2.0
GCF_000500935.1	PRJNA224116	SAMN02641479		representative genome	1276258	2137	Spiroplasma apis B31	strain=B31		latest	Complete Genome	Major	Full	2013-12-03	ASM50093v1	Academia Sinica	GCA_000500935.1	identical	ftp://ftp.ncbi.nlm.nih.gov/genomes/all/GCF/000/500/935/GCF_000500935.1_ASM50093v1
GCF_000820525.1	PRJNA224116	SAMN03223654	JTLV00000000.1	representative genome	2138	2138	Spiroplasma poulsonii	strain=MSRO		latest	Contig	Major	Full	2015-01-16	ASM82052v1	Academia Sinica	GCA_000820525.1	identical	ftp://ftp.ncbi.nlm.nih.gov/genomes/all/GCF/000/820/525/GCF_000820525.1_ASM82052v1
GCF_000517365.1	PRJNA224116	SAMN02641528		representative genome	838561	2144	Spiroplasma mirum ATCC 29335	strain=ATCC 29335		latest	Complete Genome	Major	Full	2014-01-09	ASM51736v1	Nanjing Normal University	GCA_000517365.1	identical	ftp://ftp.ncbi.nlm.nih.gov/genomes/all/GCF/000/517/365/GCF_000517365.1_ASM51736v1
GCF_000439435.1	PRJNA224116	SAMN02602966		representative genome	1276220	2145	Spiroplasma taiwanense CT-1	strain=CT-1		latest	Complete Genome	Major	Full	2013-07-17	ASM43943v1	Academia Sinica	GCA_000439435.1	identical	ftp://ftp.ncbi.nlm.nih.gov/genomes/all/GCF/000/439/435/GCF_000439435.1_ASM43943v1
GCF_000018785.1	PRJNA224116	SAMN02603756		representative genome	441768	2148	Acholeplasma laidlawii PG-8A	strain=PG-8A		latest	Complete Genome	Major	Full	2007-12-07	ASM1878v1	Research Institute for Physico-Chemical Medicine	GCA_000018785.1	identical	ftp://ftp.ncbi.nlm.nih.gov/genomes/all/GCF/000/018/785/GCF_000018785.1_ASM1878v1
GCF_000687835.1	PRJNA224116	SAMN02743893	JHYB00000000.1	representative genome	1408417	2150	Acholeplasma modicum ATCC 29102	strain=ATCC 29102		latest	Contig	Major	Full	2014-04-08	ASM68783v1	DOE Joint Genome Institute	GCA_000687835.1	identical	ftp://ftp.ncbi.nlm.nih.gov/genomes/all/GCF/000/687/835/GCF_000687835.1_ASM68783v1
GCF_000008305.1	PRJNA58055	SAMN03081416		reference genome	265311	2151	Mesoplasma florum L1	strain=L1; ATCC 33453		latest	Complete Genome	Major	Full	2004-07-19	ASM830v1	Broad Institute	GCA_000008305.1	identical	ftp://ftp.ncbi.nlm.nih.gov/genomes/all/GCF/000/008/305/GCF_000008305.1_ASM830v1
GCF_000373985.1	PRJNA224116	SAMN02441374	AREY00000000.1	representative genome	1121396	2290	Desulfobacter curvatus DSM 3379	strain=DSM 3379		latest	Scaffold	Major	Full	2013-04-23	ASM37398v1	DOE Joint Genome Institute	GCA_000373985.1	identical	ftp://ftp.ncbi.nlm.nih.gov/genomes/all/GCF/000/373/985/GCF_000373985.1_ASM37398v1
GCF_000233695.2	PRJNA224116	SAMN02261381	AGJR00000000.2	representative genome	879212	2293	Desulfobacter postgatei 2ac9	strain=2ac9		latest	Chromosome	Major	Full	2012-05-31	ASM23369v3	JGI	GCA_000233695.3	identical	ftp://ftp.ncbi.nlm.nih.gov/genomes/all/GCF/000/233/695/GCF_000233695.2_ASM23369v3
GCF_000020365.1	PRJNA224116	SAMN02603282		representative genome	177437	2296	Desulfobacterium autotrophicum HRM2	strain=HRM2		latest	Complete Genome	Major	Full	2009-02-18	ASM2036v1	Goettingen Genomics Laboratory	GCA_000020365.1	identical	ftp://ftp.ncbi.nlm.nih.gov/genomes/all/GCF/000/020/365/GCF_000020365.1_ASM2036v1
GCF_000763575.1	PRJNA224116	SAMN02947172		representative genome	2325	2325	Thermoanaerobacter kivui	strain=LKT-1		latest	Complete Genome	Major	Full	2014-10-06	ASM76357v1	Georg-August-University Goettingen, Genomic and Applied Microbiology, Goettingen Genomics Laboratory	GCA_000763575.1	identical	ftp://ftp.ncbi.nlm.nih.gov/genomes/all/GCF/000/763/575/GCF_000763575.1_ASM76357v1
GCF_000165465.1	PRJNA224116	SAMN00103629		representative genome	572479	2331	Halanaerobium praevalens DSM 2228	strain=DSM 2228		latest	Complete Genome	Major	Full	2010-10-21	ASM16546v1	DOE Joint Genome Institute	GCA_000165465.1	identical	ftp://ftp.ncbi.nlm.nih.gov/genomes/all/GCF/000/165/465/GCF_000165465.1_ASM16546v1
GCF_000008545.1	PRJNA57723	SAMN02603986		reference genome	243274	2336	Thermotoga maritima MSB8	strain=MSB8		latest	Complete Genome	Major	Full	2001-01-09	ASM854v1	TIGR	GCA_000008545.1	identical	ftp://ftp.ncbi.nlm.nih.gov/genomes/all/GCF/000/008/545/GCF_000008545.1_ASM854v1
GCF_000018945.1	PRJNA224116	SAMN02603251		representative genome	309803	2337	Thermotoga neapolitana DSM 4359	strain=DSM 4359		latest	Complete Genome	Major	Full	2009-01-27	ASM1894v1	Genotech Corp.	GCA_000018945.1	identical	ftp://ftp.ncbi.nlm.nih.gov/genomes/all/GCF/000/018/945/GCF_000018945.1_ASM1894v1
GCF_000787395.1	PRJNA224116	SAMN02999586	JRAA00000000.1	representative genome	2340	2340	Solemya velum gill symbiont	strain=WH		latest	Scaffold	Major	Full	2014-11-26	ASM78739v1	Harvard University	GCA_000787395.1	identical	ftp://ftp.ncbi.nlm.nih.gov/genomes/all/GCF/000/787/395/GCF_000787395.1_ASM78739v1
GCF_000212735.1	PRJNA224116	SAMN00713614		representative genome	760192	2350	Haliscomenobacter hydrossis DSM 1100	strain=DSM 1100		latest	Complete Genome	Major	Full	2011-05-09	ASM21273v1	US DOE Joint Genome Institute (JGI-PGF)	GCA_000212735.1	identical	ftp://ftp.ncbi.nlm.nih.gov/genomes/all/GCF/000/212/735/GCF_000212735.1_ASM21273v1
GCF_000218625.1	PRJNA224116	SAMN02232022		representative genome	717231	2352	Flexistipes sinusarabici DSM 4947	strain=DSM 4947		latest	Complete Genome	Major	Full	2011-06-15	ASM21862v1	US DOE Joint Genome Institute (JGI-PGF)	GCA_000218625.1	identical	ftp://ftp.ncbi.nlm.nih.gov/genomes/all/GCF/000/218/625/GCF_000218625.1_ASM21862v1
GCF_000266945.1	PRJNA224116	SAMN02232013		representative genome	706587	2358	Desulfomonile tiedjei DSM 6799	strain=DSM 6799		latest	Complete Genome	Major	Full	2012-06-12	ASM26694v1	DOE Joint Genome Institute	GCA_000266945.1	identical	ftp://ftp.ncbi.nlm.nih.gov/genomes/all/GCF/000/266/945/GCF_000266945.1_ASM26694v1
GCF_000374645.1	PRJNA224116	SAMN02441700	ARGF00000000.1	representative genome	1121016	2369	Arhodomonas aquaeolei DSM 8974	strain=DSM 8974		latest	Scaffold	Major	Full	2013-04-23	ASM37464v1	DOE Joint Genome Institute	GCA_000374645.1	identical	ftp://ftp.ncbi.nlm.nih.gov/genomes/all/GCF/000/374/645/GCF_000374645.1_ASM37464v1
GCF_000006725.1	PRJNA224116	SAMN02603773		representative genome	160492	2371	Xylella fastidiosa 9a5c			latest	Complete Genome	Major	Full	2004-06-04	ASM672v1	Sao Paulo state (Brazil) Consortium	GCA_000006725.1	identical	ftp://ftp.ncbi.nlm.nih.gov/genomes/all/GCF/000/006/725/GCF_000006725.1_ASM672v1
GCF_000219125.1	PRJNA224116	SAMN02469409	AFGF00000000.1	representative genome	1009370	2374	Acetonema longum DSM 6540	strain=DSM 6540		latest	Scaffold	Major	Full	2011-06-22	ASM21912v1	California Institute of Technology	GCA_000219125.2	identical	ftp://ftp.ncbi.nlm.nih.gov/genomes/all/GCF/000/219/125/GCF_000219125.1_ASM21912v1
GCF_000445445.1	PRJNA224116	SAMN02469826	ASXP00000000.1	representative genome	1123288	2378	Sporomusa ovata DSM 2662	strain=DSM 2662		latest	Contig	Major	Full	2013-08-13	SOV1	Georg-August-University Goettingen, Genomic and Applied Microbiology, Goettingen Genomics Laboratory	GCA_000445445.1	identical	ftp://ftp.ncbi.nlm.nih.gov/genomes/all/GCF/000/445/445/GCF_000445445.1_SOV1
GCF_000021285.1	PRJNA224116	SAMN02603170		representative genome	484019	2421	Thermosipho africanus TCF52B	strain=TCF52B		latest	Complete Genome	Major	Full	2008-12-10	ASM2128v1	Dalhousie University	GCA_000021285.1	identical	ftp://ftp.ncbi.nlm.nih.gov/genomes/all/GCF/000/021/285/GCF_000021285.1_ASM2128v1
GCF_000767275.2	PRJNA224116	SAMN03097205		representative genome	2423	2423	Fervidobacterium islandicum	strain=AW-1		latest	Complete Genome	Major	Full	2016-04-06	ASM76727v3	KRIBB	GCA_000767275.3	identical	ftp://ftp.ncbi.nlm.nih.gov/genomes/all/GCF/000/767/275/GCF_000767275.2_ASM76727v3
GCF_000017545.1	PRJNA224116	SAMN00623043		representative genome	381764	2424	Fervidobacterium nodosum Rt17-B1	strain=Rt17-B1		latest	Complete Genome	Major	Full	2007-07-30	ASM1754v1	US DOE Joint Genome Institute	GCA_000017545.1	identical	ftp://ftp.ncbi.nlm.nih.gov/genomes/all/GCF/000/017/545/GCF_000017545.1_ASM1754v1
GCF_000023025.1	PRJNA224116	SAMN02603454		representative genome	377629	2426	Teredinibacter turnerae T7901	strain=T7901		latest	Complete Genome	Major	Full	2009-06-15	ASM2302v1	J. Craig Venter Institute	GCA_000023025.1	identical	ftp://ftp.ncbi.nlm.nih.gov/genomes/all/GCF/000/023/025/GCF_000023025.1_ASM2302v1
GCF_000014045.1	PRJNA224116	SAMN02602987		representative genome	375451	2434	Roseobacter denitrificans OCh 114	strain=OCh 114		latest	Complete Genome	Major	Full	2006-09-22	ASM1404v1	Arizona State University/TGen	GCA_000014045.1	identical	ftp://ftp.ncbi.nlm.nih.gov/genomes/all/GCF/000/014/045/GCF_000014045.1_ASM1404v1
GCF_000025205.1	PRJNA224116	SAMN02299422		representative genome	553190	2702	Gardnerella vaginalis 409-05	strain=409-05		latest	Complete Genome	Major	Full	2010-01-07	ASM2520v1	J. Craig Venter Institute	GCA_000025205.1	identical	ftp://ftp.ncbi.nlm.nih.gov/genomes/all/GCF/000/025/205/GCF_000025205.1_ASM2520v1
GCF_000159155.2	PRJNA55487	SAMN00001462		reference genome	525284	2702	Gardnerella vaginalis ATCC 14019	strain=ATCC 14019		latest	Complete Genome	Major	Full	2010-11-03	ASM15915v2	Baylor College of Medicine	GCA_000159155.2	identical	ftp://ftp.ncbi.nlm.nih.gov/genomes/all/GCF/000/159/155/GCF_000159155.2_ASM15915v2
GCF_000160655.1	PRJNA224116	SAMN00120585	ACKY00000000.1	representative genome	638300	2718	Cardiobacterium hominis ATCC 15826	strain=ATCC 15826		latest	Scaffold	Major	Full	2009-07-08	ASM16065v1	Baylor College of Medicine	GCA_000160655.1	identical	ftp://ftp.ncbi.nlm.nih.gov/genomes/all/GCF/000/160/655/GCF_000160655.1_ASM16065v1
GCF_000023785.1	PRJNA224116	SAMN02598497		representative genome	582402	2724	Hirschia baltica ATCC 49814	strain=ATCC 49814		latest	Complete Genome	Major	Full	2009-07-17	ASM2378v1	US DOE Joint Genome Institute	GCA_000023785.1	identical	ftp://ftp.ncbi.nlm.nih.gov/genomes/all/GCF/000/023/785/GCF_000023785.1_ASM2378v1
GCF_000009905.1	PRJNA224116	SAMD00061067		representative genome	292459	2734	Symbiobacterium thermophilum IAM 14863	strain=IAM14863		latest	Complete Genome	Major	Full	2004-09-02	ASM990v1	Kitasato Institute for Life Sciences, Japan	GCA_000009905.1	identical	ftp://ftp.ncbi.nlm.nih.gov/genomes/all/GCF/000/009/905/GCF_000009905.1_ASM990v1
GCF_000172155.1	PRJNA224116	SAMN02436175	ABIZ00000000.1	representative genome	240016	2736	Verrucomicrobium spinosum DSM 4136 = JCM 18804	strain=DSM 4136		latest	Chromosome	Major	Full	2008-01-02	ASM17215v1	TIGR	GCA_000172155.1	identical	ftp://ftp.ncbi.nlm.nih.gov/genomes/all/GCF/000/172/155/GCF_000172155.1_ASM17215v1
GCF_000284615.1	PRJNA224116	SAMEA2272383		representative genome	1163748	2743	Marinobacter hydrocarbonoclasticus ATCC 49840	strain=ATCC 49840		latest	Complete Genome	Major	Full	2012-03-27	ASM28461v1	Genoscope CEA	GCA_000284615.1	identical	ftp://ftp.ncbi.nlm.nih.gov/genomes/all/GCF/000/284/615/GCF_000284615.1_ASM28461v1
GCF_000196875.1	PRJNA224116	SAMEA2272784		representative genome	768066	2746	Halomonas elongata DSM 2581	strain=type strain: DSM 2581		latest	Complete Genome	Major	Full	2010-09-17	ASM19687v1	Max-Planck-Institute of Biochemistry	GCA_000196875.1	identical	ftp://ftp.ncbi.nlm.nih.gov/genomes/all/GCF/000/196/875/GCF_000196875.1_ASM19687v1
GCF_000744255.1	PRJNA224116	SAMN02787004	JQLO00000000.1	representative genome	1449336	2748	Carnobacterium divergens DSM 20623	strain=66		latest	Contig	Major	Full	2014-08-28	ASM74425v1	DOE Joint Genome Institute	GCA_000744255.1	identical	ftp://ftp.ncbi.nlm.nih.gov/genomes/all/GCF/000/744/255/GCF_000744255.1_ASM74425v1
GCF_000744375.1	PRJNA224116	SAMN02787090	JQLU00000000.1	representative genome	1449338	2749	Carnobacterium gallinarum DSM 4847	strain=MT44		latest	Contig	Major	Full	2014-08-28	ASM74437v1	DOE Joint Genome Institute	GCA_000744375.1	identical	ftp://ftp.ncbi.nlm.nih.gov/genomes/all/GCF/000/744/375/GCF_000744375.1_ASM74437v1
GCF_000744825.1	PRJNA224116	SAMN02786959	JQMR00000000.1	representative genome	1449342	2750	Carnobacterium mobile DSM 4848	strain=MT37L		latest	Contig	Major	Full	2014-08-28	ASM74482v1	DOE Joint Genome Institute	GCA_000744825.1	identical	ftp://ftp.ncbi.nlm.nih.gov/genomes/all/GCF/000/744/825/GCF_000744825.1_ASM74482v1
GCF_000317975.2	PRJNA224116	SAMEA2272423		representative genome	1234679	2751	Carnobacterium maltaromaticum LMA28	strain=LMA28		latest	Complete Genome	Major	Full	2013-05-30	ASM31797v2	LIBio	GCA_000317975.2	identical	ftp://ftp.ncbi.nlm.nih.gov/genomes/all/GCF/000/317/975/GCF_000317975.2_ASM31797v2
GCF_000744185.1	PRJNA224116	SAMN02787086	JQLL00000000.1	representative genome	1449337	2752	Carnobacterium funditum DSM 5970	strain=pf3		latest	Contig	Major	Full	2014-08-28	ASM74418v1	DOE Joint Genome Institute	GCA_000744185.1	identical	ftp://ftp.ncbi.nlm.nih.gov/genomes/all/GCF/000/744/185/GCF_000744185.1_ASM74418v1
GCF_000712295.1	PRJNA224116	SAMN02737376	JMKI00000000.1	representative genome	2754	2754	Synergistes jonesii	strain=78-1		latest	Contig	Major	Full	2014-06-25	sjonesii4.0	UC Davis	GCA_000712295.1	identical	ftp://ftp.ncbi.nlm.nih.gov/genomes/all/GCF/000/712/295/GCF_000712295.1_sjonesii4.0
GCF_000620985.1	PRJNA224116	SAMN02743972	JHZM00000000.1	representative genome	1121126	2756	Brochothrix thermosphacta DSM 20171 = FSL F6-1036	strain=DSM 20171		latest	Scaffold	Major	Full	2014-04-08	ASM62098v1	DOE Joint Genome Institute	GCA_000620985.1	identical	ftp://ftp.ncbi.nlm.nih.gov/genomes/all/GCF/000/620/985/GCF_000620985.1_ASM62098v1
GCF_000525915.1	PRJNA224116	SAMN02641491	AODH00000000.1	representative genome	1265861	2757	Brochothrix campestris FSL F6-1037	strain=FSL F6-1037		latest	Contig	Major	Full	2014-01-31	Bcampestris	Cornell University	GCA_000525915.1	identical	ftp://ftp.ncbi.nlm.nih.gov/genomes/all/GCF/000/525/915/GCF_000525915.1_Bcampestris
GCF_000482845.1	PRJNA224116	SAMN02440755	AXWV00000000.1	representative genome	1120988	13335	Anaerobiospirillum succiniciproducens DSM 6400	strain=DSM 6400		latest	Scaffold	Major	Full	2013-10-25	ASM48284v1	DOE Joint Genome Institute	GCA_000482845.1	identical	ftp://ftp.ncbi.nlm.nih.gov/genomes/all/GCF/000/482/845/GCF_000482845.1_ASM48284v1
GCF_000011705.1	PRJNA57725	SAMN02603987		reference genome	243160	13373	Burkholderia mallei ATCC 23344	strain=ATCC 23344		latest	Complete Genome	Major	Full	2005-06-06	ASM1170v1	TIGR	GCA_000011705.1	identical	ftp://ftp.ncbi.nlm.nih.gov/genomes/all/GCF/000/011/705/GCF_000011705.1_ASM1170v1
GCF_001598375.1	PRJNA224116	SAMD00046742	BCYV00000000.1	representative genome	1219042	13688	Novosphingobium capsulatum NBRC 12533	strain=NBRC 12533		latest	Contig	Major	Full	2016-03-11	ASM159837v1	National Institute of Technology and Evaluation	GCA_001598375.1	identical	ftp://ftp.ncbi.nlm.nih.gov/genomes/all/GCF/001/598/375/GCF_001598375.1_ASM159837v1
GCF_000739895.2	PRJNA224116	SAMD00018691	BBJS00000000.1	representative genome	1219050	13689	Sphingomonas paucimobilis NBRC 13935	strain=NBRC 13935		latest	Contig	Major	Full	2015-02-23	ASM73989v2	National Institute of Technology and Evaluation	GCA_000739895.2	identical	ftp://ftp.ncbi.nlm.nih.gov/genomes/all/GCF/000/739/895/GCF_000739895.2_ASM73989v2
GCF_000315525.1	PRJNA224116	SAMN02463913	AGZU00000000.1	representative genome	883163	13690	Sphingobium yanoikuyae ATCC 51230	strain=ATCC 51230		latest	Scaffold	Major	Full	2012-11-30	Sphi_yano_ATCC_51230_V1	Broad Institute	GCA_000315525.1	identical	ftp://ftp.ncbi.nlm.nih.gov/genomes/all/GCF/000/315/525/GCF_000315525.1_Sphi_yano_ATCC_51230_V1
GCF_000022965.1	PRJNA224116	SAMN02603171		representative genome	555970	28025	Bifidobacterium animalis subsp. lactis DSM 10140	strain=DSM 10140		latest	Complete Genome	Major	Full	2009-06-19	ASM2296v1	Danisco USA Inc.	GCA_000022965.1	identical	ftp://ftp.ncbi.nlm.nih.gov/genomes/all/GCF/000/022/965/GCF_000022965.1_ASM2296v1
GCF_000724775.3	PRJNA224116	SAMN02892976		representative genome	28031	28031	Lysinibacillus fusiformis	strain=RB-21		latest	Complete Genome	Minor	Full	2015-02-10	ASM72477v3	University of Malaya	GCA_000724775.3	identical	ftp://ftp.ncbi.nlm.nih.gov/genomes/all/GCF/000/724/775/GCF_000724775.3_ASM72477v3
GCF_001280565.1	PRJNA224116	SAMN03894429	LGRO00000000.1	representative genome	28034	28034	Sulfobacillus thermosulfidooxidans	strain=CBAR-13		latest	Scaffold	Major	Full	2015-09-09	ASS.CBAR13.1	Fundacion Ciencia & Vida	GCA_001280565.1	identical	ftp://ftp.ncbi.nlm.nih.gov/genomes/all/GCF/001/280/565/GCF_001280565.1_ASS.CBAR13.1
GCF_000025085.1	PRJNA224116	SAMN02603957		representative genome	698737	28035	Staphylococcus lugdunensis HKU09-01	strain=HKU09-01		latest	Complete Genome	Major	Full	2010-02-19	ASM2508v1	The University of Hong Kong	GCA_000025085.1	identical	ftp://ftp.ncbi.nlm.nih.gov/genomes/all/GCF/000/025/085/GCF_000025085.1_ASM2508v1
GCF_000027165.1	PRJNA46097	SAMEA3138244		reference genome	365659	28037	Streptococcus mitis B6	strain=B6		latest	Complete Genome	Major	Full	2010-02-16	ASM2716v1	Department of Microbiology, University of Kaiserslautern	GCA_000027165.1	identical	ftp://ftp.ncbi.nlm.nih.gov/genomes/all/GCF/000/027/165/GCF_000027165.1_ASM2716v1
GCF_000710755.1	PRJNA224116	SAMN02851309	JNVU00000000.1	representative genome	28042	28042	Saccharopolyspora rectivirgula	strain=DSM 43113		latest	Contig	Major	Full	2014-06-23	ASM71075v1	University of Franche-Comte	GCA_000710755.1	identical	ftp://ftp.ncbi.nlm.nih.gov/genomes/all/GCF/000/710/755/GCF_000710755.1_ASM71075v1
GCF_000015025.1	PRJNA224116	SAMN02598358		representative genome	351607	28049	Acidothermus cellulolyticus 11B	strain=11B; ATCC 43068		latest	Complete Genome	Major	Full	2006-11-09	ASM1502v1	DOE Joint Genome Institute	GCA_000015025.1	identical	ftp://ftp.ncbi.nlm.nih.gov/genomes/all/GCF/000/015/025/GCF_000015025.1_ASM1502v1
GCF_000424105.1	PRJNA224116	SAMN02440666	AUJG00000000.1	representative genome	1282887	28051	Lachnospira multipara ATCC 19207	strain=ATCC 19207		latest	Scaffold	Major	Full	2013-07-11	ASM42410v1	DOE Joint Genome Institute	GCA_000424105.1	identical	ftp://ftp.ncbi.nlm.nih.gov/genomes/all/GCF/000/424/105/GCF_000424105.1_ASM42410v1
GCF_001405835.1	PRJNA224116	SAMEA3545302	CZBT00000000.1	representative genome	28052	28052	Lachnospira pectinoschiza	strain=2789STDY5834836		latest	Contig	Major	Full	2015-10-01	13470_2#55	SC	GCA_001405835.1	identical	ftp://ftp.ncbi.nlm.nih.gov/genomes/all/GCF/001/405/835/GCF_001405835.1_13470_2_55
GCF_000284255.1	PRJNA224116	SAMD00061116		representative genome	983917	28068	Rubrivivax gelatinosus IL144	strain=IL144		latest	Complete Genome	Major	Full	2012-03-28	ASM28425v1	National Institute of Technology and Evaluation	GCA_000284255.1	identical	ftp://ftp.ncbi.nlm.nih.gov/genomes/all/GCF/000/284/255/GCF_000284255.1_ASM28425v1
GCF_000316645.1	PRJNA224116	SAMN02261333		representative genome	28072	28072	Nostoc sp. PCC 7524	strain=PCC 7524		latest	Complete Genome	Major	Full	2012-12-04	ASM31664v1	JGI	GCA_000316645.1	identical	ftp://ftp.ncbi.nlm.nih.gov/genomes/all/GCF/000/316/645/GCF_000316645.1_ASM31664v1
GCF_000225995.1	PRJNA224116	SAMN02470253	AFBX00000000.1	representative genome	1003237	28077	Nitrospirillum amazonense Y2	strain=Y2		latest	Contig	Major	Full	2011-09-15	ASM22599v1	LNCC	GCA_000225995.2	identical	ftp://ftp.ncbi.nlm.nih.gov/genomes/all/GCF/000/225/995/GCF_000225995.1_ASM22599v1
GCF_000185345.1	PRJNA224116	SAMN00216973	AEPU00000000.1	representative genome	888826	28080	Campylobacter upsaliensis JV21	strain=JV21		latest	Scaffold	Major	Full	2011-01-14	ASM18534v1	Baylor College of Medicine	GCA_000185345.1	identical	ftp://ftp.ncbi.nlm.nih.gov/genomes/all/GCF/000/185/345/GCF_000185345.1_ASM18534v1
GCF_001467505.1	PRJNA224116	SAMN04274765	LNXT00000000.1	representative genome	28083	28083	Legionella birminghamensis	strain=CDC#1407-AL-14		latest	Scaffold	Major	Full	2015-12-15	ASM146750v1	Tel Aviv University	GCA_001467505.1	identical	ftp://ftp.ncbi.nlm.nih.gov/genomes/all/GCF/001/467/505/GCF_001467505.1_ASM146750v1
GCF_001467035.1	PRJNA224116	SAMN04274768	LNXW00000000.1	representative genome	28084	28084	Legionella cherrii	strain=ORW		latest	Scaffold	Major	Full	2015-12-15	ASM146703v1	Tel Aviv University	GCA_001467035.1	identical	ftp://ftp.ncbi.nlm.nih.gov/genomes/all/GCF/001/467/035/GCF_001467035.1_ASM146703v1
GCF_000701265.1	PRJNA224116	SAMN02744130	JNIA00000000.1	representative genome	1122170	28088	Legionella wadsworthii DSM 21896 = ATCC 33877	strain=ATCC 33877		latest	Scaffold	Major	Full	2014-06-11	ASM70126v1	DOE Joint Genome Institute	GCA_000701265.1	identical	ftp://ftp.ncbi.nlm.nih.gov/genomes/all/GCF/000/701/265/GCF_000701265.1_ASM70126v1
GCF_000369105.1	PRJNA224116	SAMN01087831	APQS00000000.1	representative genome	981327	28090	Acinetobacter lwoffii NCTC 5866 = CIP 64.10 = NIPH 512	strain=CIP 64.10		latest	Scaffold	Major	Full	2013-04-19	Acin_lwof_CIP_64_10_V1	Broad Institute	GCA_000369105.1	identical	ftp://ftp.ncbi.nlm.nih.gov/genomes/all/GCF/000/369/105/GCF_000369105.1_Acin_lwof_CIP_64_10_V1
GCF_900086555.1	PRJNA224116	SAMEA3174300		representative genome	28091	28091	Neisseria weaveri	strain=NCTC13585		latest	Complete Genome	Major	Full	2016-05-18	34903_D01	SC	GCA_900086555.1	identical	ftp://ftp.ncbi.nlm.nih.gov/genomes/all/GCF/900/086/555/GCF_900086555.1_34903_D01
GCF_000970345.1	PRJNA224116	SAMN03450203	LAQU00000000.1	representative genome	28092	28092	Paraburkholderia andropogonis	strain=ICMP2807		latest	Contig	Major	Full	2015-04-07	ASM97034v1	Lab. de Bacteriologia Vegetal	GCA_000970345.1	identical	ftp://ftp.ncbi.nlm.nih.gov/genomes/all/GCF/000/970/345/GCF_000970345.1_ASM97034v1
GCF_000959725.1	PRJNA224116	SAMN03010439		representative genome	28095	28095	Burkholderia gladioli	strain=ATCC 10248		latest	Complete Genome	Major	Full	2015-03-20	ASM95972v1	Los Alamos National Laboratory	GCA_000959725.1	identical	ftp://ftp.ncbi.nlm.nih.gov/genomes/all/GCF/000/959/725/GCF_000959725.1_ASM95972v1
GCF_000739935.1	PRJNA224116	SAMD00016892	BBJU00000000.1	representative genome	1220582	28099	Rhizobium rubi NBRC 13261	strain=NBRC 13261		latest	Contig	Major	Full	2014-08-02	ASM73993v1	National Institute of Technology and Evaluation	GCA_000739935.1	identical	ftp://ftp.ncbi.nlm.nih.gov/genomes/all/GCF/000/739/935/GCF_000739935.1_ASM73993v1
GCF_000172635.2	PRJNA224116	SAMN02603229		representative genome	529120	28108	Alteromonas macleodii ATCC 27126	strain=ATCC 27126		latest	Complete Genome	Major	Full	2012-09-21	ASM17263v2	Evolucinary Genomics Group, Universidad Miguel Hernandez	GCA_000172635.2	identical	ftp://ftp.ncbi.nlm.nih.gov/genomes/all/GCF/000/172/635/GCF_000172635.2_ASM17263v2
GCF_000019285.1	PRJNA224116	SAMN02598454		representative genome	484022	28110	Francisella philomiragia subsp. philomiragia ATCC 25017	strain=ATCC 25017		latest	Complete Genome	Major	Full	2008-02-11	ASM1928v1	DOE Joint Genome Institute	GCA_000019285.1	identical	ftp://ftp.ncbi.nlm.nih.gov/genomes/all/GCF/000/019/285/GCF_000019285.1_ASM1928v1
GCF_000238215.1	PRJNA224116	SAMN02604009		representative genome	203275	28112	Tannerella forsythia 92A2	strain=92A2		latest	Complete Genome	Major	Full	2011-12-15	ASM23821v1	TIGR	GCA_000238215.1	identical	ftp://ftp.ncbi.nlm.nih.gov/genomes/all/GCF/000/238/215/GCF_000238215.1_ASM23821v1
GCF_000379925.1	PRJNA224116	SAMN02256439	ARBX00000000.1	representative genome	1122973	28114	Porphyromonas levii DSM 23370	strain=DSM 23370		latest	Scaffold	Major	Full	2013-04-23	ASM37992v1	DOE Joint Genome Institute	GCA_000379925.1	identical	ftp://ftp.ncbi.nlm.nih.gov/genomes/all/GCF/000/379/925/GCF_000379925.1_ASM37992v1
GCF_000379945.1	PRJNA224116	SAMN02256414	ARBY00000000.1	representative genome	1122974	28115	Porphyromonas macacae DSM 20710 = JCM 13914	strain=DSM 20710		latest	Scaffold	Major	Full	2013-04-23	ASM37994v1	DOE Joint Genome Institute	GCA_000379945.1	identical	ftp://ftp.ncbi.nlm.nih.gov/genomes/all/GCF/000/379/945/GCF_000379945.1_ASM37994v1
GCF_001314995.1	PRJNA224116	SAMN03852683		representative genome	28116	28116	Bacteroides ovatus	strain=ATCC 8483		latest	Complete Genome	Major	Full	2015-10-15	ASM131499v1	Washington University in St. Louis	GCA_001314995.1	identical	ftp://ftp.ncbi.nlm.nih.gov/genomes/all/GCF/001/314/995/GCF_001314995.1_ASM131499v1
GCF_000154465.1	PRJNA224116	SAMN00000002	ABFK00000000.2	representative genome	445970	28117	Alistipes putredinis DSM 17216	strain=DSM 17216		latest	Scaffold	Major	Full	2007-11-01	ASM15446v1	Washington University Genome Sequencing Center	GCA_000154465.1	identical	ftp://ftp.ncbi.nlm.nih.gov/genomes/all/GCF/000/154/465/GCF_000154465.1_ASM15446v1
GCF_000190535.1	PRJNA224116	SAMN00713588		representative genome	709991	28118	Odoribacter splanchnicus DSM 20712	strain=DSM 220712		latest	Complete Genome	Major	Full	2011-02-28	ASM19053v1	US DOE Joint Genome Institute (JGI-PGF)	GCA_000190535.1	identical	ftp://ftp.ncbi.nlm.nih.gov/genomes/all/GCF/000/190/535/GCF_000190535.1_ASM19053v1
GCF_000212375.1	PRJNA224116	SAMN00713611		representative genome	879243	28123	Porphyromonas asaccharolytica DSM 20707	strain=DSM 20707		latest	Complete Genome	Major	Full	2011-05-05	ASM21237v1	US DOE Joint Genome Institute (JGI-PGF)	GCA_000212375.1	identical	ftp://ftp.ncbi.nlm.nih.gov/genomes/all/GCF/000/212/375/GCF_000212375.1_ASM21237v1
GCF_000174815.1	PRJNA224116	SAMN00002247	ACNN00000000.1	representative genome	553175	28124	Porphyromonas endodontalis ATCC 35406	strain=ATCC 35406		latest	Contig	Major	Full	2009-05-01	ASM17481v1	J. Craig Venter Institute	GCA_000174815.1	identical	ftp://ftp.ncbi.nlm.nih.gov/genomes/all/GCF/000/174/815/GCF_000174815.1_ASM17481v1
GCF_000262545.1	PRJNA224116	SAMN02261368	AJVZ00000000.1	representative genome	868129	28125	Prevotella bivia DSM 20514	strain=DSM 20514		latest	Scaffold	Major	Full	2012-05-29	ASM26254v1	JGI	GCA_000262545.1	identical	ftp://ftp.ncbi.nlm.nih.gov/genomes/all/GCF/000/262/545/GCF_000262545.1_ASM26254v1
GCF_000184945.1	PRJNA224116	SAMN00216833	AEPD00000000.1	representative genome	873513	28126	Prevotella buccae ATCC 33574	strain=ATCC 33574		latest	Scaffold	Major	Full	2011-01-12	ASM18494v1	Baylor College of Medicine	GCA_000184945.1	identical	ftp://ftp.ncbi.nlm.nih.gov/genomes/all/GCF/000/184/945/GCF_000184945.1_ASM18494v1
GCF_000177075.1	PRJNA224116	SAMN00003363	ADEG00000000.1	representative genome	679190	28127	Prevotella buccalis ATCC 35310	strain=ATCC 35310		latest	Contig	Major	Full	2009-12-15	ASM17707v1	JCVI	GCA_000177075.1	identical	ftp://ftp.ncbi.nlm.nih.gov/genomes/all/GCF/000/177/075/GCF_000177075.1_ASM17707v1
GCF_000430525.1	PRJNA224116	SAMN02441145	AUME00000000.1	representative genome	1122981	28128	Prevotella corporis DSM 18810 = JCM 8529	strain=DSM 18810		latest	Scaffold	Major	Full	2013-07-16	ASM43052v1	DOE Joint Genome Institute	GCA_000430525.1	identical	ftp://ftp.ncbi.nlm.nih.gov/genomes/all/GCF/000/430/525/GCF_000430525.1_ASM43052v1
GCF_000193395.1	PRJNA224116	SAMN00031760		representative genome	767031	28129	Prevotella denticola F0289	strain=F0289		latest	Complete Genome	Major	Full	2011-03-28	ASM19339v1	J. Craig Venter Institute	GCA_000193395.1	identical	ftp://ftp.ncbi.nlm.nih.gov/genomes/all/GCF/000/193/395/GCF_000193395.1_ASM19339v1
GCF_000613345.1	PRJNA224116	SAMD00010713	BAIS00000000.1	representative genome	1235811	28130	Prevotella disiens JCM 6334 = ATCC 29426	strain=JCM 6334		latest	Contig	Major	Full	2014-03-31	ASM61334v1	The University of Tokyo	GCA_000613345.1	identical	ftp://ftp.ncbi.nlm.nih.gov/genomes/all/GCF/000/613/345/GCF_000613345.1_ASM61334v1
GCF_000261025.1	PRJNA224116	SAMN02603988		representative genome	246198	28131	Prevotella intermedia 17	strain=17		latest	Complete Genome	Major	Full	2012-05-04	ASM26102v1	TIGR	GCA_000261025.1	identical	ftp://ftp.ncbi.nlm.nih.gov/genomes/all/GCF/000/261/025/GCF_000261025.1_ASM26102v1
GCF_000144405.1	PRJNA224116	SAMN00001916		representative genome	553174	28132	Prevotella melaninogenica ATCC 25845	strain=ATCC 25845		latest	Complete Genome	Major	Full	2010-08-04	ASM14440v1	J. Craig Venter Institute	GCA_000144405.1	identical	ftp://ftp.ncbi.nlm.nih.gov/genomes/all/GCF/000/144/405/GCF_000144405.1_ASM14440v1
GCF_000220235.1	PRJNA224116	SAMN00262639	AFPX00000000.1	representative genome	997352	28133	Prevotella nigrescens ATCC 33563	strain=ATCC 33563		latest	Scaffold	Major	Full	2011-07-08	ASM22023v1	Baylor College of Medicine	GCA_000220235.1	identical	ftp://ftp.ncbi.nlm.nih.gov/genomes/all/GCF/000/220/235/GCF_000220235.1_ASM22023v1
GCF_000185145.2	PRJNA224116	SAMN00216885	AEPE00000000.2	representative genome	873533	28134	Prevotella oralis ATCC 33269	strain=ATCC 33269		latest	Scaffold	Major	Full	2011-02-16	ASM18514v2	Baylor College of Medicine	GCA_000185145.2	identical	ftp://ftp.ncbi.nlm.nih.gov/genomes/all/GCF/000/185/145/GCF_000185145.2_ASM18514v2
GCF_000162915.1	PRJNA224116	SAMN00008848	ACUZ00000000.2	representative genome	649760	28135	Prevotella oris F0302	strain=F0302		latest	Scaffold	Major	Full	2009-10-02	ASM16291v1	WUGSC	GCA_000162915.1	identical	ftp://ftp.ncbi.nlm.nih.gov/genomes/all/GCF/000/162/915/GCF_000162915.1_ASM16291v1
GCF_000224615.1	PRJNA224116	SAMN02463847	ADGI00000000.1	representative genome	702438	28136	Prevotella oulorum F0390	strain=F0390		latest	Scaffold	Major	Full	2011-09-09	Prev_oulo_F0390_V1	Broad Institute	GCA_000224615.1	identical	ftp://ftp.ncbi.nlm.nih.gov/genomes/all/GCF/000/224/615/GCF_000224615.1_Prev_oulo_F0390_V1
GCF_000427365.1	PRJNA224116	SAMN02441234	ATXW00000000.1	representative genome	880526	28139	Rikenella microfusus DSM 15922	strain=DSM 15922		latest	Scaffold	Major	Full	2013-07-15	ASM42736v1	DOE Joint Genome Institute	GCA_000427365.1	identical	ftp://ftp.ncbi.nlm.nih.gov/genomes/all/GCF/000/427/365/GCF_000427365.1_ASM42736v1
GCF_000982825.1	PRJNA224116	SAMN03371468		representative genome	28141	28141	Cronobacter sakazakii	strain=ATCC 29544		latest	Complete Genome	Major	Full	2015-04-30	ASM98282v1	Food-borne Pathogen Omics Research Center	GCA_000982825.1	identical	ftp://ftp.ncbi.nlm.nih.gov/genomes/all/GCF/000/982/825/GCF_000982825.1_ASM98282v1
GCF_000176155.1	PRJNA224116	SAMN02393820	ACZO00000000.1	representative genome	675813	28172	Vibrio metschnikovii CIP 69.14	strain=CIP 69.14		latest	Contig	Major	Full	2009-10-06	ASM17615v1	Los Alamos National Laboratory (LANL), National Microbial Pathogen Data Resource (NMPDR)	GCA_000176155.1	identical	ftp://ftp.ncbi.nlm.nih.gov/genomes/all/GCF/000/176/155/GCF_000176155.1_ASM17615v1
GCF_000801275.2	PRJNA224116	SAMEA4532329		representative genome	28173	28173	Vibrio nigripulchritudo	strain=SFn1		latest	Complete Genome	Major	Full	2013-10-01	ASM80127v1	Genoscope CEA	GCA_000801275.1	identical	ftp://ftp.ncbi.nlm.nih.gov/genomes/all/GCF/000/801/275/GCF_000801275.2_ASM80127v1
GCF_000478685.1	PRJNA224116	SAMN02471885	AMSD00000000.1	representative genome	1236703	28176	Candidatus Photodesmus katoptron Akat1	strain=Akat1		latest	Contig	Major	Full	2013-06-17	ASM47868v1	University of Michigan	GCA_000478685.1	identical	ftp://ftp.ncbi.nlm.nih.gov/genomes/all/GCF/000/478/685/GCF_000478685.1_ASM47868v1
GCF_000313175.2	PRJNA224116	SAMN02470123		representative genome	758847	28183	Leptospira santarosai serovar Shermani str. LT 821	strain=LT 821		latest	Complete Genome	Major	Full	2014-10-08	ASM31317v2	Kidney research center, Chang Gung Memorial Hospital	GCA_000313175.2	identical	ftp://ftp.ncbi.nlm.nih.gov/genomes/all/GCF/000/313/175/GCF_000313175.2_ASM31317v2
GCF_000244815.1	PRJNA224116	SAMN00739295	AHOR00000000.2	representative genome	1088540	28184	Leptospira weilii serovar Topaz str. LT2116	strain=LT2116		latest	Contig	Major	Full	2013-03-01	gls454188v02	J. Craig Venter Institute	GCA_000244815.3	identical	ftp://ftp.ncbi.nlm.nih.gov/genomes/all/GCF/000/244/815/GCF_000244815.1_gls454188v02
GCF_000144695.1	PRJNA224116	SAMN00016993		representative genome	574087	28187	Acetohalobium arabaticum DSM 5501	strain=DSM 5501		latest	Complete Genome	Major	Full	2010-08-05	ASM14469v1	US DOE Joint Genome Institute (JGI-PGF)	GCA_000144695.1	identical	ftp://ftp.ncbi.nlm.nih.gov/genomes/all/GCF/000/144/695/GCF_000144695.1_ASM14469v1
GCF_000220625.1	PRJNA224116	SAMN02603043		representative genome	860228	28188	Capnocytophaga canimorsus Cc5	strain=Cc5		latest	Complete Genome	Major	Full	2011-07-14	ASM22062v1	BIOZENTRUM, Basel university, Switzerland	GCA_000220625.1	identical	ftp://ftp.ncbi.nlm.nih.gov/genomes/all/GCF/000/220/625/GCF_000220625.1_ASM22062v1
GCF_000379185.1	PRJNA224116	SAMN02256428	ARAI00000000.1	representative genome	926551	28189	Capnocytophaga cynodegmi DSM 19736	strain=E6447		latest	Scaffold	Major	Full	2013-04-23	ASM37918v1	DOE Joint Genome Institute	GCA_000379185.1	identical	ftp://ftp.ncbi.nlm.nih.gov/genomes/all/GCF/000/379/185/GCF_000379185.1_ASM37918v1
GCF_000014025.1	PRJNA224116	SAMN02604276		representative genome	367737	28197	Arcobacter butzleri RM4018	strain=RM4018		latest	Complete Genome	Major	Full	2007-09-27	ASM1402v1	USDA - Agricultural Research Service, USA	GCA_000014025.1	identical	ftp://ftp.ncbi.nlm.nih.gov/genomes/all/GCF/000/014/025/GCF_000014025.1_ASM1402v1
GCF_000092245.1	PRJNA224116	SAMN02598489		representative genome	572480	28199	Arcobacter nitrofigilis DSM 7299	strain=DSM 7299		latest	Complete Genome	Major	Full	2010-05-17	ASM9224v1	US DOE Joint Genome Institute (JGI-PGF)	GCA_000092245.1	identical	ftp://ftp.ncbi.nlm.nih.gov/genomes/all/GCF/000/092/245/GCF_000092245.1_ASM9224v1
GCF_000307105.1	PRJNA224116	SAMEA2272293		representative genome	651182	28223	Desulfobacula toluolica Tol2	strain=Tol2		latest	Complete Genome	Major	Full	2012-09-17	ASM30710v1	Max Planck Society	GCA_000307105.1	identical	ftp://ftp.ncbi.nlm.nih.gov/genomes/all/GCF/000/307/105/GCF_000307105.1_ASM30710v1
GCF_000011225.1	PRJNA224116	SAMD00061084		representative genome	272633	28227	Mycoplasma penetrans HF-2	strain=HF-2		latest	Complete Genome	Major	Full	2004-05-11	ASM1122v1	NIID Japan	GCA_000011225.1	identical	ftp://ftp.ncbi.nlm.nih.gov/genomes/all/GCF/000/011/225/GCF_000011225.1_ASM1122v1
GCF_000012325.1	PRJNA224116	SAMN02604001		representative genome	167879	28229	Colwellia psychrerythraea 34H	strain=34H; BAA-681		latest	Complete Genome	Major	Full	2005-07-26	ASM1232v1	TIGR	GCA_000012325.1	identical	ftp://ftp.ncbi.nlm.nih.gov/genomes/all/GCF/000/012/325/GCF_000012325.1_ASM1232v1
GCF_000764185.1	PRJNA224116	SAMN02989436	JQEC00000000.1	representative genome	28229	28229	Colwellia psychrerythraea	strain=GAB14E		latest	Contig	Major	Full	2014-10-06	ASM76418v1	Oak Ridge National Lab	GCA_000764185.1	identical	ftp://ftp.ncbi.nlm.nih.gov/genomes/all/GCF/000/764/185/GCF_000764185.1_ASM76418v1
GCF_000012925.1	PRJNA224116	SAMN02598399		representative genome	269799	28232	Geobacter metallireducens GS-15	strain=GS-15		latest	Complete Genome	Major	Full	2005-10-27	ASM1292v1	DOE Joint Genome Institute	GCA_000012925.1	identical	ftp://ftp.ncbi.nlm.nih.gov/genomes/all/GCF/000/012/925/GCF_000012925.1_ASM1292v1
GCF_000265465.1	PRJNA224116	SAMN02261366		representative genome	867902	28251	Ornithobacterium rhinotracheale DSM 15997	strain=DSM 15997		latest	Complete Genome	Major	Full	2012-06-11	ASM26546v1	JGI	GCA_000265465.1	identical	ftp://ftp.ncbi.nlm.nih.gov/genomes/all/GCF/000/265/465/GCF_000265465.1_ASM26546v1
GCF_000620045.1	PRJNA224116	SAMN02952987	JHVH00000000.1	representative genome	1121941	28252	Halomonas halodenitrificans DSM 735	strain=DSM 735		latest	Scaffold	Major	Full	2014-04-08	ASM62004v1	DOE Joint Genome Institute	GCA_000620045.1	identical	ftp://ftp.ncbi.nlm.nih.gov/genomes/all/GCF/000/620/045/GCF_000620045.1_ASM62004v1
GCF_000020985.1	PRJNA59257	SAMN02603929		reference genome	289376	28262	Thermodesulfovibrio yellowstonii DSM 11347	strain=DSM 11347		latest	Complete Genome	Major	Full	2008-09-26	ASM2098v1	The J. Craig Venter Institute	GCA_000020985.1	identical	ftp://ftp.ncbi.nlm.nih.gov/genomes/all/GCF/000/020/985/GCF_000020985.1_ASM2098v1
GCF_000092365.1	PRJNA224116	SAMN02598519		representative genome	644284	28264	Arcanobacterium haemolyticum DSM 20595	strain=DSM 20595		latest	Complete Genome	Major	Full	2010-05-27	ASM9236v1	US DOE Joint Genome Institute (JGI-PGF)	GCA_000092365.1	identical	ftp://ftp.ncbi.nlm.nih.gov/genomes/all/GCF/000/092/365/GCF_000092365.1_ASM9236v1
GCF_000069225.1	PRJNA224116	SAMEA1705948		representative genome	31964	28447	Clavibacter michiganensis subsp. sepedonicus			latest	Complete Genome	Major	Full	2008-02-29	ASM6922v1	Sanger Institute	GCA_000069225.1	identical	ftp://ftp.ncbi.nlm.nih.gov/genomes/all/GCF/000/069/225/GCF_000069225.1_ASM6922v1
GCF_000550765.1	PRJNA224116	SAMN03081456		representative genome	1296990	28448	Komagataeibacter xylinus E25	strain=E25		latest	Complete Genome	Major	Full	2014-02-05	ASM55076v1	Genomed SA	GCA_000550765.1	identical	ftp://ftp.ncbi.nlm.nih.gov/genomes/all/GCF/000/550/765/GCF_000550765.1_ASM55076v1
GCF_000011545.1	PRJNA57733	SAMEA1705938		reference genome	272560	28450	Burkholderia pseudomallei K96243	strain=K96243		latest	Complete Genome	Major	Full	2004-09-16	ASM1154v1	Sanger Institute	GCA_000011545.1	identical	ftp://ftp.ncbi.nlm.nih.gov/genomes/all/GCF/000/011/545/GCF_000011545.1_ASM1154v1
GCF_000347175.1	PRJNA224116	SAMN01801604	ANIK00000000.1	representative genome	1218565	28452	Leptospira alstonii serovar Sichuan str. 79601	strain=79601		latest	Contig	Major	Full	2013-03-15	gls454194v01	J. Craig Venter Institute	GCA_000347175.1	identical	ftp://ftp.ncbi.nlm.nih.gov/genomes/all/GCF/000/347/175/GCF_000347175.1_gls454194v01
GCF_000711315.1	PRJNA224116	SAMN02746014	JOML00000000.1	representative genome	1123513	28885	Hydrogenovibrio marinus DSM 11271	strain=DSM 11271		latest	Contig	Major	Full	2014-06-24	ASM71131v1	DOE Joint Genome Institute	GCA_000711315.1	identical	ftp://ftp.ncbi.nlm.nih.gov/genomes/all/GCF/000/711/315/GCF_000711315.1_ASM71131v1
GCF_000006945.1	PRJNA57799	SAMN02604315		reference genome	99287	28901	Salmonella enterica subsp. enterica serovar Typhimurium str. LT2	strain=LT2; SGSC 1412; ATCC 700720		latest	Complete Genome	Major	Full	2001-10-26	ASM694v1	Washington University Genome Sequencing Center	GCA_000006945.1	identical	ftp://ftp.ncbi.nlm.nih.gov/genomes/all/GCF/000/006/945/GCF_000006945.1_ASM694v1
GCF_000195995.1	PRJNA57793	SAMEA1705914		reference genome	220341	28901	Salmonella enterica subsp. enterica serovar Typhi str. CT18	strain=CT18		latest	Complete Genome	Major	Full	2003-05-06	ASM19599v1	Sanger Institute	GCA_000195995.1	identical	ftp://ftp.ncbi.nlm.nih.gov/genomes/all/GCF/000/195/995/GCF_000195995.1_ASM19599v1
GCF_000183385.1	PRJNA224116	SAMN02604028		representative genome	289397	28903	Mycoplasma bovis PG45	strain=PG45		latest	Complete Genome	Major	Full	2010-11-30	ASM18338v1	TIGR	GCA_000183385.1	identical	ftp://ftp.ncbi.nlm.nih.gov/genomes/all/GCF/000/183/385/GCF_000183385.1_ASM18338v1
GCF_000240165.1	PRJNA224116	SAMN02603879		representative genome	1003195	29303	Streptomyces cattleya NRRL 8057 = DSM 46488	strain=DSM 46488		latest	Complete Genome	Major	Full	2011-12-27	ASM24016v1	State Key Laboratory of Microbial Metabolism, Shanghai Jiaotong University	GCA_000240165.1	identical	ftp://ftp.ncbi.nlm.nih.gov/genomes/all/GCF/000/240/165/GCF_000240165.1_ASM24016v1
GCF_000340435.2	PRJNA224116	SAMN01918491		representative genome	1202450	29311	Mycobacterium haemophilum DSM 44634	strain=ATCC 29548		latest	Complete Genome	Major	Full	2015-10-30	ASM34043v3	Albert Einstein College of Medicine	GCA_000340435.3	identical	ftp://ftp.ncbi.nlm.nih.gov/genomes/all/GCF/000/340/435/GCF_000340435.2_ASM34043v3
GCF_000296405.1	PRJNA224116	SAMN02463914	AHAE00000000.1	representative genome	883169	29321	Turicella otitidis ATCC 51513	strain=ATCC 51513		latest	Scaffold	Major	Full	2012-09-17	Turi_otit_ATCC_51513_V1	Broad Institute	GCA_000296405.1	identical	ftp://ftp.ncbi.nlm.nih.gov/genomes/all/GCF/000/296/405/GCF_000296405.1_Turi_otit_ATCC_51513_V1
GCF_000183525.2	PRJNA224116	SAMN02256545	AEOA00000000.2	representative genome	633697	29322	[Eubacterium] cellulosolvens 6	strain=6		latest	Chromosome	Major	Full	2012-05-31	ASM18352v3	US DOE Joint Genome Institute (JGI-PGF)	GCA_000183525.3	identical	ftp://ftp.ncbi.nlm.nih.gov/genomes/all/GCF/000/183/525/GCF_000183525.2_ASM18352v3
GCF_000955735.1	PRJNA224116	SAMN02745002	LACN00000000.1	representative genome	1387569	29324	Thermoanaerobacter cellulolyticus NA10	strain=NA10		latest	Contig	Major	Full	2015-03-17	ASM95573v1	DOE Joint Genome Institute	GCA_000955735.1	identical	ftp://ftp.ncbi.nlm.nih.gov/genomes/all/GCF/000/955/735/GCF_000955735.1_ASM95573v1
GCF_000189775.2	PRJNA224116	SAMN00204087		representative genome	858215	29329	Thermoanaerobacterium xylanolyticum LX-11	strain=LX-11		latest	Complete Genome	Major	Full	2011-05-17	ASM18977v3	US DOE Joint Genome Institute (JGI-PGF)	GCA_000189775.3	identical	ftp://ftp.ncbi.nlm.nih.gov/genomes/all/GCF/000/189/775/GCF_000189775.2_ASM18977v3
GCF_001643245.1	PRJNA224116	SAMN04357284	LQWZ00000000.1	representative genome	29332	29332	[Bacillus] aminovorans	strain=DSM 4337		latest	Scaffold	Major	Full	2016-05-13	ASM164324v1	CSIR-Institute of Mircrobial Technology	GCA_001643245.1	identical	ftp://ftp.ncbi.nlm.nih.gov/genomes/all/GCF/001/643/245/GCF_001643245.1_ASM164324v1
GCF_000816675.1	PRJNA224116	SAMN03222824	AYSO00000000.1	representative genome	1418104	29341	Clostridium argentinense CDC 2741	strain=CDC 2741		latest	Contig	Major	Full	2015-01-08	CAD_IHQD	Los Alamos National Laboratory	GCA_000816675.1	identical	ftp://ftp.ncbi.nlm.nih.gov/genomes/all/GCF/000/816/675/GCF_000816675.1_CAD_IHQD
GCF_000953215.1	PRJNA224116	SAMEA2634676		representative genome	29343	29343	[Clostridium] cellulosi			latest	Complete Genome	Major	Full	2014-08-18	DG5	CEBITEC	GCA_000953215.1	identical	ftp://ftp.ncbi.nlm.nih.gov/genomes/all/GCF/000/953/215/GCF_000953215.1_DG5
GCF_000154505.1	PRJNA224116	SAMN00627066	ABFY00000000.2	representative genome	411468	29347	[Clostridium] scindens ATCC 35704	strain=ATCC 35704		latest	Scaffold	Major	Full	2007-11-14	ASM15450v1	Washington University Genome Sequencing Center	GCA_000154505.1	identical	ftp://ftp.ncbi.nlm.nih.gov/genomes/all/GCF/000/154/505/GCF_000154505.1_ASM15450v1
GCF_000154805.1	PRJNA224116	SAMN00627073	ABIK00000000.2	representative genome	428126	29348	[Clostridium] spiroforme DSM 1552	strain=DSM 1552		latest	Scaffold	Major	Full	2008-02-12	ASM15480v1	Washington University Genome Sequencing Center	GCA_000154805.1	identical	ftp://ftp.ncbi.nlm.nih.gov/genomes/all/GCF/000/154/805/GCF_000154805.1_ASM15480v1
GCF_000732605.1	PRJNA224116	SAMN02925385	JPME00000000.1	representative genome	29354	29354	[Clostridium] celerecrescens	strain=152B		latest	Contig	Major	Full	2014-07-22	CloCel1.0	Agharkar Research Institute	GCA_000732605.1	identical	ftp://ftp.ncbi.nlm.nih.gov/genomes/all/GCF/000/732/605/GCF_000732605.1_CloCel1.0
GCF_000178835.2	PRJNA224116	SAMN00013959		representative genome	642492	29360	Clostridium lentocellum DSM 5427	strain=DSM 5427		latest	Complete Genome	Major	Full	2011-03-22	ASM17883v2	US DOE Joint Genome Institute (JGI-PGF)	GCA_000178835.2	identical	ftp://ftp.ncbi.nlm.nih.gov/genomes/all/GCF/000/178/835/GCF_000178835.2_ASM17883v2
GCF_000156035.2	PRJNA224116	SAMN00000730	ABWO00000000.1	representative genome	500632	29361	Tyzzerella nexilis DSM 1787	strain=DSM 1787		latest	Scaffold	Major	Full	2011-01-14	ASM15603v2	Washington University Genome Sequencing Center	GCA_000156035.2	identical	ftp://ftp.ncbi.nlm.nih.gov/genomes/all/GCF/000/156/035/GCF_000156035.2_ASM15603v2
GCF_000175795.2	PRJNA224116	SAMN00002727	ACXX00000000.2	representative genome	588581	29362	[Clostridium] papyrosolvens DSM 2782	strain=DSM 2782		latest	Contig	Major	Full	2011-03-14	ASM17579v2	US DOE Joint Genome Institute (JGI-PGF)	GCA_000175795.2	identical	ftp://ftp.ncbi.nlm.nih.gov/genomes/all/GCF/000/175/795/GCF_000175795.2_ASM17579v2
GCF_000424025.1	PRJNA224116	SAMN02440830	AUJC00000000.1	representative genome	1280689	29363	Clostridium paraputrificum AGR2156	strain=AGR2156		latest	Scaffold	Major	Full	2013-07-11	ASM42402v1	DOE Joint Genome Institute	GCA_000424025.1	identical	ftp://ftp.ncbi.nlm.nih.gov/genomes/all/GCF/000/424/025/GCF_000424025.1_ASM42402v1
GCF_000350485.1	PRJNA224116	SAMN02471873	AORV00000000.1	representative genome	1195236	29371	[Clostridium] termitidis CT1112	strain=CT1112		latest	Contig	Major	Full	2013-04-03	C.termitidis 454 shotgun Newbler	University of Manitoba	GCA_000350485.1	identical	ftp://ftp.ncbi.nlm.nih.gov/genomes/all/GCF/000/350/485/GCF_000350485.1_C.termitidis_454_shotgun_Newbler
GCF_000295715.1	PRJNA224116	SAMN02470290	ALWK00000000.1	representative genome	1212545	29378	Staphylococcus arlettae CVD059	strain=CVD059		latest	Contig	Major	Full	2012-09-10	ASM29571v1	Madurai Kamaraj University	GCA_000295715.1	identical	ftp://ftp.ncbi.nlm.nih.gov/genomes/all/GCF/000/295/715/GCF_000295715.1_ASM29571v1
GCF_001500315.1	PRJNA224116	SAMN04158717	LLER00000000.1	representative genome	29379	29379	Staphylococcus auricularis	strain=DSM 20609		latest	Contig	Major	Full	2016-01-06	ASM150031v1	Harbin Medical University	GCA_001500315.1	identical	ftp://ftp.ncbi.nlm.nih.gov/genomes/all/GCF/001/500/315/GCF_001500315.1_ASM150031v1
GCF_000972575.1	PRJNA224116	SAMN03449104	LATV00000000.1	representative genome	74704	29382	Staphylococcus cohnii subsp. cohnii	strain=532		latest	Contig	Major	Full	2015-04-15	ASM97257v1	Universidad Autonoma de Nuevo Leon	GCA_000972575.1	identical	ftp://ftp.ncbi.nlm.nih.gov/genomes/all/GCF/000/972/575/GCF_000972575.1_ASM97257v1
GCF_000010125.1	PRJNA224116	SAMD00061076		representative genome	342451	29385	Staphylococcus saprophyticus subsp. saprophyticus ATCC 15305	strain=ATCC 15305		latest	Complete Genome	Major	Full	2005-08-12	ASM1012v1	Kitasato Institute for Life Sciences, Japan	GCA_000010125.1	identical	ftp://ftp.ncbi.nlm.nih.gov/genomes/all/GCF/000/010/125/GCF_000010125.1_ASM1012v1
GCF_001074355.1	PRJNA224116	SAMN03197982	JUTO00000000.1	representative genome	29385	29385	Staphylococcus saprophyticus	strain=772_SSAP		latest	Contig	Major	Full	2015-07-10	ASM107435v1	University of Washington	GCA_001074355.1	identical	ftp://ftp.ncbi.nlm.nih.gov/genomes/all/GCF/001/074/355/GCF_001074355.1_ASM107435v1
GCF_001471555.1	PRJNA224116	SAMN03996314	LORZ00000000.1	representative genome	29388	29388	Staphylococcus capitis	strain=FDAARGOS_173		latest	Contig	Major	Full	2015-12-21	ASM147155v1	University of Maryland School of Medicine Institute for Genome Sciences (IGS) - sequencing center	GCA_001471555.1	identical	ftp://ftp.ncbi.nlm.nih.gov/genomes/all/GCF/001/471/555/GCF_001471555.1_ASM147155v1
GCF_000245815.1	PRJNA224116	SAMN02463904	AGEF00000000.1	representative genome	883103	29394	Dolosigranulum pigrum ATCC 51524	strain=ATCC 51524		latest	Scaffold	Major	Full	2012-02-07	Dolo_pigr_ATCC_51524_V1	Broad Institute	GCA_000245815.1	identical	ftp://ftp.ncbi.nlm.nih.gov/genomes/all/GCF/000/245/815/GCF_000245815.1_Dolo_pigr_ATCC_51524_V1
GCF_000270245.1	PRJNA224116	SAMD00061117		representative genome	1032480	29405	Microlunatus phosphovorus NM-1	strain=NM-1		latest	Complete Genome	Major	Full	2011-06-01	ASM27024v1	National Institute of Technology and Evaluation	GCA_000270245.1	identical	ftp://ftp.ncbi.nlm.nih.gov/genomes/all/GCF/000/270/245/GCF_000270245.1_ASM27024v1
GCF_000507865.1	PRJNA224116	SAMN00690727	AZJJ00000000.1	representative genome	1357399	29419	Helicobacter canis NCTC 12740	strain=NCTC 12740		latest	Scaffold	Major	Full	2013-12-13	Heli_cani_NCTC_12740_V1	Broad Institute	GCA_000507865.1	identical	ftp://ftp.ncbi.nlm.nih.gov/genomes/all/GCF/000/507/865/GCF_000507865.1_Heli_cani_NCTC_12740_V1
GCF_001467025.1	PRJNA224116	SAMN04274767	LNXV00000000.1	representative genome	29422	29422	Legionella brunensis	strain=ATCC 43878		latest	Scaffold	Major	Full	2015-12-15	ASM146702v1	Tel Aviv University	GCA_001467025.1	identical	ftp://ftp.ncbi.nlm.nih.gov/genomes/all/GCF/001/467/025/GCF_001467025.1_ASM146702v1
GCF_000512355.1	PRJNA224116	SAMN02641506		representative genome	1268635	29423	Legionella oakridgensis ATCC 33761 = DSM 21215	strain=ATCC 33761 = DSM 21215; OR-10		latest	Complete Genome	Major	Full	2013-12-31	ASM51235v1	Georg-August-University of Goettingen, Genomics and Applied Microbiology, Göttinger Genomics Laboratory	GCA_000512355.1	identical	ftp://ftp.ncbi.nlm.nih.gov/genomes/all/GCF/000/512/355/GCF_000512355.1_ASM51235v1
GCF_000685805.1	PRJNA224116	SAMN02743348	JMKP00000000.1	representative genome	1123034	29432	Psychrobacter phenylpyruvicus DSM 7000 = NBRC 102152	strain=DSM 7000		latest	Scaffold	Major	Full	2014-05-08	ASM68580v1	DOE Joint Genome Institute	GCA_000685805.1	identical	ftp://ftp.ncbi.nlm.nih.gov/genomes/all/GCF/000/685/805/GCF_000685805.1_ASM68580v1
GCF_001636015.1	PRJNA224116	SAMN03455375		representative genome	29433	29433	Moraxella ovis	strain=199/55		latest	Complete Genome	Major	Full	2016-05-02	ASM163601v1	University of Missouri - Columbia	GCA_001636015.1	identical	ftp://ftp.ncbi.nlm.nih.gov/genomes/all/GCF/001/636/015/GCF_001636015.1_ASM163601v1
GCF_000087965.2	PRJNA224116	SAMEA3138291		representative genome	380358	29447	Xanthomonas albilineans GPE PC73	strain=GPE PC73		latest	Complete Genome	Major	Full	2010-05-05	ASM8796v1	Genoscope	GCA_000087965.1	identical	ftp://ftp.ncbi.nlm.nih.gov/genomes/all/GCF/000/087/965/GCF_000087965.2_ASM8796v1
GCF_000379145.1	PRJNA224116	SAMN02261261	ARAG00000000.1	representative genome	398525	29448	Bradyrhizobium elkanii USDA 76	strain=USDA 76		latest	Scaffold	Major	Full	2013-04-23	ASM37914v1	JGI	GCA_000379145.1	identical	ftp://ftp.ncbi.nlm.nih.gov/genomes/all/GCF/000/379/145/GCF_000379145.1_ASM37914v1
GCF_000472865.1	PRJNA224116	SAMN02441450	AXAP00000000.1	representative genome	1038860	29448	Bradyrhizobium elkanii WSM2783	strain=WSM2783		latest	Scaffold	Major	Full	2013-09-30	ASM47286v1	DOE Joint Genome Institute	GCA_000472865.1	identical	ftp://ftp.ncbi.nlm.nih.gov/genomes/all/GCF/000/472/865/GCF_000472865.1_ASM47286v1
GCF_000092045.1	PRJNA224116	SAMN02603106		representative genome	347834	29449	Rhizobium etli CFN 42	strain=CFN 42		latest	Complete Genome	Major	Full	2006-03-06	ASM9204v1	Centro de Ciencias Genomicas, Universidad Nacional Autonoma de Mexico	GCA_000092045.1	identical	ftp://ftp.ncbi.nlm.nih.gov/genomes/all/GCF/000/092/045/GCF_000092045.1_ASM9204v1
GCF_000426285.1	PRJNA224116	SAMN02441532	AUFB00000000.1	representative genome	1041147	29450	Rhizobium leucaenae USDA 9039	strain=USDA 9039		latest	Scaffold	Major	Full	2013-07-11	ASM42628v1	DOE Joint Genome Institute	GCA_000426285.1	identical	ftp://ftp.ncbi.nlm.nih.gov/genomes/all/GCF/000/426/285/GCF_000426285.1_ASM42628v1
GCF_000007125.1	PRJNA224116	SAMN02603416		representative genome	224914	29459	Brucella melitensis bv. 1 str. 16M	strain=16M		latest	Complete Genome	Major	Full	2001-12-28	ASM712v1	Integrated Genomics	GCA_000007125.1	identical	ftp://ftp.ncbi.nlm.nih.gov/genomes/all/GCF/000/007/125/GCF_000007125.1_ASM712v1
GCF_000024945.1	PRJNA224116	SAMN00002609		representative genome	479436	29466	Veillonella parvula DSM 2008	strain=DSM 2008		latest	Complete Genome	Major	Full	2009-11-19	ASM2494v1	US DOE Joint Genome Institute (JGI-PGF)	GCA_000024945.1	identical	ftp://ftp.ncbi.nlm.nih.gov/genomes/all/GCF/000/024/945/GCF_000024945.1_ASM2494v1
GCF_000964565.1	PRJNA224116	SAMN03421018		representative genome	29486	29486	Yersinia ruckeri	strain=Big Creek 74		latest	Complete Genome	Major	Full	2015-03-27	ASM96456v1	College of Biological Science, University of Guelph	GCA_000964565.1	identical	ftp://ftp.ncbi.nlm.nih.gov/genomes/all/GCF/000/964/565/GCF_000964565.1_ASM96456v1
GCF_000772105.1	PRJNA224116	SAMN02940924		representative genome	1051646	29498	Vibrio tubiashii ATCC 19109	strain=ATCC 19109		latest	Complete Genome	Major	Full	2014-11-05	ASM77210v1	USDA-Agricultural Research Service-Eastern Regional Research Center	GCA_000772105.1	identical	ftp://ftp.ncbi.nlm.nih.gov/genomes/all/GCF/000/772/105/GCF_000772105.1_ASM77210v1
GCF_000186985.1	PRJNA224116	SAMN02603731		representative genome	859194	29501	Mycoplasma haemofelis Ohio2	strain=Ohio2		latest	Complete Genome	Major	Full	2011-05-27	ASM18698v3	Purdue University	GCA_000186985.3	identical	ftp://ftp.ncbi.nlm.nih.gov/genomes/all/GCF/000/186/985/GCF_000186985.1_ASM18698v3
GCF_000428825.1	PRJNA224116	SAMN02440873	AUAR00000000.1	representative genome	1121411	29503	Desulfomicrobium escambiense DSM 10707	strain=DSM 10707		latest	Scaffold	Major	Full	2013-09-05	ASM42882v1	DOE Joint Genome Institute	GCA_000428825.1	identical	ftp://ftp.ncbi.nlm.nih.gov/genomes/all/GCF/000/428/825/GCF_000428825.1_ASM42882v1
GCF_000244515.1	PRJNA224116	SAMN02436380	AHOC00000000.2	representative genome	1049968	29507	Leptospira kirschneri serovar Valbuzzi str. 200702274	strain=200702274		latest	Contig	Major	Full	2012-11-05	Lkirs200702274v2.0	J. Craig Venter Institute	GCA_000244515.3	identical	ftp://ftp.ncbi.nlm.nih.gov/genomes/all/GCF/000/244/515/GCF_000244515.1_Lkirs200702274v2.0
GCF_000304275.1	PRJNA224116	SAMN02436259	AKXE00000000.1	representative genome	1193051	29508	Leptospira meyeri serovar Hardjo str. Went 5	strain=Went 5		latest	Contig	Major	Full	2012-10-09	gls454017v1.0	J. Craig Venter Institute	GCA_000304275.1	identical	ftp://ftp.ncbi.nlm.nih.gov/genomes/all/GCF/000/304/275/GCF_000304275.1_gls454017v1.0
GCF_000266885.1	PRJNA224116	SAMN02232065		representative genome	869212	29510	Turneriella parva DSM 21527	strain=DSM 21527		latest	Complete Genome	Major	Full	2012-06-12	ASM26688v1	DOE Joint Genome Institute	GCA_000266885.1	identical	ftp://ftp.ncbi.nlm.nih.gov/genomes/all/GCF/000/266/885/GCF_000266885.1_ASM26688v1
GCF_000332515.2	PRJNA224116	SAMN02436569	AOGZ00000000.2	representative genome	1218599	29511	Leptospira wolbachii serovar Codice str. CDC	strain=CDC		latest	Contig	Major	Full	2013-05-17	gls454195v02	J. Craig Venter Institute	GCA_000332515.2	identical	ftp://ftp.ncbi.nlm.nih.gov/genomes/all/GCF/000/332/515/GCF_000332515.2_gls454195v02
GCF_000304735.1	PRJNA224116	SAMN02603021		representative genome	1239934	29518	Borrelia afzelii HLJ01	strain=HLJ01		latest	Complete Genome	Major	Full	2012-10-10	ASM30473v1	Beijing Institute of Microbiology and Epidemiology	GCA_000304735.1	identical	ftp://ftp.ncbi.nlm.nih.gov/genomes/all/GCF/000/304/735/GCF_000304735.1_ASM30473v1
GCF_000300045.1	PRJNA224116	SAMN02603884		representative genome	1234596	29519	Borrelia garinii NMJW1	strain=NMJW1		latest	Complete Genome	Major	Full	2012-09-28	ASM30004v1	State Key Laboratory of Pathogen and Biosecurity	GCA_000300045.1	identical	ftp://ftp.ncbi.nlm.nih.gov/genomes/all/GCF/000/300/045/GCF_000300045.1_ASM30004v1
GCF_000259345.1	PRJNA224116	SAMN02604274		representative genome	1155096	29520	Borrelia crocidurae str. Achema	strain=Achema		latest	Chromosome	Major	Full	2012-04-20	ASM25934v1	URMITE	GCA_000259345.1	identical	ftp://ftp.ncbi.nlm.nih.gov/genomes/all/GCF/000/259/345/GCF_000259345.1_ASM25934v1
GCF_000379725.1	PRJNA224116	SAMN02256446	ARBN00000000.1	representative genome	1121373	29530	Cytophaga aurantiaca DSM 3654	strain=DSM 3654		latest	Scaffold	Major	Full	2013-04-23	ASM37972v1	DOE Joint Genome Institute	GCA_000379725.1	identical	ftp://ftp.ncbi.nlm.nih.gov/genomes/all/GCF/000/379/725/GCF_000379725.1_ASM37972v1
GCF_000611675.1	PRJNA224116	SAMN02586105	JATV00000000.1	representative genome	1450525	29536	Flavobacterium succinicans LMG 10402	strain=LMG 10402		latest	Contig	Major	Full	2014-03-31	ASM61167v1	Genome Consortium for Active Teaching	GCA_000611675.1	identical	ftp://ftp.ncbi.nlm.nih.gov/genomes/all/GCF/000/611/675/GCF_000611675.1_ASM61167v1
GCF_000015045.1	PRJNA224116	SAMN02598297		representative genome	338966	29543	Pelobacter propionicus DSM 2379	strain=DSM 2379		latest	Complete Genome	Major	Full	2006-11-30	ASM1504v1	US DOE Joint Genome Institute	GCA_000015045.1	identical	ftp://ftp.ncbi.nlm.nih.gov/genomes/all/GCF/000/015/045/GCF_000015045.1_ASM1504v1
GCF_000055945.1	PRJNA224116	SAMEA3138257		representative genome	363253	29546	Lawsonia intracellularis PHE/MN1-00	strain=PHE/MN1-00		latest	Complete Genome	Major	Full	2006-05-05	ASM5594v1	Univ. Minnesota	GCA_000055945.1	identical	ftp://ftp.ncbi.nlm.nih.gov/genomes/all/GCF/000/055/945/GCF_000055945.1_ASM5594v1
GCF_000024845.1	PRJNA224116	SAMN00002700		representative genome	518766	29549	Rhodothermus marinus DSM 4252	strain=DSM 4252		latest	Complete Genome	Major	Full	2009-11-03	ASM2484v1	US DOE Joint Genome Institute (JGI-PGF)	GCA_000024845.1	identical	ftp://ftp.ncbi.nlm.nih.gov/genomes/all/GCF/000/024/845/GCF_000024845.1_ASM2484v1
GCF_000428705.1	PRJNA224116	SAMN02441544	AUAL00000000.1	representative genome	1278311	29552	Acholeplasma axanthum ATCC 25176	strain=ATCC 25176		latest	Scaffold	Major	Full	2013-09-05	ASM42870v1	DOE Joint Genome Institute	GCA_000428705.1	identical	ftp://ftp.ncbi.nlm.nih.gov/genomes/all/GCF/000/428/705/GCF_000428705.1_ASM42870v1
GCF_000828855.1	PRJNA224116	SAMD00019276		representative genome	29554	29554	Mycoplasma canadense	strain=HAZ360_1	Mycoplasma canadense #HAZ360_1	latest	Complete Genome	Major	Full	2014-08-27	ASM82885v1	National Institute of Animal Health, National Agriculture and Food Research Organization	GCA_000828855.1	identical	ftp://ftp.ncbi.nlm.nih.gov/genomes/all/GCF/000/828/855/GCF_000828855.1_ASM82885v1
GCF_001553195.1	PRJNA224116	SAMN02471767		representative genome	1117644	29555	Mycoplasma canis PG 14	strain=PG 14		latest	Complete Genome	Major	Full	2016-02-08	ASM155319v1	University of Florida	GCA_001553195.1	identical	ftp://ftp.ncbi.nlm.nih.gov/genomes/all/GCF/001/553/195/GCF_001553195.1_ASM155319v1
GCF_000621085.1	PRJNA224116	SAMN02743976	JHZE00000000.1	representative genome	1122248	29557	Mycoplasma gallinarum DSM 19816	strain=DSM 19816		latest	Scaffold	Major	Full	2014-04-08	ASM62108v1	DOE Joint Genome Institute	GCA_000621085.1	identical	ftp://ftp.ncbi.nlm.nih.gov/genomes/all/GCF/000/621/085/GCF_000621085.1_ASM62108v1
GCF_000691385.1	PRJNA224116	SAMN02674506	JFKG00000000.1	representative genome	29559	29559	Mycoplasma hyosynoviae	strain=NPL7		latest	Contig	Major	Full	2014-05-15	MhyoNPL7v1.0 of Mycoplasma hyosynoviae strain NPL7 genome	Newport Laboratories, A Sanofi Company	GCA_000691385.1	identical	ftp://ftp.ncbi.nlm.nih.gov/genomes/all/GCF/000/691/385/GCF_000691385.1_MhyoNPL7v1.0_of_Mycoplasma_hyosynoviae_strain_NPL7_genome
GCF_000518305.1	PRJNA224116	SAMN02584995	JADI00000000.1	representative genome	1399794	29560	Mycoplasma imitans ATCC 51306	strain=ATCC 51306		latest	Scaffold	Major	Full	2014-01-13	ASM51830v1	DOE Joint Genome Institute	GCA_000518305.1	identical	ftp://ftp.ncbi.nlm.nih.gov/genomes/all/GCF/000/518/305/GCF_000518305.1_ASM51830v1
GCF_000969625.1	PRJNA224116	SAMN03401915	JZXN00000000.1	representative genome	1264554	29561	Mycoplasma meleagridis ATCC 25294	strain=ATCC 25294		latest	Contig	Major	Full	2015-04-06	ASM96962v1	Institut Pasteur Tunis	GCA_000969625.1	identical	ftp://ftp.ncbi.nlm.nih.gov/genomes/all/GCF/000/969/625/GCF_000969625.1_ASM96962v1
GCF_000753815.1	PRJNA224116	SAMN02581959	JAKV00000000.1	representative genome	1446495	29562	Mycoplasma ovipneumoniae NM2010	strain=NM2010		latest	Scaffold	Major	Full	2014-09-10	genomic workbench	Inner Mongolia Agricultural University	GCA_000753815.1	identical	ftp://ftp.ncbi.nlm.nih.gov/genomes/all/GCF/000/753/815/GCF_000753815.1_genomic_workbench
GCF_000276685.1	PRJNA224116	SAMN02604145		representative genome	743973	29575	Taylorella equigenitalis ATCC 35865	strain=ATCC 35865		latest	Complete Genome	Major	Full	2012-07-09	ASM27668v1	University of Bristol	GCA_000276685.1	identical	ftp://ftp.ncbi.nlm.nih.gov/genomes/all/GCF/000/276/685/GCF_000276685.1_ASM27668v1
GCF_000022325.1	PRJNA224116	SAMN02598462		representative genome	521460	31899	Caldicellulosiruptor bescii DSM 6725	strain=DSM 6725		latest	Complete Genome	Major	Full	2009-02-04	ASM2232v1	US DOE Joint Genome Institute (JGI-PGF)	GCA_000022325.1	identical	ftp://ftp.ncbi.nlm.nih.gov/genomes/all/GCF/000/022/325/GCF_000022325.1_ASM2232v1
GCF_000020485.1	PRJNA224116	SAMN00623047		representative genome	373903	31909	Halothermothrix orenii H 168	strain=H 168		latest	Complete Genome	Major	Full	2009-01-13	ASM2048v1	US DOE Joint Genome Institute	GCA_000020485.1	identical	ftp://ftp.ncbi.nlm.nih.gov/genomes/all/GCF/000/020/485/GCF_000020485.1_ASM2048v1
GCF_000425065.1	PRJNA224116	SAMN02441154	AULB00000000.1	representative genome	1120937	31962	Actinomadura rifamycini DSM 43936	strain=DSM 43936		latest	Scaffold	Major	Full	2013-07-11	ASM42506v1	DOE Joint Genome Institute	GCA_000425065.1	identical	ftp://ftp.ncbi.nlm.nih.gov/genomes/all/GCF/000/425/065/GCF_000425065.1_ASM42506v1
GCF_000154285.1	PRJNA224116	SAMN00000734	ABAW00000000.2	representative genome	428127	31971	[Eubacterium] dolichum DSM 3991	strain=DSM 3991		latest	Scaffold	Major	Full	2007-09-12	ASM15428v1	Washington University Genome Sequencing Center	GCA_000154285.1	identical	ftp://ftp.ncbi.nlm.nih.gov/genomes/all/GCF/000/154/285/GCF_000154285.1_ASM15428v1
GCF_000340375.1	PRJNA224116	SAMN02596729	AGEJ00000000.1	representative genome	999415	31973	Eggerthia catenaformis OT 569 = DSM 20559	strain=OT 569		latest	Scaffold	Major	Full	2013-02-19	Lact_cate_OT_569_V1	Broad Institute	GCA_000340375.1	identical	ftp://ftp.ncbi.nlm.nih.gov/genomes/all/GCF/000/340/375/GCF_000340375.1_Lact_cate_OT_569_V1
GCF_000019725.1	PRJNA224116	SAMN00000277		representative genome	426355	31998	Methylobacterium radiotolerans JCM 2831	strain=JCM 2831		latest	Complete Genome	Major	Full	2008-03-21	ASM1972v1	US DOE Joint Genome Institute	GCA_000019725.1	identical	ftp://ftp.ncbi.nlm.nih.gov/genomes/all/GCF/000/019/725/GCF_000019725.1_ASM1972v1
GCF_001571365.1	PRJNA224116	SAMD00046748	BCTQ00000000.1	representative genome	1255278	32002	Achromobacter denitrificans NBRC 15125	strain=NBRC 15125		latest	Contig	Major	Full	2016-02-18	ASM157136v1	National Institute of Technology and Evaluation	GCA_001571365.1	identical	ftp://ftp.ncbi.nlm.nih.gov/genomes/all/GCF/001/571/365/GCF_001571365.1_ASM157136v1
GCF_000007905.1	PRJNA224116	SAMN02604097		representative genome	235279	32025	Helicobacter hepaticus ATCC 51449	strain=ATCC 51449		latest	Complete Genome	Major	Full	2003-06-26	ASM790v1	Univ. Wuerzburg	GCA_000007905.1	identical	ftp://ftp.ncbi.nlm.nih.gov/genomes/all/GCF/000/007/905/GCF_000007905.1_ASM790v1
GCF_000010065.1	PRJNA224116	SAMD00061073		representative genome	269084	32046	Synechococcus elongatus PCC 6301	strain=PCC 6301		latest	Complete Genome	Major	Full	2004-12-16	ASM1006v1	Nagoya University, Japan	GCA_000010065.1	identical	ftp://ftp.ncbi.nlm.nih.gov/genomes/all/GCF/000/010/065/GCF_000010065.1_ASM1006v1
GCF_000019485.1	PRJNA224116	SAMN01081740		representative genome	32049	32049	Synechococcus sp. PCC 7002	strain=PCC 7002; ATCC 27264		latest	Complete Genome	Major	Full	2008-03-14	ASM1948v1	Penn State University	GCA_000019485.1	identical	ftp://ftp.ncbi.nlm.nih.gov/genomes/all/GCF/000/019/485/GCF_000019485.1_ASM1948v1
GCF_000063505.1	PRJNA224116	SAMEA3138264		representative genome	32051	32051	Synechococcus sp. WH 7803			latest	Complete Genome	Major	Full	2007-05-19	ASM6350v1	Genoscope	GCA_000063505.1	identical	ftp://ftp.ncbi.nlm.nih.gov/genomes/all/GCF/000/063/505/GCF_000063505.1_ASM6350v1
GCF_000317435.1	PRJNA224116	SAMN02261327		representative genome	1170562	32054	Calothrix sp. PCC 6303	strain=PCC 6303		latest	Complete Genome	Major	Full	2012-12-06	ASM31743v1	JGI	GCA_000317435.1	identical	ftp://ftp.ncbi.nlm.nih.gov/genomes/all/GCF/000/317/435/GCF_000317435.1_ASM31743v1
GCF_000331305.1	PRJNA224116	SAMN02261256	ALVJ00000000.1	representative genome	32057	32057	Calothrix sp. PCC 7103	strain=PCC 7103		latest	Scaffold	Major	Full	2013-01-11	ASM33130v1	JGI	GCA_000331305.1	identical	ftp://ftp.ncbi.nlm.nih.gov/genomes/all/GCF/000/331/305/GCF_000331305.1_ASM33130v1
GCF_000517565.1	PRJNA224116	SAMN02769651		representative genome	694431	33002	Desulfurella acetivorans A63	strain=A63		latest	Complete Genome	Major	Full	2014-01-13	ASM51756v1	JGI	GCA_000517565.1	identical	ftp://ftp.ncbi.nlm.nih.gov/genomes/all/GCF/000/517/565/GCF_000517565.1_ASM51756v1
GCF_000296485.1	PRJNA224116	SAMN02463915	AGWP00000000.1	representative genome	888439	33007	Actinomyces neuii BVS029A5	strain=BVS029A5		latest	Scaffold	Major	Full	2012-09-17	Acti_neui_BVS029A5_V1	Broad Institute	GCA_000296485.1	identical	ftp://ftp.ncbi.nlm.nih.gov/genomes/all/GCF/000/296/485/GCF_000296485.1_Acti_neui_BVS029A5_V1
GCF_001418165.1	PRJNA224116	SAMN04002974	LIPR00000000.1	representative genome	33009	33009	Streptomyces bambergiensis	strain=NRRL B-12521		latest	Scaffold	Major	Full	2015-10-28	ASM141816v1	USDA/ARS/NCAUR	GCA_001418165.1	identical	ftp://ftp.ncbi.nlm.nih.gov/genomes/all/GCF/001/418/165/GCF_001418165.1_ASM141816v1
GCF_000367205.1	PRJNA224116	SAMN02603001		representative genome	1170318	33010	Cutibacterium avidum 44067	strain=44067		latest	Complete Genome	Major	Full	2013-04-17	ASM36720v1	BAYGEN	GCA_000367205.1	identical	ftp://ftp.ncbi.nlm.nih.gov/genomes/all/GCF/000/367/205/GCF_000367205.1_ASM36720v1
GCF_000464495.1	PRJNA224116	SAMN02393704	AOST00000000.1	representative genome	1292373	33011	Cutibacterium granulosum TM11	strain=TM11		latest	Contig	Major	Full	2013-09-04	TM11_assembly2012	Aarhus University	GCA_000464495.1	identical	ftp://ftp.ncbi.nlm.nih.gov/genomes/all/GCF/000/464/495/GCF_000464495.1_TM11_assembly2012
GCF_000411175.1	PRJNA224116	SAMN02596778	AGZR00000000.1	representative genome	883161	33012	Propionimicrobium lymphophilum ACS-093-V-SCH5	strain=ACS-093-V-SCH5		latest	Scaffold	Major	Full	2013-06-14	Prop_lymp_ACS-093-V-SCH5_V1	Broad Institute	GCA_000411175.1	identical	ftp://ftp.ncbi.nlm.nih.gov/genomes/all/GCF/000/411/175/GCF_000411175.1_Prop_lymp_ACS-093-V-SCH5_V1
GCF_000497245.1	PRJNA224116	SAMN02469411	AWTC00000000.1	representative genome	1395513	33018	Sporolactobacillus laevolacticus DSM 442	strain=DSM 442		latest	Contig	Major	Full	2013-11-18	DSM442V1	CAS Key Laboratory of Microbial Physiological and Metabolic Engineering, Institute of Microbiology, Chinese Academy of Sciences	GCA_000497245.1	identical	ftp://ftp.ncbi.nlm.nih.gov/genomes/all/GCF/000/497/245/GCF_000497245.1_DSM442V1
GCF_000173355.1	PRJNA224116	SAMN00008758	ABXA00000000.1	representative genome	561177	33029	Anaerococcus hydrogenalis DSM 7454	strain=DSM 7454		latest	Contig	Major	Full	2008-10-01	ASM17335v1	Washington University Genome Sequencing Center	GCA_000173355.1	identical	ftp://ftp.ncbi.nlm.nih.gov/genomes/all/GCF/000/173/355/GCF_000173355.1_ASM17335v1
GCF_000227315.1	PRJNA224116	SAMN02299448	AGBB00000000.1	representative genome	997350	33030	Peptoniphilus indolicus ATCC 29427	strain=ATCC 29427		latest	Scaffold	Major	Full	2011-10-04	ASM22731v1	Baylor College of Medicine	GCA_000227315.1	identical	ftp://ftp.ncbi.nlm.nih.gov/genomes/all/GCF/000/227/315/GCF_000227315.1_ASM22731v1
GCF_000378725.1	PRJNA224116	SAMN02441667	ARKX00000000.1	representative genome	1122949	33031	Peptoniphilus lacrimalis DSM 7455	strain=DSM 7455		latest	Scaffold	Major	Full	2013-04-23	ASM37872v1	DOE Joint Genome Institute	GCA_000378725.1	identical	ftp://ftp.ncbi.nlm.nih.gov/genomes/all/GCF/000/378/725/GCF_000378725.1_ASM37872v1
GCF_000758765.1	PRJNA224116	SAMN02850926	JRMW00000000.1	representative genome	1284686	33032	Anaerococcus lactolyticus S7-1-13	strain=S7-1-13		latest	Contig	Major	Full	2014-09-26	04_NF40_HMP1630v01	JCVI	GCA_000758765.1	identical	ftp://ftp.ncbi.nlm.nih.gov/genomes/all/GCF/000/758/765/GCF_000758765.1_04_NF40_HMP1630v01
GCF_000800295.1	PRJNA224116	SAMN03135876		representative genome	33033	33033	Parvimonas micra	strain=KCOM 1535 (=ChDC B708)		latest	Complete Genome	Major	Full	2014-12-09	ASM80029v1	Chosun University	GCA_000800295.1	identical	ftp://ftp.ncbi.nlm.nih.gov/genomes/all/GCF/000/800/295/GCF_000800295.1_ASM80029v1
GCF_000024105.1	PRJNA224116	SAMN00001908		representative genome	525919	33034	Anaerococcus prevotii DSM 20548	strain=DSM 20548		latest	Complete Genome	Major	Full	2009-08-28	ASM2410v1	US DOE Joint Genome Institute (JGI-PGF)	GCA_000024105.1	identical	ftp://ftp.ncbi.nlm.nih.gov/genomes/all/GCF/000/024/105/GCF_000024105.1_ASM2410v1
GCF_000191725.1	PRJNA224116	SAMN00138207	AEXM00000000.1	representative genome	879305	33034	Anaerococcus prevotii ACS-065-V-Col13	strain=ACS-065-V-Col13		latest	Contig	Major	Full	2011-03-07	ASM19172v2	J. Craig Venter Institute	GCA_000191725.2	identical	ftp://ftp.ncbi.nlm.nih.gov/genomes/all/GCF/000/191/725/GCF_000191725.1_ASM19172v2
GCF_000373885.1	PRJNA224116	SAMN02441708	ARET00000000.1	representative genome	1121114	33035	Blautia producta ATCC 27340 = DSM 2950	strain=ATCC 27340		latest	Scaffold	Major	Full	2013-04-23	ASM37388v1	DOE Joint Genome Institute	GCA_000373885.1	identical	ftp://ftp.ncbi.nlm.nih.gov/genomes/all/GCF/000/373/885/GCF_000373885.1_ASM37388v1
GCF_000159095.1	PRJNA224116	SAMN00001448	ACGC00000000.1	representative genome	525255	33036	Anaerococcus tetradius ATCC 35098	strain=ATCC 35098		latest	Scaffold	Major	Full	2009-05-01	ASM15909v1	Baylor College of Medicine	GCA_000159095.1	identical	ftp://ftp.ncbi.nlm.nih.gov/genomes/all/GCF/000/159/095/GCF_000159095.1_ASM15909v1
GCF_000307225.1	PRJNA224116	SAMEA2272686	CAGU00000000.1	representative genome	33037	33037	Anaerococcus vaginalis	strain=PH9		latest	Scaffold	Major	Full	2012-08-16	ASM30722v1	URMITE CNRS UMR 6236 IRD 198	GCA_000307225.1	identical	ftp://ftp.ncbi.nlm.nih.gov/genomes/all/GCF/000/307/225/GCF_000307225.1_ASM30722v1
GCF_000526735.1	PRJNA224116	SAMN02584990	JAGQ00000000.1	representative genome	1384063	33038	Ruminococcus gnavus AGR2154	strain=AGR2154		latest	Contig	Major	Full	2014-01-14	ASM52673v1	DOE Joint Genome Institute	GCA_000526735.1	identical	ftp://ftp.ncbi.nlm.nih.gov/genomes/all/GCF/000/526/735/GCF_000526735.1_ASM52673v1
GCF_000153925.1	PRJNA224116	SAMN00627104	AAVP00000000.2	representative genome	411460	33039	Ruminococcus torques ATCC 27756	strain=ATCC 27756		latest	Scaffold	Major	Full	2007-05-25	ASM15392v1	Washington University Genome Sequencing Center	GCA_000153925.1	identical	ftp://ftp.ncbi.nlm.nih.gov/genomes/all/GCF/000/153/925/GCF_000153925.1_ASM15392v1
GCF_000154425.1	PRJNA224116	SAMN00627069	ABEY00000000.2	representative genome	411474	33043	Coprococcus eutactus ATCC 27759	strain=ATCC 27759		latest	Scaffold	Major	Full	2007-09-18	ASM15442v1	Washington University Genome Sequencing Center	GCA_000154425.1	identical	ftp://ftp.ncbi.nlm.nih.gov/genomes/all/GCF/000/154/425/GCF_000154425.1_ASM15442v1
GCF_000278155.1	PRJNA224116	SAMN02596900	AILV00000000.1	representative genome	1094553	33044	Bartonella doshiae NCTC 12862 = ATCC 700133	strain=NCTC 12862		latest	Scaffold	Major	Full	2012-07-25	Bart_dosh_NCTC_12862_R18_V1	Broad Institute	GCA_000278155.1	identical	ftp://ftp.ncbi.nlm.nih.gov/genomes/all/GCF/000/278/155/GCF_000278155.1_Bart_dosh_NCTC_12862_R18_V1
GCF_000022725.1	PRJNA224116	SAMN02603206		representative genome	634504	33045	Bartonella grahamii as4aup	strain=as4aup		latest	Complete Genome	Major	Full	2009-06-19	ASM2272v1	Dept. of Molecular Evolution, Uppsala University	GCA_000022725.1	identical	ftp://ftp.ncbi.nlm.nih.gov/genomes/all/GCF/000/022/725/GCF_000022725.1_ASM2272v1
GCF_000278295.1	PRJNA224116	SAMN02596908	AIMD00000000.1	representative genome	1094560	33046	Bartonella taylorii 8TBB	strain=8TBB		latest	Scaffold	Major	Full	2012-07-25	Bart_tayl_8TBB_V1	Broad Institute	GCA_000278295.1	identical	ftp://ftp.ncbi.nlm.nih.gov/genomes/all/GCF/000/278/295/GCF_000278295.1_Bart_tayl_8TBB_V1
GCF_000341385.1	PRJNA224116	SAMN02604271		representative genome	1094497	33047	Bartonella vinsonii subsp. berkhoffii str. Winnie	strain=Winnie		latest	Complete Genome	Major	Full	2013-02-20	ASM34138v1	Uppsala University	GCA_000341385.1	identical	ftp://ftp.ncbi.nlm.nih.gov/genomes/all/GCF/000/341/385/GCF_000341385.1_ASM34138v1
GCF_001314325.1	PRJNA224116	SAMN03031197		representative genome	33050	33050	Sphingopyxis macrogoltabida	strain=203		latest	Complete Genome	Major	Full	2015-10-14	ASM131432v1	Tohoku university	GCA_001314325.1	identical	ftp://ftp.ncbi.nlm.nih.gov/genomes/all/GCF/001/314/325/GCF_001314325.1_ASM131432v1
GCF_001610975.1	PRJNA224116	SAMN04046241		representative genome	1219058	33052	Sphingopyxis terrae NBRC 15098	strain=203-1		latest	Complete Genome	Major	Full	2016-04-05	ASM161097v1	Kyoto Institute of Technology	GCA_001610975.1	identical	ftp://ftp.ncbi.nlm.nih.gov/genomes/all/GCF/001/610/975/GCF_001610975.1_ASM161097v1
GCF_000340825.1	PRJNA224116	SAMN02641642		representative genome	1208918	33056	Candidatus Kinetoplastibacterium crithidii TCC036E	strain=TCC036E		latest	Complete Genome	Major	Full	2013-02-19	ASM34082v1	VCU	GCA_000340825.1	identical	ftp://ftp.ncbi.nlm.nih.gov/genomes/all/GCF/000/340/825/GCF_000340825.1_ASM34082v1
GCF_000175575.2	PRJNA224116	SAMN02469802		representative genome	637389	33059	Acidithiobacillus caldus ATCC 51756	strain=ATCC 51756		latest	Complete Genome	Major	Full	2014-05-27	ASM17557v2	Center for Bioinformatics and Genome Biology	GCA_000175575.2	identical	ftp://ftp.ncbi.nlm.nih.gov/genomes/all/GCF/000/175/575/GCF_000175575.2_ASM17557v2
GCF_000011385.1	PRJNA58011	SAMD00061120		reference genome	251221	33072	Gloeobacter violaceus PCC 7421	strain=PCC 7421		latest	Complete Genome	Major	Full	2003-10-03	ASM1138v1	Kazusa	GCA_000011385.1	identical	ftp://ftp.ncbi.nlm.nih.gov/genomes/all/GCF/000/011/385/GCF_000011385.1_ASM1138v1
GCF_000620025.1	PRJNA224116	SAMN02952986	JHVG00000000.1	representative genome	1123510	33074	Zymobacter palmae DSM 10491	strain=DSM 10491		latest	Scaffold	Major	Full	2014-04-08	ASM62002v1	DOE Joint Genome Institute	GCA_000620025.1	identical	ftp://ftp.ncbi.nlm.nih.gov/genomes/all/GCF/000/620/025/GCF_000620025.1_ASM62002v1
GCF_000022565.1	PRJNA224116	SAMN02603447		representative genome	240015	33075	Acidobacterium capsulatum ATCC 51196	strain=ATCC 51196		latest	Complete Genome	Major	Full	2009-03-30	ASM2256v1	J. Craig Venter Institute	GCA_000022565.1	identical	ftp://ftp.ncbi.nlm.nih.gov/genomes/all/GCF/000/022/565/GCF_000022565.1_ASM2256v1
GCF_000195315.1	PRJNA224116	SAMN00713604		representative genome	700015	33871	Coriobacterium glomerans PW2	strain=PW2		latest	Complete Genome	Major	Full	2011-04-07	ASM19531v1	US DOE Joint Genome Institute (JGI-PGF)	GCA_000195315.1	identical	ftp://ftp.ncbi.nlm.nih.gov/genomes/all/GCF/000/195/315/GCF_000195315.1_ASM19531v1
[truncated: 4,187 more rows]

## Sheet: fungi
assembly_accession	bioproject	biosample	wgs_master	refseq_category	taxid	species_taxid	organism_name	infraspecific_name	isolate	version_status	assembly_level	release_type	genome_rep	seq_rel_date	asm_name	submitter	gbrs_paired_asm	paired_asm_comp	ftp_path	excluded_from_refseq
[truncated: 225 more rows]

## Sheet: protozoa
assembly_accession	bioproject	biosample	wgs_master	refseq_category	taxid	species_taxid	organism_name	infraspecific_name	isolate	version_status	assembly_level	release_type	genome_rep	seq_rel_date	asm_name	submitter	gbrs_paired_asm	paired_asm_comp	ftp_path	excluded_from_refseq
[truncated: 73 more rows]

[truncated: 2 more sheets: viruses, human]
