# Supplementary material for: Genomics-Based Identification of Microorganisms in Human Ocular Body Fluid
Source: Sci Rep. 2018 Mar 7;8:4126. doi: 10.1038/s41598-018-22416-4 (PMC5841358; doi:10.1038/s41598-018-22416-4)
Supplement: Supplementary file 6 — Table S5 [file 41598_2018_22416_MOESM6_ESM.xlsx]

## Sheet: Sheet1
Name	E1_QIA	E1_UCP	E2_QIA	E2_UCP	E3_QIA	E3_UCP	E4_QIA	E4_UCP	sum	Phylum	Class	Order	Family	Genus
[Eubacterium] rectale	0	0	0	0	0	0	12	0	12	Firmicutes	Clostridia	Clostridiales	Lachnospiraceae
Acidovorax delafieldii	0	0	0	0	0	0	27	0	27	Proteobacteria	Betaproteobacteria	Burkholderiales	Comamonadaceae	Acidovorax
Acidovorax sp. JHL-3	0	0	0	0	0	0	22	0	22	Proteobacteria	Betaproteobacteria	Burkholderiales	Comamonadaceae	Acidovorax
Acidovorax sp. Leaf160	0	0	0	0	0	0	0	5	5	Proteobacteria	Betaproteobacteria	Burkholderiales	Comamonadaceae	Acidovorax
Acidovorax sp. Leaf191	0	0	0	0	0	0	5	0	5	Proteobacteria	Betaproteobacteria	Burkholderiales	Comamonadaceae	Acidovorax
Acidovorax temperans	0	0	0	0	0	0	11	0	11	Proteobacteria	Betaproteobacteria	Burkholderiales	Comamonadaceae	Acidovorax
Acinetobacter baumannii	0	0	0	0	0	0	8	0	8	Proteobacteria	Gammaproteobacteria	Pseudomonadales	Moraxellaceae	Acinetobacter
Acinetobacter bereziniae	0	0	0	0	0	0	180	0	180	Proteobacteria	Gammaproteobacteria	Pseudomonadales	Moraxellaceae	Acinetobacter
Acinetobacter bohemicus	0	0	0	0	0	0	28	0	28	Proteobacteria	Gammaproteobacteria	Pseudomonadales	Moraxellaceae	Acinetobacter
Acinetobacter gerneri	0	0	0	0	0	0	54	0	54	Proteobacteria	Gammaproteobacteria	Pseudomonadales	Moraxellaceae	Acinetobacter
Acinetobacter gyllenbergii	0	0	0	0	0	0	12	0	12	Proteobacteria	Gammaproteobacteria	Pseudomonadales	Moraxellaceae	Acinetobacter
Acinetobacter harbinensis	0	0	0	0	0	0	5	0	5	Proteobacteria	Gammaproteobacteria	Pseudomonadales	Moraxellaceae	Acinetobacter
Acinetobacter indicus	0	0	0	0	0	0	14	0	14	Proteobacteria	Gammaproteobacteria	Pseudomonadales	Moraxellaceae	Acinetobacter
Acinetobacter johnsonii	17	18	0	0	0	0	55	0	90	Proteobacteria	Gammaproteobacteria	Pseudomonadales	Moraxellaceae	Acinetobacter
Acinetobacter lwoffii	0	0	0	0	0	0	11	0	11	Proteobacteria	Gammaproteobacteria	Pseudomonadales	Moraxellaceae	Acinetobacter
Acinetobacter parvus	0	0	0	0	0	0	10	0	10	Proteobacteria	Gammaproteobacteria	Pseudomonadales	Moraxellaceae	Acinetobacter
Acinetobacter schindleri	0	0	0	0	0	0	12	0	12	Proteobacteria	Gammaproteobacteria	Pseudomonadales	Moraxellaceae	Acinetobacter
Acinetobacter sp. HR7	0	0	0	0	0	0	8	0	8	Proteobacteria	Gammaproteobacteria	Pseudomonadales	Moraxellaceae	Acinetobacter
Acinetobacter sp. NIPH 298	0	0	0	0	0	0	7	0	7	Proteobacteria	Gammaproteobacteria	Pseudomonadales	Moraxellaceae	Acinetobacter
Acinetobacter sp. TTH0-4	0	0	0	0	0	0	17	0	17	Proteobacteria	Gammaproteobacteria	Pseudomonadales	Moraxellaceae	Acinetobacter
Acinetobacter tandoii	0	0	0	0	0	0	38	0	38	Proteobacteria	Gammaproteobacteria	Pseudomonadales	Moraxellaceae	Acinetobacter
Acinetobacter towneri	0	0	0	0	0	0	7	0	7	Proteobacteria	Gammaproteobacteria	Pseudomonadales	Moraxellaceae	Acinetobacter
Acinetobacter venetianus	0	0	0	0	0	0	14	0	14	Proteobacteria	Gammaproteobacteria	Pseudomonadales	Moraxellaceae	Acinetobacter
Akkermansia muciniphila	0	0	0	0	0	0	7	0	7	Verrucomicrobia	Verrucomicrobiae	Verrucomicrobiales	Akkermansiaceae	Akkermansia
Alistipes putredinis	0	0	0	0	0	0	6	0	6	Bacteroidetes	Bacteroidia	Bacteroidales	Rikenellaceae	Alistipes
Bacillus sp. LL01	0	0	0	0	7	0	6	0	13	Firmicutes	Bacilli	Bacillales	Bacillaceae	Bacillus
bacterium LF-3	0	0	0	0	0	0	8	0	8	Bacteria	unclassified Bacteria	unclassified Bacteria	unclassified Bacteria	unclassified Bacteria
Bacteroides cellulosilyticus	0	0	0	0	0	0	5	0	5	Bacteroidetes	Bacteroidia	Bacteroidales	Bacteroidaceae	Bacteroides
Bacteroides coprocola	0	0	0	0	0	0	12	0	12	Bacteroidetes	Bacteroidia	Bacteroidales	Bacteroidaceae	Bacteroides
Bacteroides ovatus	0	0	0	0	0	0	11	0	11	Bacteroidetes	Bacteroidia	Bacteroidales	Bacteroidaceae	Bacteroides
Bacteroides plebeius	0	0	0	0	0	0	6	0	6	Bacteroidetes	Bacteroidia	Bacteroidales	Bacteroidaceae	Bacteroides
Bacteroides stercoris	0	0	0	0	0	0	9	0	9	Bacteroidetes	Bacteroidia	Bacteroidales	Bacteroidaceae	Bacteroides
Bacteroides thetaiotaomicron	0	0	0	0	0	0	16	0	16	Bacteroidetes	Bacteroidia	Bacteroidales	Bacteroidaceae	Bacteroides
Bacteroides uniformis	0	0	0	0	0	0	33	0	33	Bacteroidetes	Bacteroidia	Bacteroidales	Bacteroidaceae	Bacteroides
Bacteroides vulgatus	0	0	0	0	0	0	54	0	54	Bacteroidetes	Bacteroidia	Bacteroidales	Bacteroidaceae	Bacteroides
Blautia obeum	0	0	0	0	0	0	6	0	6	Firmicutes	Clostridia	Clostridiales	Lachnospiraceae	Blautia
Blautia wexlerae	0	0	0	0	0	0	17	0	17	Firmicutes	Clostridia	Clostridiales	Lachnospiraceae	Blautia
Bordetella sp. FB-8	0	0	0	0	0	0	5	0	5	Proteobacteria	Betaproteobacteria	Burkholderiales	Alcaligenaceae	Bordetella
Bradyrhizobium elkanii	0	0	0	0	0	0	0	169	169	Proteobacteria	Alphaproteobacteria	Rhizobiales	Bradyrhizobiaceae	Bradyrhizobium
Bradyrhizobium manausense	0	0	0	0	0	0	0	7	7	Proteobacteria	Alphaproteobacteria	Rhizobiales	Bradyrhizobiaceae	Bradyrhizobium
Bradyrhizobium neotropicale	0	0	0	0	0	0	0	6	6	Proteobacteria	Alphaproteobacteria	Rhizobiales	Bradyrhizobiaceae	Bradyrhizobium
Bradyrhizobium sp. LTSP885	0	0	0	0	0	0	0	31	31	Proteobacteria	Alphaproteobacteria	Rhizobiales	Bradyrhizobiaceae	Bradyrhizobium
Bradyrhizobium sp. th.b2	0	0	0	0	0	0	0	113	113	Proteobacteria	Alphaproteobacteria	Rhizobiales	Bradyrhizobiaceae	Bradyrhizobium
Bradyrhizobium viridifuturi	0	0	0	0	0	0	0	448	448	Proteobacteria	Alphaproteobacteria	Rhizobiales	Bradyrhizobiaceae	Bradyrhizobium
Chryseobacterium jeonii	0	0	0	0	0	0	5	0	5	Bacteroidetes	Flavobacteriia	Flavobacteriales	Flavobacteriaceae	Chryseobacterium
Comamonas sp. B-9	0	0	0	0	0	0	12	0	12	Proteobacteria	Betaproteobacteria	Burkholderiales	Comamonadaceae	Comamonas
Comamonas testosteroni	15	13	0	0	0	0	0	0	28	Proteobacteria	Betaproteobacteria	Burkholderiales	Comamonadaceae	Comamonas
Corynebacterium aurimucosum	0	0	0	0	0	0	0	6	6	Actinobacteria	Actinobacteria	Corynebacteriales	Corynebacteriaceae	Corynebacterium
Corynebacterium kroppenstedtii	0	0	0	0	13	0	0	0	13	Actinobacteria	Actinobacteria	Corynebacteriales	Corynebacteriaceae	Corynebacterium
Corynebacterium pseudogenitalium	0	5	0	0	0	0	0	0	5	Actinobacteria	Actinobacteria	Corynebacteriales	Corynebacteriaceae	Corynebacterium
Curvibacter lanceolatus	0	0	0	0	0	0	9	0	9	Proteobacteria	Betaproteobacteria	Burkholderiales	Comamonadaceae	Curvibacter
Curvibacter sp. PAE-UM	0	0	0	0	0	0	5	0	5	Proteobacteria	Betaproteobacteria	Burkholderiales	Comamonadaceae	Curvibacter
Cutibacterium acnes	33	54	160	129	129	74	109	128	816	Actinobacteria	Actinobacteria	Propionibacteriales	Propionibacteriaceae	Cutibacterium
Cutibacterium avidum	0	0	6	0	0	0	0	0	6	Actinobacteria	Actinobacteria	Propionibacteriales	Propionibacteriaceae	Cutibacterium
Cutibacterium granulosum	0	0	6	0	0	0	0	0	6	Actinobacteria	Actinobacteria	Propionibacteriales	Propionibacteriaceae	Cutibacterium
Delftia acidovorans	0	6	0	0	0	0	0	7	13	Proteobacteria	Betaproteobacteria	Burkholderiales	Comamonadaceae	Delftia
Duganella zoogloeoides	0	0	0	0	0	0	10	0	10	Proteobacteria	Betaproteobacteria	Burkholderiales	Oxalobacteraceae	Duganella
Empedobacter brevis	0	6	0	0	0	0	0	0	6	Bacteroidetes	Flavobacteriia	Flavobacteriales	Flavobacteriaceae	Empedobacter
Faecalibacterium prausnitzii	0	0	0	0	0	0	12	0	12	Firmicutes	Clostridia	Clostridiales	Ruminococcaceae	Faecalibacterium
Flavobacterium aquatile	0	0	0	0	0	0	12	0	12	Bacteroidetes	Flavobacteriia	Flavobacteriales	Flavobacteriaceae	Flavobacterium
Flavobacterium aquidurense	0	0	0	0	0	0	13	0	13	Bacteroidetes	Flavobacteriia	Flavobacteriales	Flavobacteriaceae	Flavobacterium
Flavobacterium branchiophilum	0	0	0	0	0	0	5	0	5	Bacteroidetes	Flavobacteriia	Flavobacteriales	Flavobacteriaceae	Flavobacterium
Flavobacterium filum	0	0	0	0	0	0	6	0	6	Bacteroidetes	Flavobacteriia	Flavobacteriales	Flavobacteriaceae	Flavobacterium
Flavobacterium gilvum	0	0	0	0	0	0	6	0	6	Bacteroidetes	Flavobacteriia	Flavobacteriales	Flavobacteriaceae	Flavobacterium
Flavobacterium hydatis	0	0	0	0	0	0	9	0	9	Bacteroidetes	Flavobacteriia	Flavobacteriales	Flavobacteriaceae	Flavobacterium
Flavobacterium johnsoniae	0	0	6	0	0	0	9	0	15	Bacteroidetes	Flavobacteriia	Flavobacteriales	Flavobacteriaceae	Flavobacterium
Flavobacterium psychrophilum	0	0	0	0	0	0	7	0	7	Bacteroidetes	Flavobacteriia	Flavobacteriales	Flavobacteriaceae	Flavobacterium
Flavobacterium reichenbachii	0	0	0	0	0	0	6	0	6	Bacteroidetes	Flavobacteriia	Flavobacteriales	Flavobacteriaceae	Flavobacterium
Flavobacterium sasangense	0	0	0	0	0	0	5	0	5	Bacteroidetes	Flavobacteriia	Flavobacteriales	Flavobacteriaceae	Flavobacterium
Flavobacterium seoulense	0	0	0	0	0	0	5	0	5	Bacteroidetes	Flavobacteriia	Flavobacteriales	Flavobacteriaceae	Flavobacterium
Flavobacterium sp. 83	0	0	0	0	0	0	8	0	8	Bacteroidetes	Flavobacteriia	Flavobacteriales	Flavobacteriaceae	Flavobacterium
Flavobacterium succinicans	0	0	0	0	0	0	6	0	6	Bacteroidetes	Flavobacteriia	Flavobacteriales	Flavobacteriaceae	Flavobacterium
Fusicatenibacter saccharivorans	0	0	0	0	0	0	12	0	12	Firmicutes	Clostridia	Clostridiales	Lachnospiraceae	Fusicatenibacter
Gardnerella vaginalis	0	0	6	10	11	10	14	0	51	Actinobacteria	Actinobacteria	Bifidobacteriales	Bifidobacteriaceae	Gardnerella
Hammondia hammondi	0	0	0	0	0	0	0	573	573	Apicomplexa	Coccidia	Eucoccidiorida	Sarcocystidae	Hammondia
Herbaspirillum chlorophenolicum	0	0	0	0	0	0	6	0	6	Proteobacteria	Betaproteobacteria	Burkholderiales	Oxalobacteraceae	Herbaspirillum
Herbaspirillum rhizosphaerae	0	0	0	0	0	0	5	0	5	Proteobacteria	Betaproteobacteria	Burkholderiales	Oxalobacteraceae	Herbaspirillum
Janthinobacterium agaricidamnosum	0	0	0	0	0	0	34	0	34	Proteobacteria	Betaproteobacteria	Burkholderiales	Oxalobacteraceae	Janthinobacterium
Janthinobacterium sp. CG23_2	0	0	0	0	0	0	16	0	16	Proteobacteria	Betaproteobacteria	Burkholderiales	Oxalobacteraceae	Janthinobacterium
Janthinobacterium sp. CG3	0	0	6	0	5	0	21	0	32	Proteobacteria	Betaproteobacteria	Burkholderiales	Oxalobacteraceae	Janthinobacterium
Janthinobacterium sp. HH01	0	0	0	0	0	0	31	0	31	Proteobacteria	Betaproteobacteria	Burkholderiales	Oxalobacteraceae	Janthinobacterium
Kocuria polaris	0	0	0	0	0	0	18	0	18	Actinobacteria	Actinobacteria	Micrococcales	Micrococcaceae	Kocuria
Leishmania mexicana	0	0	10	6	6	5	8	8	43	Kinetoplastida	Trypanosomatidae			Leishmania
Limnohabitans sp. 103DPR2	0	0	8	0	16	0	5	0	29	Proteobacteria	Betaproteobacteria	Burkholderiales	Comamonadaceae	Limnohabitans
Malassezia globosa	0	0	0	5	0	0	0	0	5	Basidiomycota	Malasseziomycetes	Malasseziales	Malasseziaceae	Malassezia
Marinospirillum minutulum	0	0	0	0	0	0	5	0	5	Proteobacteria	Gammaproteobacteria	Oceanospirillales	Oceanospirillaceae	Marinospirillum
Massilia sp. Leaf139	0	0	0	0	0	0	8	0	8	Proteobacteria	Betaproteobacteria	Burkholderiales	Oxalobacteraceae	Massilia
Massilia sp. Root418	0	0	0	0	0	0	21	0	21	Proteobacteria	Betaproteobacteria	Burkholderiales	Oxalobacteraceae	Massilia
Mesorhizobium sp. NBIMC_P2-C3	0	0	0	0	0	0	0	58	58	Proteobacteria	Alphaproteobacteria	Rhizobiales	Phyllobacteriaceae	Mesorhizobium
Microbacterium hominis	0	0	8	0	0	0	0	0	8	Actinobacteria	Actinobacteria	Micrococcales	Microbacteriaceae	Microbacterium
Moraxella osloensis	0	0	7	5	10	5	9	9	45	Proteobacteria	Gammaproteobacteria	Pseudomonadales	Moraxellaceae	Moraxella
Oscillibacter sp. ER4	0	0	0	0	0	0	5	0	5	Firmicutes	Clostridia	Clostridiales	Oscillospiraceae	Oscillibacter
Parabacteroides distasonis	0	0	0	0	0	0	16	0	16	Bacteroidetes	Bacteroidia	Bacteroidales	Porphyromonadaceae	Parabacteroides
Parabacteroides johnsonii	0	0	0	0	0	0	12	0	12	Bacteroidetes	Bacteroidia	Bacteroidales	Porphyromonadaceae	Parabacteroides
Paracoccus yeei	0	8	0	0	17	0	0	0	25	Proteobacteria	Alphaproteobacteria	Rhodobacterales	Rhodobacteraceae	Paracoccus
Pedobacter sp. Hv1	0	0	15	0	13	0	8	0	36	Bacteroidetes	Sphingobacteriia	Sphingobacteriales	Sphingobacteriaceae	Pedobacter
Polaromonas naphthalenivorans	0	0	0	0	0	0	24	0	24	Proteobacteria	Betaproteobacteria	Burkholderiales	Comamonadaceae	Polaromonas
Polynucleobacter duraquae	0	0	6	0	8	0	0	0	14	Proteobacteria	Betaproteobacteria	Burkholderiales	Burkholderiaceae	Polynucleobacter
Prevotella copri	0	0	0	0	0	0	29	0	29	Bacteroidetes	Bacteroidia	Bacteroidales	Prevotellaceae	Prevotella
Propionibacterium humerusii	0	0	9	14	5	5	13	12	58	Actinobacteria	Actinobacteria	Propionibacteriales	Propionibacteriaceae	Cutibacterium
Pseudoduganella violaceinigra	0	0	0	0	0	0	5	0	5	Proteobacteria	Betaproteobacteria	Burkholderiales	Oxalobacteraceae	Pseudoduganella
Pseudomonas fluorescens	7	8	11	0	12	0	141	0	179	Proteobacteria	Gammaproteobacteria	Pseudomonadales	Pseudomonadaceae	Pseudomonas
Pseudomonas fragi	0	0	0	0	0	0	7	0	7	Proteobacteria	Gammaproteobacteria	Pseudomonadales	Pseudomonadaceae	Pseudomonas
Pseudomonas fuscovaginae	0	0	0	0	0	0	6	0	6	Proteobacteria	Gammaproteobacteria	Pseudomonadales	Pseudomonadaceae	Pseudomonas
Pseudomonas putida	63	53	0	0	0	0	6	0	122	Proteobacteria	Gammaproteobacteria	Pseudomonadales	Pseudomonadaceae	Pseudomonas
Pseudomonas resinovorans	0	0	0	0	0	0	8	0	8	Proteobacteria	Gammaproteobacteria	Pseudomonadales	Pseudomonadaceae	Pseudomonas
Pseudorhodoferax sp. Leaf267	0	0	0	0	0	0	6	0	6	Proteobacteria	Betaproteobacteria	Burkholderiales	Comamonadaceae	Pseudorhodoferax
Psychrobacter sp. PAMC 21119	0	0	0	0	0	0	8	0	8	Proteobacteria	Gammaproteobacteria	Pseudomonadales	Moraxellaceae	Psychrobacter
Rhizobacter sp. Root404	0	0	0	0	0	0	19	0	19	Proteobacteria	Betaproteobacteria	Burkholderiales		Rhizobacter
Rhodococcus erythropolis	0	6	0	0	0	0	16	0	22	Actinobacteria	Actinobacteria	Corynebacteriales	Nocardiaceae	Rhodococcus
Rhodococcus fascians	5	0	0	0	0	0	0	0	5	Actinobacteria	Actinobacteria	Corynebacteriales	Nocardiaceae	Rhodococcus
Rhodoferax ferrireducens	0	0	0	0	0	0	5	0	5	Proteobacteria	Betaproteobacteria	Burkholderiales	Comamonadaceae	Rhodoferax
Rhodoluna lacicola	6	0	0	0	0	0	0	0	6	Actinobacteria	Actinobacteria	Micrococcales	Microbacteriaceae	Rhodoluna
Rhodopseudomonas palustris	0	0	0	0	0	0	20	0	20	Proteobacteria	Alphaproteobacteria	Rhizobiales	Bradyrhizobiaceae	Rhodopseudomonas
Ruminococcus bicirculans	0	0	0	0	0	0	8	0	8	Firmicutes	Clostridia	Clostridiales	Ruminococcaceae	Ruminococcus
Salmonella enterica	0	0	0	0	0	0	0	185	185	Proteobacteria	Gammaproteobacteria	Enterobacterales	Enterobacteriaceae	Salmonella
Shewanella oneidensis	0	5	0	0	0	0	0	0	5	Proteobacteria	Gammaproteobacteria	Alteromonadales	Shewanellaceae	Shewanella
Simplicispira psychrophila	0	0	0	0	0	0	5	0	5	Proteobacteria	Betaproteobacteria	Burkholderiales	Comamonadaceae	Simplicispira
Sphingobacterium sp. ML3W	0	0	0	0	0	0	9	0	9	Bacteroidetes	Sphingobacteriia	Sphingobacteriales	Sphingobacteriaceae	Sphingobacterium
Stenotrophomonas maltophilia	0	0	0	7	7	0	0	0	14	Proteobacteria	Gammaproteobacteria	Xanthomonadales	Xanthomonadaceae	Stenotrophomonas
Variovorax paradoxus	0	0	0	0	0	0	7	0	7	Proteobacteria	Betaproteobacteria	Burkholderiales	Comamonadaceae	Variovorax
Verrucomicrobium spinosum	0	0	0	0	0	0	5	0	5	Verrucomicrobia	Verrucomicrobiae	Verrucomicrobiales	Verrucomicrobiaceae	Verrucomicrobium
