# Supplementary material for: Genomics-Based Identification of Microorganisms in Human Ocular Body Fluid
Source: Sci Rep. 2018 Mar 7;8:4126. doi: 10.1038/s41598-018-22416-4 (PMC5841358; doi:10.1038/s41598-018-22416-4)
Supplement: Supplementary file 7 — Table S6 [file 41598_2018_22416_MOESM7_ESM.xlsx]

## Sheet: Sheet1
				Species & Sequence type			Genomic MLST			Resistance genes								Virulence	Plasmids
sample_name	genome_size	contigs	n50	species	S. epidermidis	E. faecalis	MLSTs (scheme 0)	MLST (scheme 1)	Mlst genes	Fosfomycin	Beta-lactam	Aminoglycoside	Macrolide	Streptogramin B	Fusidic acid	Fluoroquinolone	Tetracycline	Virulence-related genes	plasmid replicons
C1_QIA	23559	46	500
C1_UCP	14315	33	433
C2_QIA	21343	51	423
C2_UCP	21761	49	432
C3_QIA	474699	840	551
C3_UCP	1210928	1709	734											vat(B)-like
C4_QIA	17209	41	436
C4_UCP	17627	44	408
C5_QIA	16596	40	408
C5_UCP	34801	76	437																Col(MG828) E. coli
C6_QIA	1015272	1660	618
C6_UCP	2661141	1961	1779	Enterococcus faecalis		ST-177	E. faecalis [ST-177]	E. faecalis [ST-177]	E. faecalis[AROE_39,GDH_15,GKI_37,GYD_2,PSTS_37,XPT_15,YQIL_11]				lsa(A)-like
C7_QIA	1239517	1694	762									aadD-like
C7_UCP	2075427	1714	1536	Staphylococcus epidermidis	ST-130		S. epidermidis [ST-130]	S. epidermidis [ST-130]	S. epidermidis[ARCC_1,AROE_1,GTR_1,MUTS_2,PYRR_1,TPIA_1,YQIL_1]	fosA-like	blaZ-like,mecA-like	aadD-like
I1_QIA	31410	69	432
I2_QIA	20553	48	428
I2_UCP	27589	59	447
I3_QIA	12349	30	410
I3_UCP	15792	34	432
I4_QIA	2714111	688	58125	Staphylococcus epidermidis	ST-7		S. epidermidis [ST-7]	S. epidermidis [ST-7]	S. epidermidis[ARCC_1,AROE_1,GTR_1,MUTS_2,PYRR_4,TPIA_1,YQIL_1]	fosA-like	blaZ-like
I4_UCP	3354004	1487	68763	Staphylococcus epidermidis	ST-7		S. epidermidis [ST-7]	S. epidermidis [ST-7]	S. epidermidis[ARCC_1,AROE_1,GTR_1,MUTS_2,PYRR_4,TPIA_1,YQIL_1]	fosA-like	blaZ-like
I5_QIA	15286	34	445
I5_UCP	29649	67	427
I6_UCP	11174	27	414
I7_QIA	5616	13	416
I7_UCP	12363	28	422
