# Supplementary material for: Genomics-Based Identification of Microorganisms in Human Ocular Body Fluid
Source: Sci Rep. 2018 Mar 7;8:4126. doi: 10.1038/s41598-018-22416-4 (PMC5841358; doi:10.1038/s41598-018-22416-4)
Supplement: Supplementary file 8 — Table S7 [file 41598_2018_22416_MOESM8_ESM.xlsx]

## Sheet: transposed_report
Assembly	Patient	scaffolds	# contigs (>= 0 bp)	# contigs (>= 1000 bp)	# contigs (>= 5000 bp)	# contigs (>= 10000 bp)	# contigs (>= 25000 bp)	# contigs (>= 50000 bp)	Total length (>= 0 bp)	Total length (>= 1000 bp)	Total length (>= 5000 bp)	Total length (>= 10000 bp)	Total length (>= 25000 bp)	Total length (>= 50000 bp)	# contigs	Largest contig	Total length	GC (%)	N50	N75	L50	L75	id2	id	organisms ID malditof	organism ID culture	organism ID genomics	median ref length	number of sequenced readpairs	average coverage	Macrolide	Beta-lactam	Fosfomycin	Fusidic acid	Fluoroquinolone	Aminoglycoside	Tetracycline	Streptogramin B	Sequence Type S. epidermidis	Sequence Type E. faecalis	MLSTs	MLST scheme 1	MLST 1	clean_readPairs	raw_readPairs	removed_phixAndHuman	median GC reference
WGS406_S14	C2	10	11	11	8	8	7	6	2896501	2896501	2890356	2890356	2870792	2824370	11	1393030	2896501	37.38	478575	319722	2	3	C2	7.1	E. faecalis	E. faecalis	E. faecalis	3000000	905632	150.939	lsa(A)-like									ST-81	efaecalis[ST-81]	efaecalis	ST-81	905632	905714	82	37.3
WGS413_S20	C2	10	11	11	8	8	7	6	2897107	2897107	2890962	2890962	2871398	2824976	11	1393030	2897107	37.38	479133	319509	2	3	C2	7.2	E. faecalis	E. faecalis	E. faecalis	3000000	761323	126.887	lsa(A)-like									ST-81	efaecalis[ST-81]	efaecalis	ST-81	761323	761361	38	37.3
WGS407_S15	C3	40	43	43	34	31	22	17	2459395	2459395	2437435	2417766	2264506	2073968	43	327391	2459395	32.04	103753	83082	8	14	C3	10	S. epidermidis	S. epidermidis	S. epidermidis	2500000	990052	198.01		blaZ-like,mecA	fosA-like	fusB		aac(6')-aph(2'')		vat(B)-like,vga(B)-like	ST-87		sepidermidis[ST-87]	sepidermidis	ST-87	990052	990747	695	31.9
WGS409_S17	C6	16	22	22	17	17	16	12	3035856	3035856	3022223	3022223	3003184	2862456	22	806574	3035856	37.04	301920	179012	3	7	C6	13.1	E. faecalis	E. faecalis	E. faecalis	3000000	917079	152.846	lsa(A)-like									ST-177	efaecalis[ST-177]	efaecalis	ST-177	917079	917135	56	37.3
WGS410_S18	C6	18	24	24	20	20	18	10	3035814	3035814	3025940	3025940	2995179	2710453	24	800190	3035814	37.03	301920	179008	3	7	C6	13.2	E. faecalis	E. faecalis	E. faecalis	3000000	1129201	188.2	lsa(A)-like									ST-177	efaecalis[ST-177]	efaecalis	ST-177	1129201	1129254	53	37.3
WGS408_S16	C7	47	50	50	36	32	22	18	2506548	2506548	2470088	2443886	2271088	2112984	50	518821	2506548	32.03	98285	77133	7	15	C7	17	S. epidermidis	S. epidermidis	S. epidermidis	2500000	884980	176.996	erm(C)	blaZ-like,mecA	fosA-like	fusB		aac(6')-aph(2'')-like,aadD-like	tet(K)		ST-5		sepidermidis[ST-5]	sepidermidis	ST-5	884980	885076	96	31.9
WGS415_S22	I4	26	27	27	21	19	14	13	2397473	2397473	2381492	2364472	2273029	2233073	27	616056	2397473	32.06	210176	96532	4	8	I4	5	S. epidermidis	S. epidermidis	S. epidermidis	2500000	668424	133.685		blaZ-like	fosA-like						ST-7		sepidermidis[ST-7]	sepidermidis	ST-7	668424	668532	108	31.9
WGS411_S19	I6	28	30	30	25	23	18	12	2444176	2444176	2433564	2418607	2326823	2094051	30	376265	2444176	31.94	209049	87921	5	9	I6	23.3	S. epidermidis	S. epidermidis	S. epidermidis	2500000	442294	88.4588		blaZ-like	fosA-like	fusB					ST-88		sepidermidis[ST-88]	sepidermidis	ST-88	442294	442306	12	31.9
WGS416_S23	I6	26	28	28	23	21	18	13	2446178	2446178	2435022	2420065	2361329	2178514	28	376265	2446178	31.95	209049	87652	5	9	I6	23.2	not reliable	S. epidermidis	S. epidermidis	2500000	837598	167.52		blaZ-like	fosA-like	fusB					ST-88		sepidermidis[ST-88]	sepidermidis	ST-88	837598	837615	17	31.9
WGS417_S24	I6	28	29	29	24	23	17	13	2417868	2417868	2405944	2398432	2305360	2162514	29	357427	2417868	32.01	163343	110654	6	10	I6	23.1	S. epidermidis	S. epidermidis	S. epidermidis	2500000	683476	136.695	erm(C)-like	blaZ-like,mecA	fosA-like						ST-487		sepidermidis[ST-487]	sepidermidis	ST-487	683476	683572	96	31.9
