# Supplementary material for: Genomics-Based Identification of Microorganisms in Human Ocular Body Fluid
Source: Sci Rep. 2018 Mar 7;8:4126. doi: 10.1038/s41598-018-22416-4 (PMC5841358; doi:10.1038/s41598-018-22416-4)
Supplement: Supplementary file 9 — Table S8 [file 41598_2018_22416_MOESM9_ESM.xlsx]

## Sheet: Sheet1
Table S8: Analysis of metagenomic sequencing data from eye infections (SRP078679, Doan et al., Genome Medicine, 2016)
by Doan et al., Genome Medicine (2016) 8:90								by Kirstahler et al. (2017)
Subject	Accession number	Clinical diagnosis	Sample type	Most abundant organism identified (metagenomics)	Number of unique reads	2nd most abundant organism identified (metagenomics)	Number of unique reads	Most abundant organism identified (metagenomics)	Number of unique reads	2nd most abundant organism identified (metagenomics)	Number of unique reads	Other organism identified (metagenomics)	Number of unique reads
1	SRR3927074	Anterior uveitis	Aqueous fluid	Human simplex virus 1	423	(unknown)	(unknown)	Human simplex virus 1	404	Vesicular stomatitis Indiana virus	136	Human respiratory syncytial virus	42
2	SRR3927073	Panuveitis	Vitreous fluid	Cryptococcus neoformans	8469	(unknown)	(unknown)	Cryptococcus neoformans	3446	Cryptococcus gattii VGI	818	Cryptococcus amylolentus	610
3	SRR3927077	Panuveitis	Vitreous fluid	Toxoplasma gondii	1853	H. hammondi	(unknown)	Toxoplasma gondii	4410	Human immunodeficiency virus 1	6	Acidovorax ebreus*	6
4	SRR3927071	Panuveitis (noninfectious)	Aqueous fluid	(unknown)	(unknown)	(unknown)	(unknown)	Acidovorax temperans*	104	Staphylococcus xylosus*	52	Haemophilus influenzae	34
5	SRR3927070	Epiretinal membrane (noninflammatory)	Vitreous fluid	Prevotella melaninogenica	(unknown)	(unknown)	(unknown)	Ochrobactrum anthropi**	668	Sphingomonas sp. Ag1*	572	Prevotella histicola*	164
6 right eye	SRR3927076	Anterior and intermediate uveitis	Vitreous fluid	Rubella virus	585	(unknown)	(unknown)	Rubella virus	580	Verticillium dahliae*	458	Ochrobactrum anthropi*	436
6 left eye	SRR3927075	Anterior and intermediate uveitis	Aqueous fluid	Rubella virus	10	Verticillium dahliae	(unknown)	Pseudomonas cremoricolorata*	40	Delftia acidovorans*	36	Rubella virus	10
water	SRR3927072	control	H2O	(unknown)	(unknown)	(unknown)	(unknown)	Ochrobactrum anthropi**	16572	Sphingomonas sp. Ag1*	14438	Mesorhizobium loti*	3800
								*Presumably environmental contaminant
								**Presumably environmental contaminant; however, this organism has been detected as a causing agent in endophthalmitis and other eye infections
